# Supplementary material for: Pangenome insights into the diversification and disease specificity of worldwide Xanthomonas outbreaks
Source: Front Microbiol. 2023 Jul 5;14:1213261. doi: 10.3389/fmicb.2023.1213261 (PMC10356107; doi:10.3389/fmicb.2023.1213261)
Supplement: Supplementary file 2 [file Data_Sheet_2.ZIP]

Archive with 6 entries (6 files):
- ScriptS1.R
- __MACOSX/._ScriptS1.R
- ScriptS2.R
- __MACOSX/._ScriptS2.R
- ScriptS3.py
- __MACOSX/._ScriptS3.py
