# Supplementary material for: Pangenome insights into the diversification and disease specificity of worldwide Xanthomonas outbreaks
Source: Front Microbiol. 2023 Jul 5;14:1213261. doi: 10.3389/fmicb.2023.1213261 (PMC10356107; doi:10.3389/fmicb.2023.1213261)
Supplement: Supplementary file 2 [file Data_Sheet_2.ZIP › ScriptS1.R]

library(dplyr) ## Import libraries
library(seqinr)

args<-commandArgs(TRUE)

# Read in number of genomes to use for this iteration of rarefaction, supplied by batch script

x<-as.numeric(args[1])

# Read in gene presence-abscence data from PIRATE output file

D<-read.fasta(file = "./binary_presence_absence.fasta",
              seqtype = "DNA", as.string = F)

# Remove outgroup

D_Xan<-D[names(D)!="X_fastidiosa_na_9a5c"]

# Convert FASTA to data frame

M<-data.frame(lapply(getName(D_Xan),function(x){
  return(getSequence(D[x])[[1]])
}))

# Convert symbols to 1 or 0 to indicate presence/abscence

colnames(M)<-c(1:ncol(M))                                 
M[M == "c"]<-0
M[M == "a"]<-1

M<-mutate_all(M, function(x){return(as.numeric(x))})      

# Create another presence abscence matrix in which those genes that are present in 95% 
# of strians are treated as if they are present in all strains 

M_sc<-as.data.frame(t(apply(X = M,MARGIN = 1, function(x){
  if(sum(x)>=(0.95*length(x))){return(rep("1", length(x)))}
  if(sum(x)<=(0.95*length(x))){return(x)}
  })))                                                   

M_sc<-mutate_all(M_sc, function(x){return(as.numeric(x))})

# sample appropriate number of genomes and create output table 

output<-bind_rows(lapply(1:1000,function(y){
  sub_colnames<-sample(colnames(M),x,replace = F)
  sub_data<-M[colnames(M) %in% sub_colnames]
  CG<-length(rowSums(sub_data)[rowSums(sub_data)==x])
  PG<-length(rowSums(sub_data)[rowSums(sub_data)!=0])
  Sgtn<-length(rowSums(sub_data)[rowSums(sub_data)==1])
  sub_colnames_sc<-sample(colnames(M_sc),x,replace = F)
  sub_data_sc<-M_sc[colnames(M_sc) %in% sub_colnames_sc]
  SG<-length(rowSums(sub_data_sc)[rowSums(sub_data_sc)==x])
  return(data.frame("GenomeNum"=x,"Core_Genome_Size"=CG,
                    "Soft_Core_Genome_Size"=SG,
                    "Pan_Genome_Size"=PG,
                    "Number_of_Singletons"=Sgtn))
}))

# Output table for this iteration of the rarefaction, after which all tables can be merged to one for final analysis 

write.table(output,file = paste("./Rarefaction_table_SC_correction_sample_",x,".txt",sep = ""),
            sep = "\t",quote = F,row.names = F)
