# Supplementary material for: Pangenome insights into the diversification and disease specificity of worldwide Xanthomonas outbreaks
Source: Front Microbiol. 2023 Jul 5;14:1213261. doi: 10.3389/fmicb.2023.1213261 (PMC10356107; doi:10.3389/fmicb.2023.1213261)
Supplement: Supplementary file 2 [file Data_Sheet_2.ZIP › ScriptS2.R]

library(seqinr) ## Import libraries
library(dplyr)

# Read in gene presence-abscence data from PIRATE output file

D<-read.fasta(file = "./binary_presence_absence.fasta", seqtype = "DNA", as.string = F)

# Convert FASTA to data frame

M<-data.frame(lapply(getName(D),function(x){
  return(getSequence(D[x])[[1]])
}))

# Convert symbols to 1 or 0 to indicate presence/abscence

colnames(M)<-c(1:ncol(M))
M[M == "c"]<-0
M[M == "a"]<-1

M<-mutate_all(M, function(x){return(as.numeric(x))})

# Create another presence abscence matrix in which those genes that are present in 95% 
# of strians are treated as if they are present in all strains 


M_sc<-as.data.frame(t(apply(X = M,MARGIN = 1, function(x){
  if(sum(x)>=(0.95*length(x))){return(rep("1", length(x)))}
  if(sum(x)<=(0.95*length(x))){return(x)}
  })))

M_sc<-mutate_all(M_sc, function(x){return(as.numeric(x))})

# sample appropriate number of genomes and create output table 

Complete_output<-data.frame()
for(i in 1:ncol(M)){
  output<-bind_rows(lapply(1:500,function(y){
    sub_colnames<-sample(colnames(M), i, replace = F)
    sub_data<-M[colnames(M) %in% sub_colnames]
    CG<-length(rowSums(sub_data)[rowSums(sub_data)==i])
    PG<-length(rowSums(sub_data)[rowSums(sub_data)!=0])
    Sgtn<-length(rowSums(sub_data)[rowSums(sub_data)==1])
    sub_colnames_sc<-sample(colnames(M_sc), i, replace = F)
    sub_data<-M_sc[colnames(M_sc) %in% sub_colnames_sc]
    SG<-length(rowSums(sub_data)[rowSums(sub_data)==i])
    return(data.frame("GenomeNum"=i,"Core_Genome_Size"=CG,
                      "Soft_Core_Genome_Size"=SG,
                      "Pan_Genome_Size"=PG,
                      "Number_of_Singletons"=Sgtn))
  }))
  Complete_output<-rbind(Complete_output,output)
}

write.table(Complete_output,file = "./Rarefaction_table_with_correction.txt",
            sep = "\t",quote = F,row.names = F)
