# Supplementary material for: Pangenome insights into the diversification and disease specificity of worldwide Xanthomonas outbreaks
Source: Front Microbiol. 2023 Jul 5;14:1213261. doi: 10.3389/fmicb.2023.1213261 (PMC10356107; doi:10.3389/fmicb.2023.1213261)
Supplement: Supplementary file 2 [file Data_Sheet_2.ZIP › ScriptS3.py]

import re
import os
from Bio.Seq import Seq
from Bio import SeqIO

nucalignment = open("core_alignment.fasta", 'rU')
aaalignment = open("core_alignment_aa.fasta", 'w')

for record in SeqIO.parse(nucalignment, "fasta"):
        header = str(record.id)
        nucseq = record.seq
        aaseq = Seq.translate(nucseq, gap="-")
        aaseq = str(aaseq)
        aaalignment.write(">" + header + "\n")
        aaalignment.write(aaseq + "\n")

date
