# Supplementary material for: Pangenome insights into the diversification and disease specificity of worldwide Xanthomonas outbreaks
Source: Front Microbiol. 2023 Jul 5;14:1213261. doi: 10.3389/fmicb.2023.1213261 (PMC10356107; doi:10.3389/fmicb.2023.1213261)
Supplement: Supplementary file 12 [file Table_2.XLSX]

## Sheet: Sheet1
Genus	Original Species	Final Species	Pathovar	Strain	Type Strain	Host Name	Disease Phenotype	Region of Isolation	Country of Isolation	Year of Isolation	Plasmids	Database	Accession No.	Reference	Coding Sequenes (Prokka)	Genes (Prokka)	tRNA (Prokka)	tmRNA (Prokka)	Total Contigs (Quast)	Total Length (Quast)	GC-Content (Quast)	N50 (Quast)	L50 (Quast)	Ns per 100 kbp (Quast)
Xanthomonas	albilineans	albilineans	na	CFBP2523	Type Strain	sugarcane	leaf scald	-	Fiji	1961		RefSeq	GCF_002939705.1	-	3138	3285	51	1	148	3684184	63.06	168122	7	3.18
Xanthomonas	albilineans	albilineans	na	FIJ080		sugarcane	leaf scald	-	Fiji	1961		RefSeq	GCF_000962995.1	-	3136	3283	51	1	1	3681247	63.07	3681247	1	277.46
Xanthomonas	albilineans	albilineans	na	GAB266		sugarcane	leaf scald	-	Gabon	2011		RefSeq	GCF_000963065.1	-	3225	3368	52	1	4	3791896	62.92	3790254	1	330.13
Xanthomonas	sp	albilineans	na	GPE39		sugarcane	-	-	Guadeloupe	1997		GenBank	GCA_000963005.1	Pieretti et al. (2015) Genes 6(3):714-733	2993	3139	51	1	8	3534477	62.84	3517237	1	173.07
Xanthomonas	albilineans	albilineans	na	GPEPC17		sugarcane	leaf scald	Roujol	Guadeloupe	2003		RefSeq	GCF_000962935.1	-	3302	3445	52	1	4	3811355	62.87	3727511	1	360.03
Xanthomonas	albilineans	albilineans	na	GPEPC73		sugarcane	leaf scald	Roujol	Guadeloupe	2003	plasmI, plasmII, plasmIII	RefSeq	GCF_000087965.2	Pieretti et al., (2009) BMC Genomics 17(10):616	3221	3368	53	1	4	3852299	62.88	3768695	1	0
Xanthomonas	albilineans	albilineans	na	GPEPC86		sugarcane	leaf scald	Roujol	Guadeloupe	2003		RefSeq	GCF_000963025.1	-	3325	3466	51	1	4	3851430	62.88	3787117	1	348.57
Xanthomonas	albilineans	albilineans	na	HVO005		sugarcane	leaf scald	-	Burkina Faso	1979		RefSeq	GCF_000963055.1	-	3126	3250	52	1	2	3652645	62.97	3651941	1	266.98
Xanthomonas	albilineans	albilineans	na	HVO082		sugarcane	leaf scald	-	Burkina Faso	1989		RefSeq	GCF_000962915.1	-	3048	3184	52	1	1	3636023	63.03	3636023	1	256.13
Xanthomonas	albilineans	albilineans	na	LKA070		sugarcane	leaf scald	-	Sri Lanka	1962		RefSeq	GCF_000962945.1	-	3103	3224	51	1	2	3667951	63.13	3666959	1	267.72
Xanthomonas	albilineans	albilineans	na	MTQ032		sugarcane	leaf scald	-	Martinique	1932		RefSeq	GCF_000963075.1	-	3294	3433	51	1	4	3801553	62.91	3739049	1	250.5
Xanthomonas	sp	albilineans	na	MUS060		dallis grass	-	-	Mauritius	1947		GenBank	GCA_000963215.1	Pieretti et al. (2015) Genes 6(3):714-733	3510	3633	51	1	126	3857349	62.92	164764	6	1.09
Xanthomonas	albilineans	albilineans	na	PNG130		sugarcane	leaf scald	-	Papua New Guinea	1993		RefSeq	GCF_000962925.1	-	3046	3156	51	1	4	3542652	63.33	3527730	1	333.68
Xanthomonas	albilineans	albilineans	na	REU174		sugarcane	leaf scald	Reunion Island	France	1995		RefSeq	GCF_000963115.1	-	3338	3489	51	1	29	3863233	62.86	3817661	1	420.74
Xanthomonas	albilineans	albilineans	na	REU209		sugarcane	leaf scald	Reunion Island	France	1995		RefSeq	GCF_000963135.1	-	3128	3264	52	1	2	3687265	63	3686038	1	312.35
Xanthomonas	albilineans	albilineans	na	USA048		sugarcane	leaf scald	Florida	USA	1986		RefSeq	GCF_000963145.1	-	3041	3207	52	1	6	3582037	63.16	3571454	1	293.49
Xanthomonas	albilineans	albilineans	na	Xa-FJ1	NCBI Reference	sugarcane	leaf scald	Fujian	China	2015	pXaFJ1	RefSeq	GCF_009931595.1	-	3094	3242	53	1	2	3756117	62.98	3724581	1	0
Xanthomonas	albilineans	albilineans	na	Xa23R1		sugarcane	leaf scald	Florida	USA	1993		RefSeq	GCF_000963155.1	-	3016	3182	52	1	4	3549030	63.16	3540349	1	301.86
Xanthomonas	albilineans	albilineans	na	XaFL07-1		sugarcane	leaf scald	Florida	USA	2007		RefSeq	GCF_000963195.1	-	3296	3436	51	1	6	3798951	62.9	3757834	1	311.16
Xanthomonas	arboricola	arboricola	arracaciae	CFBP7407	Pathotype Strain	arracacha	-	Campinas	Brazil	1969		GenBank	GCA_002940565.1	-	4319	4450	58	1	232	5164426	65.21	62305	28	0.5
Xanthomonas	arboricola	arboricola	celebensis	NCPPB1630		banana	-	-	New Zealand	1960		GenBank	GCA_000724915.1	Harrison J et al. (2016) Genome Announc 4(1)	4066	4192	54	1	7	4980210	65.62	3364482	1	394.3
Xanthomonas	arboricola	arboricola	celebensis	NCPPB1832	Pathotype Strain	banana	-	-	New Zealand	1960		GenBank	GCA_000724925.1	Harrison J et al. (2016) Genome Announc 4(1)	4045	4172	53	1	3	4908017	65.63	4046416	1	63.45
Xanthomonas	arboricola	arboricola	corylina	A7		hazelnut	-	Del Maule	Chile	2018		GenBank	GCA_018141705.1	-	4365	4500	57	2	1	5166498	65.47	5166498	1	0
Xanthomonas	arboricola	arboricola	corylina	CFBP1159	Pathotype Strain	filbert	-	-	USA	1939		GenBank	GCA_002939845.1	-	4243	4377	56	2	124	5105973	65.54	134548	14	0.53
Xanthomonas	arboricola	arboricola	corylina	CFBP2565		common hazel	-	-	France	1985		GenBank	GCA_002940125.1	-	4296	4428	55	2	98	5052351	65.57	221655	7	0.12
Xanthomonas	arboricola	arboricola	corylina	NCCB100457	NCBI Reference	hazel	leaf spot	Colorado	USA	2010		RefSeq	GCF_000355635.2	Ibarra Caballero et al. (2013) Genome Announc 1 (3) e00246-13	4350	4489	58	2	281	5226578	65.46	35479	44	0
Xanthomonas	arboricola	arboricola	fragariae	CFBP6762		strawberry	leaf spot	-	Italy	-		GenBank	GCA_900240355.1	-	4043	4171	54	1	38	4889284	65.75	181076	9	0.16
Xanthomonas	arboricola	arboricola	fragariae	CFBP6773		strawberry	leaf spot	-	-	-		GenBank	GCA_900240345.1	-	3848	3966	54	1	39	4692498	65.95	205349	8	0.51
Xanthomonas	arboricola	arboricola	fragariae	LMG19144		strawberry	leaf spot	-	-	-		GenBank	GCA_900240325.1	-	3954	4080	55	1	58	4842182	65.94	145545	11	0.04
Xanthomonas	arboricola	arboricola	fragariae	LMG19145		strawberry	leaf spot	-	-	-		RefSeq	GCF_900240435.1	Vandroemme et al. (2013) Plant Pathol 62 (5) 1123-1131	4017	4133	55	1	39	4906785	65.88	206231	9	0.04
Xanthomonas	arboricola	arboricola	fragariae	LMG19146		strawberry	leaf spot	-	-	-		RefSeq	GCF_900240365.1	Vandroemme et al. (2013) Plant Pathol 62 (5) 1123-1131	4025	4150	55	1	39	4884039	65.75	205244	9	0.14
Xanthomonas	arboricola	arboricola	guizotiae	CFBP7408	Pathotype Strain	niger	-	-	Ethiopia	-		GenBank	GCA_002940205.1	-	4140	4273	58	1	161	4935183	65.62	105503	15	0.24
Xanthomonas	arboricola	arboricola	guizotiae	CFBP7409		niger	-	-	Ethiopia	-		GenBank	GCA_002940145.1	-	4040	4172	57	1	219	4824738	65.94	85278	19	0.39
Xanthomonas	arboricola	arboricola	juglandis	CFBP2528	Type Strain	english walnut	bacterial blight	-	New Zealand	1956		GenBank	GCA_001013475.1	-	4264	4402	54	1	8	5084477	65.47	1293571	2	21.65
Xanthomonas	arboricola	arboricola	juglandis	CFBP7179		english walnut	bacterial blight	Lot-et-Garonne	France	2002		GenBank	GCA_001013495.1	-	4358	4507	53	1	14	5157457	65.42	931461	3	17.45
Xanthomonas	arboricola	arboricola	juglandis	CFBP8253		english walnut	fruit necrosis	Isere	France	2002		GenBank	GCA_002940235.1	-	4122	4259	54	1	91	4999462	65.57	156236	10	0.18
Xanthomonas	arboricola	arboricola	juglandis	CFSAN033077		walnut	bacterial blight	Del Bio Bio	Chile	2014		GenBank	GCA_001264285.1	Higuera G et al. (2015) Genome Announc 3(5)	4264	4400	53	1	197	5101226	65.41	52493	31	0
Xanthomonas	arboricola	arboricola	juglandis	CFSAN033078		walnut	bacterial blight	Metropolitana	Chile	2014		GenBank	GCA_001264295.1	Higuera G et al. (2015) Genome Announc 3(5)	4261	4396	52	1	215	5116263	65.56	42433	39	0
Xanthomonas	arboricola	arboricola	juglandis	CFSAN033079		walnut	bacterial blight	-	Chile	2014		GenBank	GCA_001264265.1	Higuera G et al. (2015) Genome Announc 3(5)	4289	4426	54	1	215	5140693	65.52	47879	34	0
Xanthomonas	arboricola	arboricola	juglandis	CFSAN033080		walnut	bacterial blight	Del Bio Bio	Chile	2014		GenBank	GCA_001264275.1	Higuera G et al. (2015) Genome Announc 3(5)	4341	4477	53	1	225	5184222	65.47	43231	37	0
Xanthomonas	arboricola	arboricola	juglandis	CFSAN033081		walnut	bacterial blight	Del Bio Bio	Chile	2014		GenBank	GCA_001264345.1	Higuera G et al. (2015) Genome Announc 3(5)	4301	4436	52	1	186	5141924	65.42	53016	32	0
Xanthomonas	arboricola	arboricola	juglandis	CFSAN033082		walnut	bacterial blight	-	Chile	2014		GenBank	GCA_001264355.1	Higuera G et al. (2015) Genome Announc 3(5)	4341	4479	54	1	232	5184404	65.46	43232	39	0
Xanthomonas	arboricola	arboricola	juglandis	CFSAN033083		walnut	bacterial blight	Metropolitana	Chile	2014		GenBank	GCA_001264385.1	Higuera G et al. (2015) Genome Announc 3(5)	4256	4391	54	1	206	5117849	65.55	51170	34	0
Xanthomonas	arboricola	arboricola	juglandis	CFSAN033084		walnut	bacterial blight	Del Bio Bio	Chile	2014		GenBank	GCA_001264435.1	Higuera G et al. (2015) Genome Announc 3(5)	4253	4391	52	1	210	5138566	65.5	45363	36	0
Xanthomonas	arboricola	arboricola	juglandis	CFSAN033085		walnut	bacterial blight	Del Bio Bio	Chile	2014		GenBank	GCA_001264425.1	Higuera G et al. (2015) Genome Announc 3(5)	4265	4404	54	1	196	5118988	65.55	52430	34	0
Xanthomonas	arboricola	arboricola	juglandis	CFSAN033086		walnut	bacterial blight	Del Bio Bio	Chile	2014		GenBank	GCA_001264465.1	Higuera G et al. (2015) Genome Announc 3(5)	4299	4434	52	1	205	5144142	65.42	47552	36	0
Xanthomonas	arboricola	arboricola	juglandis	CFSAN033087		walnut	bacterial blight	Metropolitana	Chile	2014		GenBank	GCA_001266515.1	Higuera G et al. (2015) Genome Announc 3(5)	4251	4392	54	1	215	5104256	65.54	47618	35	0
Xanthomonas	arboricola	arboricola	juglandis	CFSAN033088		walnut	bacterial blight	Metropolitana	Chile	2014		GenBank	GCA_001266525.1	Higuera G et al. (2015) Genome Announc 3(5)	4334	4472	54	1	221	5173660	65.46	42061	38	0
Xanthomonas	arboricola	arboricola	juglandis	CFSAN033089		walnut	bacterial blight	Metropolitana	Chile	2014		GenBank	GCA_001266535.1	Higuera G et al. (2015) Genome Announc 3(5)	4269	4408	54	1	213	5134564	65.5	45291	36	0
Xanthomonas	arboricola	arboricola	juglandis	CPBF1494		pecan	-	-	-	-		GenBank	GCA_905367715.1	-	4181	4308	55	1	1	4997863	65.69	4997863	1	0
Xanthomonas	arboricola	arboricola	juglandis	CPBF1521		english walnut	bacterial blight	Loures	Portugal	2014		GenBank	GCA_900476315.1	-	4362	4499	53	1	56	5194740	65.41	173159	10	0.5
Xanthomonas	arboricola	arboricola	juglandis	CPBF427		walnut	bacterial blight	Loures	Portugal	2016		GenBank	GCA_903970635.1	-	4379	4520	55	1	1	5228174	65.38	5228174	1	0
Xanthomonas	arboricola	arboricola	juglandis	CPBF765		pecan	-	-	-	-		GenBank	GCA_905367745.1	-	4264	4407	59	1	1	5114374	65.54	5114374	1	0
Xanthomonas	arboricola	arboricola	juglandis	DW3F3		walnut	bacterial blight	Hubei	China	2015		GenBank	GCA_002879695.1	-	4299	4443	58	1	8	5144433	65.38	1706766	2	0
Xanthomonas	arboricola	arboricola	juglandis	J303		walnut	-	Concepcion	Chile	-		GenBank	GCA_001643295.1	-	4226	4360	51	1	161	5066424	65.49	53673	26	0
Xanthomonas	arboricola	arboricola	juglandis	NCPPB1447		walnut	bacterial blight	-	-	-		RefSeq	GCF_000306055.1	-	4257	4397	55	1	371	5021682	65.45	26883	59	0.12
Xanthomonas	arboricola	arboricola	juglandis	Xaj417		english walnut	-	-	USA	2012		GenBank	GCA_001237985.1	Pereira UP et al. (2015) Genome Announc 3(5)	4349	4489	55	1	1	5218943	65.43	5218943	1	5.88
Xanthomonas	arboricola	arboricola	na	17		soil	-	-	-	2014		GenBank	GCA_000972745.1	-	4421	4565	60	1	1	5254865	65.38	5254865	1	12.35
Xanthomonas	arboricola	arboricola	na	74		-	-	-	-	-		GenBank	GCA_011761585.1	-	3875	3999	58	1	5	4714362	65.95	1359706	2	2.08
Xanthomonas	arboricola	arboricola	na	2768		-	-	-	-	-		GenBank	GCA_014199755.1	-	3936	4057	58	1	15	4795040	65.89	1212369	2	1.98
Xanthomonas	arboricola	arboricola	na	3004		barley	-	-	Russia	1998		GenBank	GCA_000585435.1	Ignatov AN et al. (2015) Genome Announc 3(1)	3936	4057	57	1	132	4765897	65.96	61665	24	0.04
Xanthomonas	arboricola	arboricola	na	3046		-	-	-	-	-		GenBank	GCA_011761705.1	-	4018	4142	60	1	6	4877301	65.67	2029050	2	0
Xanthomonas	arboricola	arboricola	na	3140		-	-	-	-	-		GenBank	GCA_011761675.1	-	4004	4123	53	1	10	4915557	65.71	1385485	2	5.94
Xanthomonas	sp	arboricola	na	3272		-	-	-	-	-		GenBank	GCA_011927495.1	-	4020	4143	55	1	4	4941414	65.63	2849827	1	1.98
Xanthomonas	sp	arboricola	na	3376		-	-	-	-	-		GenBank	GCA_011927485.1	-	4159	4276	54	1	5	5029964	65.55	1603078	2	0
Xanthomonas	arboricola	arboricola	na	3790		-	-	-	-	-		GenBank	GCA_014195775.1	-	3904	4026	57	1	17	4803630	65.91	1191216	2	2
Xanthomonas	arboricola	arboricola	na	84A		-	-	-	-	-		GenBank	GCA_014195715.1	-	4017	4138	58	1	7	4898161	65.82	1342905	2	0.2
Xanthomonas	arboricola	arboricola	na	BRIP62410		tomato	bacterial spot	Stanthorpe	Australia	2015		GenBank	GCA_003993395.1	-	4076	4201	58	1	36	4902888	65.76	224446	6	0
Xanthomonas	arboricola	arboricola	na	BRIP62412		tomato	bacterial spot	Stanthorpe	Australia	2015		GenBank	GCA_003993745.1	-	4296	4423	55	1	53	5137586	65.64	403341	5	0
Xanthomonas	arboricola	arboricola	na	BRIP62414		tomato	bacterial spot	Stanthorpe	Australia	2015		GenBank	GCA_003993715.1	-	4299	4427	55	1	45	5143948	65.62	307902	6	0
Xanthomonas	arboricola	arboricola	na	BRIP62416		tomato	bacterial spot	Stanthorpe	Australia	2015		GenBank	GCA_003993355.1	-	4264	4391	56	1	63	5191092	65.64	455337	5	0
Xanthomonas	arboricola	arboricola	na	BRIP62432		tomato	bacterial spot	Tenterfield	Australia	2015		GenBank	GCA_003993415.1	-	4059	4187	55	1	49	4951687	65.61	227845	8	0
Xanthomonas	arboricola	arboricola	na	CFBP1022		english walnut	-	-	France	1967		GenBank	GCA_002940165.1	-	4164	4290	57	1	43	5097702	65.6	393642	4	0.14
Xanthomonas	arboricola	arboricola	na	CFBP6681		-	-	-	-	-		GenBank	GCA_014195975.1	-	4387	4514	59	1	80	5249229	65.53	250950	7	1.89
Xanthomonas	arboricola	arboricola	na	CFBP6771	Pathotype Strain	strawberry	-	Cesena	Italy	1993		GenBank	GCA_002940285.1	-	4015	4134	57	1	56	4911635	65.87	337801	5	0.26
Xanthomonas	arboricola	arboricola	na	CFBP6825		-	-	-	-	-		GenBank	GCA_011761795.1	-	4055	4183	57	1	3	4947835	65.69	4560466	1	2.02
Xanthomonas	arboricola	arboricola	na	CFBP6826		-	-	-	-	-		GenBank	GCA_014195945.1	-	4055	4183	57	1	5	4946363	65.69	3210083	1	1.84
Xanthomonas	arboricola	arboricola	na	CFBP6827		pepper	-	Arizona	USA	2000		GenBank	GCA_002939805.1	-	4052	4185	59	1	5	4953281	65.67	4548192	1	0.02
Xanthomonas	arboricola	arboricola	na	CFBP6828		-	-	-	-	-		GenBank	GCA_014195995.1	-	4054	4182	57	1	5	4947178	65.69	3210783	1	4.06
Xanthomonas	arboricola	arboricola	na	CFBP7604		pepper	-	-	-	1989		GenBank	GCA_002939825.1	-	4005	4130	60	1	6	4846899	65.78	3312738	1	0.04
Xanthomonas	arboricola	arboricola	na	CFBP7610		kudzu	-	-	-	1981		GenBank	GCA_002940095.1	-	4127	4253	55	1	46	4956998	65.63	426044	5	0.1
Xanthomonas	arboricola	arboricola	na	CFBP7614		magnolia	-	-	-	-		GenBank	GCA_002940265.1	-	4070	4191	53	1	46	4920251	65.54	225774	7	1.73
Xanthomonas	arboricola	arboricola	na	CFBP7629		english walnut	-	Rhone-Alpes	France	2009		GenBank	GCA_002940425.1	-	4138	4264	54	1	62	4949690	65.59	349258	5	2.28
Xanthomonas	arboricola	arboricola	na	CFBP7634		english walnut	non-pathogenic	Rhone-Alpes	France	2002		GenBank	GCA_001013485.1	-	4103	4229	54	1	4	4935184	65.59	3063886	1	2.03
Xanthomonas	arboricola	arboricola	na	CFBP7645		english walnut	-	Rhone-Alpes	France	2009		GenBank	GCA_002940665.1	-	4037	4168	57	1	11	4753168	65.48	1472782	2	0.04
Xanthomonas	arboricola	arboricola	na	CFBP7651		english walnut	non-pathogenic	Lot	France	2008		GenBank	GCA_001013505.1	-	4187	4321	56	1	6	5032011	65.54	4192189	1	3.99
Xanthomonas	arboricola	arboricola	na	CFBP7652		english walnut	-	Rhone-Alpes	France	2008		GenBank	GCA_002940445.1	-	4326	4454	55	1	78	5226179	65.49	268112	7	0.36
Xanthomonas	campestris	arboricola	na	CFBP7680		-	-	-	-	-		GenBank	GCA_014194135.1	-	4038	4165	56	1	11	4891176	65.7	2498033	1	4.15
Xanthomonas	arboricola	arboricola	na	CFBP7681		-	-	-	-	-		GenBank	GCA_014199835.1	-	4018	4142	57	1	19	4963904	66	2562686	1	0
Xanthomonas	arboricola	arboricola	na	CFBP7697		common bean	-	-	-	2011		GenBank	GCA_002939965.1	-	4096	4227	59	1	8	4951907	65.67	4566830	1	0.04
Xanthomonas	arboricola	arboricola	na	CFBP8130		common bean	-	-	France	2010		GenBank	GCA_002940305.1	-	3876	3999	58	1	78	4765864	65.99	217879	7	0.86
Xanthomonas	arboricola	arboricola	na	CFBP8132		common bean	-	-	France	2010		GenBank	GCA_002940315.1	-	4082	4203	54	1	44	4932703	65.7	339106	5	0.47
Xanthomonas	arboricola	arboricola	na	CFBP8138		common bean	-	-	-	2010		GenBank	GCA_002940345.1	-	3880	4004	60	1	57	4763965	66.04	215430	8	0.88
Xanthomonas	arboricola	arboricola	na	CFBP8139		-	-	-	-	-		GenBank	GCA_011761865.1	-	4139	4263	58	1	7	4953125	65.74	2652429	1	1.84
Xanthomonas	arboricola	arboricola	na	CFBP8140		-	-	-	-	-		GenBank	GCA_014205665.1	-	3976	4107	57	1	9	4830954	65.73	1326167	2	3.97
Xanthomonas	arboricola	arboricola	na	CFBP8142		common bean	-	-	-	2010		GenBank	GCA_002940365.1	-	3980	4106	57	1	55	4848056	65.8	476743	3	0.91
Xanthomonas	campestris	arboricola	na	CFBP8145		-	-	-	-	-		GenBank	GCA_011927505.1	-	3937	4060	59	1	11	4834499	65.89	2594438	1	0.21
Xanthomonas	arboricola	arboricola	na	CFBP8147		common bean	-	-	-	2010		GenBank	GCA_002940475.1	-	4019	4144	56	1	106	4886930	65.72	538534	3	2.07
Xanthomonas	arboricola	arboricola	na	CFBP8149		common bean	-	-	-	2010		GenBank	GCA_002940505.1	-	4027	4150	58	1	33	4879421	65.69	665932	3	0.18
Xanthomonas	arboricola	arboricola	na	CFBP8150		common bean	-	-	-	2010		GenBank	GCA_002940525.1	-	4060	4186	58	1	352	4921201	65.85	215334	8	8.98
Xanthomonas	campestris	arboricola	na	CFBP8151		-	-	-	-	-		GenBank	GCA_011761885.1	-	3860	3976	55	1	9	4610370	65.59	1456233	2	0
Xanthomonas	arboricola	arboricola	na	CFBP8152		common bean	-	-	-	2010		GenBank	GCA_002940385.1	-	3980	4104	56	1	200	4727790	65.52	141663	12	5.2
Xanthomonas	arboricola	arboricola	na	CFBP8153		common bean	-	-	-	2010		GenBank	GCA_002940545.1	-	3924	4055	60	1	78	4837600	65.9	399628	3	0.35
Xanthomonas	arboricola	arboricola	na	CITA124		peach	-	Badajoz	Spain	2012		GenBank	GCA_001674995.1	-	4040	4162	56	1	128	4752241	65.78	60818	26	1.03
Xanthomonas	arboricola	arboricola	na	CITA14		peach	-	-	Spain	2008		GenBank	GCA_001675005.1	-	4000	4123	56	1	72	4864444	65.64	100946	15	0.84
Xanthomonas	arboricola	arboricola	na	CITA44		cherry	non-pathogenic	Aragon	Spain	2002		GenBank	GCA_001306965.1	Garita-Cambronero J et al. (2016) Stand Genomic Sci 11:12	3951	4073	57	1	71	4760482	65.85	120981	13	0.97
Xanthomonas	arboricola	arboricola	na	F11		-	-	-	-	-		GenBank	GCA_014199015.1	-	3988	4110	58	1	11	4869765	65.82	1815702	2	3.92
Xanthomonas	arboricola	arboricola	na	F12		-	-	-	-	-		GenBank	GCA_014199055.1	-	4045	4162	56	1	19	4967385	66.03	2493633	1	2.21
Xanthomonas	arboricola	arboricola	na	F13		-	-	-	-	-		GenBank	GCA_011927595.1	-	3956	4080	57	1	4	4808302	65.76	2438394	1	0.21
Xanthomonas	sp	arboricola	na	F14		-	-	-	-	-		GenBank	GCA_014199865.1	-	3923	4043	58	1	10	4748859	65.91	689643	2	6.65
Xanthomonas	arboricola	arboricola	na	F15		-	-	-	-	-		GenBank	GCA_014206935.1	-	3983	4102	56	1	12	4868193	65.75	2565484	1	2.22
Xanthomonas	arboricola	arboricola	na	F18		-	-	-	-	-		GenBank	GCA_014199105.1	-	3922	4041	57	1	14	4821314	65.89	603261	3	2.03
Xanthomonas	campestris	arboricola	na	F19		-	-	-	-	-		GenBank	GCA_014194055.1	-	4016	4141	60	1	7	4846312	65.78	1656778	2	2.21
Xanthomonas	arboricola	arboricola	na	F20		-	-	-	-	-		GenBank	GCA_014199095.1	-	4011	4130	57	1	16	4866293	65.88	1202502	2	2.59
Xanthomonas	arboricola	arboricola	na	F21		-	-	-	-	-		GenBank	GCA_014199115.1	-	4392	4519	59	1	75	5253819	65.53	242407	8	2.04
Xanthomonas	campestris	arboricola	na	F7		-	-	-	-	-		GenBank	GCA_011927525.1	-	3949	4077	57	1	12	4763808	65.86	727424	3	2.02
Xanthomonas	arboricola	arboricola	na	F8		-	-	-	-	-		GenBank	GCA_011927585.1	-	3919	4040	58	1	4	4807951	65.78	4058882	1	0
Xanthomonas	sp	arboricola	na	LMG8993		orange	nonpathogenic	-	USA	1989		GenBank	GCA_009835065.1	Bansal et al. (2020) mSphere 5(2):e00087-20	3991	4114	58	1	78	4873549	65.83	139270	12	0
Xanthomonas	arboricola	arboricola	na	MEDV_A37		Arabidopsis thaliana	-	Midwest	USA	2008		GenBank	GCA_003364015.1	Wang M et al. (2018) Proc Natl Acad Sci USA 115(24):E5440-E5449	4032	4158	61	1	5	4874235	65.77	1684211	2	9.93
Xanthomonas	arboricola	arboricola	na	MEDV_P39		Arabidopsis thaliana	-	Midwest	USA	2008		GenBank	GCA_003352905.1	Wang M et al. (2018) Proc Natl Acad Sci USA 115(24):E5440-E5449	4063	4198	67	1	19	4880124	65.87	3928951	1	16.33
Xanthomonas	sp	arboricola	na	MLO165		common bean	nonpathogenic	California	USA	2010		GenBank	GCA_018831305.1	-	3897	4023	60	1	1	4791771	65.93	4791771	1	0
Xanthomonas	arboricola	arboricola	na	SL2098		soybean	-	Suwon	South Korea	1998		GenBank	GCA_007724205.1	-	4114	4241	60	1	1	5018196	65.83	5018196	1	0
Xanthomonas	arboricola	arboricola	populi	CFBP3122		white willow	-	Ooostelijk	Netherlands	1980		GenBank	GCA_002940585.1	-	3979	4123	57	1	92	4785073	65.36	132552	10	0.21
Xanthomonas	arboricola	arboricola	populi	CFBP3123	Pathotype Strain	Canadian poplar	-	-	Netherlands	1979		GenBank	GCA_002939945.1	-	3963	4112	56	1	28	4650088	65.48	597835	3	0.13
Xanthomonas	arboricola	arboricola	pruni	15-088		peach	-	-	South Korea	2015		GenBank	GCA_008761555.1	-	4310	4457	57	1	1	5141998	65.38	5141998	1	0
Xanthomonas	arboricola	arboricola	pruni	CFBP3894	Pathotype Strain	plum	fruit spot	Auckland	New Zealand	1953		GenBank	GCA_001741965.1	-	4203	4337	55	1	77	5059067	65.42	162135	12	0.36
Xanthomonas	arboricola	arboricola	pruni	CITA9		peach	bacterial spot	Aragon	Spain	2008		GenBank	GCA_003984685.1	-	4232	4375	55	1	57	5061994	65.39	148657	11	2.33
Xanthomonas	arboricola	arboricola	pruni	CITA99		almond	bacterial spot	Alicante	Spain	2006		GenBank	GCA_003984725.1	-	4220	4364	55	1	60	5075205	65.44	147514	11	0.95
Xanthomonas	arboricola	arboricola	pruni	IVIA2626.1		plum	bacterial canker	Extremadura	Spain	2009		GenBank	GCA_001306955.1	Garita-Cambronero J et al. (2016) Stand Genomic Sci 11:12	4271	4399	50	1	214	5027671	65.41	47650	35	0
Xanthomonas	arboricola	arboricola	pruni	MAFF301420		stone fruit	shot hole	-	-	-		GenBank	GCA_000521365.1	-	4484	4613	50	1	396	5002761	65.33	21373	69	0.14
Xanthomonas	arboricola	arboricola	pruni	MAFF301427		stone fruit	shot hole	-	-	-		GenBank	GCA_000524455.1	-	4438	4559	48	1	355	4905240	65.43	27529	61	0.22
Xanthomonas	arboricola	arboricola	pruni	MAFF311562		stone fruit	shot hole	-	-	-		GenBank	GCA_000524435.1	-	4619	4753	55	1	432	5085495	65.31	23374	67	0.92
Xanthomonas	arboricola	arboricola	pruni	Xap33		almond	bacterial spot	Aragon	Spain	2009		GenBank	GCA_000685175.1	Garita-Cambronero J et al. (2014) Genome Announc 2(3)	4386	4523	54	1	474	5100656	65.43	34438	49	0
Xanthomonas	arboricola	arboricola	zantedeschiae	CFBP7410	Pathotype Strain	arum-lily	-	-	South Africa	1967		GenBank	GCA_002940625.1	-	4110	4242	59	1	37	4978677	65.53	645945	3	0.6
Xanthomonas	axonopodis	axonopodis	axonopodis	LMG982		-	-	Merelbeke	Belgium	2014		GenBank	GCA_001401595.1	-	4064	4161	47	1	1118	4414748	64.55	10079	137	0
Xanthomonas	axonopodis	axonopodis	na	DSM3585	Type Strain	carpetgrass	-	-	Columbia	1949		GenBank	GCA_001304695.1	-	4062	4207	55	1	325	4480365	64.48	25955	59	0
Xanthomonas	axonopodis	axonopodis	na	Xa85		corn	-	-	South Africa	-		GenBank	GCA_003111925.1	-	3846	3975	49	1	343	4257866	64.5	26810	51	0.23
Xanthomonas	axonopodis	axonopodis	vasculorum	CFBP5823	NCBI Reference	sugarcane	-	-	Mauritius	1979		GenBank	GCA_002939725.1	-	4255	4395	52	1	332	4691974	64.18	60584	27	0.7
Xanthomonas	axonopodis	axonopodis	vasculorum	NCPPB796		sugarcane	gumming disease	-	Mauritius	1960	p1, p2	GenBank	GCA_013177355.1	-	4569	4719	54	1	3	4886779	64.12	4871233	1	0
Xanthomonas	axonopodis	axonopodis	vasculorum	NCPPB900		sugarcane	-	-	Reunion	1960		GenBank	GCA_000724905.2	Harrison et al. (2014) Microbiology Letters 360(2):113-6	4395	4536	50	1	52	4800438	64.11	4541068	1	439.02
Xanthomonas	bromi	bromi	na	CFBP1976	Type Strain	brome grass	-	-	France	1980		GenBank	GCA_002939755.1	-	4211	4365	55	1	223	4911280	64.01	130879	13	0.24
Xanthomonas	bromi	bromi	na	LMG947		brome grass	-	-	France	2013		GenBank	GCA_900092025.1	-	4168	4320	55	1	134	4841335	64.06	99846	17	0
Xanthomonas	campestris	campestris	campestris	17		crucifer	-	-	Taiwan	2012		GenBank	GCA_001293445.1	Liu YC et al. (2015) Genome Announc 3(6)	4190	4373	57	1	1	4994426	65.21	4994426	1	1038.58
Xanthomonas	campestris	campestris	campestris	3811		cabbage	-	-	-	1989		GenBank	GCA_002879955.1	-	4315	4500	57	1	1	5072566	65.05	5072566	1	0
Xanthomonas	campestris	campestris	campestris	8004		cauliflower	black rot	Sussex	UK	1958		RefSeq	GCF_000012105.1	Qian et al. (2005) Genome Res 15 (6) 757-767	4344	4535	57	1	1	5148708	64.96	5148708	1	0
Xanthomonas	campestris	campestris	campestris	ATCC33913	Type Strain	cabbage	black rot	-	-	-		RefSeq	GCF_000007145.1	da Silva et al. (2002) Nature 417 (6887) 459-463	4287	4476	58	1	1	5076188	65.07	5076188	1	0.32
Xanthomonas	campestris	campestris	campestris	B-1459		brassica	-	-	Germany	2012		GenBank	GCA_001372255.1	-	4276	4458	53	1	70	5077495	65.1	124598	12	0
Xanthomonas	campestris	campestris	campestris	B100		cabbage	black rot	-	Italy	-		RefSeq	GCF_000070605.1	Vorhölter et al. (2008) J Biotechnol 134 (1-2) 33-45	4310	4495	57	1	1	5079002	65.04	5079002	1	0
Xanthomonas	campestris	campestris	campestris	BrA1		broccoli	black rot	Aranguez	Trinidad and Tobago	1999		GenBank	GCA_002806765.1	-	4336	4513	59	1	99	5114932	65.1	115972	13	1.15
Xanthomonas	campestris	campestris	campestris	CFBP1119		-	-	-	-	-		GenBank	GCA_900044145.1	-	4215	4394	55	1	2	5008837	65.12	5007531	1	147.88
Xanthomonas	campestris	campestris	campestris	CFBP1869		cauliflower	-	-	Ivory Coast	1976	p1	GenBank	GCA_000589915.1	Bolot S et al. (2015) Genome Announc 3(5)	4233	4414	55	1	5	5018732	65.1	5011687	1	197.46
Xanthomonas	campestris	campestris	campestris	CFBP4953		-	-	-	-	-		GenBank	GCA_900002295.1	-	4260	4438	54	1	3	5052992	65.09	5013366	1	164.44
Xanthomonas	campestris	campestris	campestris	CFBP4956		-	-	-	-	-		GenBank	GCA_900039355.1	-	4137	4318	56	1	2	4965880	65.14	4965164	1	251.86
Xanthomonas	campestris	campestris	campestris	CFBP5817		cauliflower	-	-	Chile	2001	p1	GenBank	GCA_000590075.1	Bolot S et al. (2015) Genome Announc 3(5)	4168	4349	55	1	12	4975522	65.16	4918955	1	199.07
Xanthomonas	campestris	campestris	campestris	CFBP6863		-	-	-	-	-		GenBank	GCA_900036155.1	-	4181	4366	55	1	4	5001025	65.14	4977450	1	188.12
Xanthomonas	campestris	campestris	campestris	CN03		napa cabbage	-	-	China	2002	p1	GenBank	GCA_002776735.1	-	4368	4557	57	1	2	5111737	65.07	5035984	1	0.04
Xanthomonas	campestris	campestris	campestris	CN11		-	-	-	-	-		GenBank	GCA_900002225.1	-	4267	4446	55	1	5	5053930	65.09	4993406	1	203.96
Xanthomonas	campestris	campestris	campestris	CN12		rapeseed	-	-	China	2002		GenBank	GCA_002776775.1	-	4351	4540	59	1	1	5115137	65.08	5115137	1	0
Xanthomonas	campestris	campestris	campestris	CN13		-	-	-	-	-		GenBank	GCA_900002245.1	-	4298	4477	55	1	5	5105894	65.06	4929640	1	188.19
Xanthomonas	campestris	campestris	campestris	CN14		brown mustard	black rot	Guilin	China	2003	p1	RefSeq	GCF_000401735.2	Bolot et al. (2013) Genome Announc 1 (4) e00465-13	4368	4546	56	1	2	5082555	65.07	5033560	1	0.18
Xanthomonas	campestris	campestris	campestris	CN15	Type Strain	rapeseed	black rot	Guilin	China	2003	p1,p2	RefSeq	GCF_000403575.2	Bolot et al. (2013) Genome Announc 1 (4) e00465-13	4393	4572	57	1	3	5114892	65.03	5030187	1	0
Xanthomonas	campestris	campestris	campestris	CN16		napa cabbage	black rot	Guilin	China	2003		RefSeq	GCF_000403555.2	Bolot et al. (2013) Genome Announc 1 (4) e00465-13	4451	4630	56	1	13	5162366	65.01	5023147	1	0.06
Xanthomonas	campestris	campestris	campestris	CN17		bok choy	-	-	China	2003		GenBank	GCA_002776715.1	-	4341	4532	60	1	1	5122268	65.13	5122268	1	0.02
Xanthomonas	campestris	campestris	campestris	CN18		brown mustard	-	-	China	2003	p1, p2, p3	GenBank	GCA_002776835.1	-	4499	4689	60	1	4	5261244	64.98	5133109	1	0
Xanthomonas	campestris	campestris	campestris	CN19		-	-	-	-	-		GenBank	GCA_900039345.1	-	4162	4342	54	1	3	4958083	65.18	4918492	1	228.11
Xanthomonas	campestris	campestris	campestris	CN20		-	-	-	-	-		GenBank	GCA_900002255.1	-	4268	4443	54	1	3	5084276	65.08	4948135	1	226.42
Xanthomonas	campestris	campestris	campestris	ICMP21080		cabbage	-	Southbridge	New Zealand	2008		GenBank	GCA_001186415.1	Desai D et al. (2015) Genome Announc 3(5)	4138	4325	57	1	1	4911121	65.28	4911121	1	73.85
Xanthomonas	campestris	campestris	campestris	ICMP4013		cabbage	-	Auckland	New Zealand	1974		GenBank	GCA_001186465.1	Desai D et al. (2015) Genome Announc 3(5)	4148	4330	57	1	1	4908383	65.31	4908383	1	10.98
Xanthomonas	campestris	campestris	campestris	MAFF106712		napa cabbage	black rot	Ibaraki	Japan	-	pXcc1	GenBank	GCA_009177325.1	-	4365	4556	59	1	2	5081467	65.17	5002720	1	0
Xanthomonas	campestris	campestris	campestris	MAFF106771		Japanese radish	-	Ibaraki	Japan	2006		GenBank	GCA_015694445.1	-	4503	4662	46	1	632	4891791	64.98	14366	102	0
Xanthomonas	campestris	campestris	campestris	MAFF301176		cabbage	black rot	Hyogo	Japan	1976		GenBank	GCA_013390465.1	-	4248	4426	54	1	90	5039598	65.06	123765	13	17.78
Xanthomonas	campestris	campestris	campestris	MAFF302021		cabbage	black rot	Shiga	Japan	-		GenBank	GCA_009177345.1	-	4355	4538	60	1	1	5048651	65.09	5048651	1	0
Xanthomonas	campestris	campestris	campestris	WHRI10003		wallflower	-	-	Germany	-		GenBank	GCA_003410125.1	-	4144	4325	53	1	68	4945175	65.2	151674	12	0
Xanthomonas	campestris	campestris	campestris	WHRI10004		shepherd's purse	-	-	Germany	-		GenBank	GCA_003410095.1	-	4239	4416	54	1	69	5010766	65.12	159322	10	0
Xanthomonas	campestris	campestris	campestris	WHRI8960		wallflower	-	-	United Kingdom	-		GenBank	GCA_003413645.1	-	4153	4331	53	1	49	4943363	65.21	171219	9	4.43
Xanthomonas	campestris	campestris	campestris	Xca5		cabbage	black rot	-	USA	-		RefSeq	GCF_000321125.2	Bolot et al. (2013) Genome Announc 1 (1) e00032-12	4188	4370	56	1	14	5001856	65.15	4916437	1	236.11
Xanthomonas	campestris	campestris	campestris	Xcc-C7		cabbage	black rot	-	India	2006		GenBank	GCA_019170565.1	-	4390	4574	59	1	1	5121051	64.98	5121051	1	1.95
Xanthomonas	campestris	campestris	incanae	CFBP1606R		hoary stock	-	Toulouse	France	2013		GenBank	GCA_000590315.1	Roux B et al. (2015) BMC Genomics 16:975	4178	4352	52	1	1	4967288	65.17	4967288	1	19.21
Xanthomonas	campestris	campestris	incanae	CFBP2527R	Pathotype Strain	hoary stock	-	Toulouse	France	2013		GenBank	GCA_000590335.1	Roux B et al. (2015) BMC Genomics 16:975	4181	4357	52	1	1	4925775	65.13	4925775	1	12.59
Xanthomonas	campestris	campestris	incanae	WHRI8527		garden stock	-	-	United Kingdom	1995		GenBank	GCA_003410195.1	-	4208	4384	52	1	58	4956531	65.11	145002	11	0
Xanthomonas	campestris	campestris	na	BRE_17		Arabidopsis thaliana	-	-	France	2009		GenBank	GCA_003363965.1	Wang M et al. (2018) Proc Natl Acad Sci USA 115(24):E5440-E5449	4276	4471	61	1	2	5049594	65.39	5049386	1	62.02
Xanthomonas	campestris	campestris	na	CFBP3277		-	-	-	-	-		GenBank	GCA_014195915.1	-	4168	4351	53	1	84	5002720	65.11	132303	13	2.16
Xanthomonas	campestris	campestris	na	CFBP5825R	Pathotype Strain	radish	-	Toulouse	France	2013		GenBank	GCA_000590375.1	Roux B et al. (2015) BMC Genomics 16:975	4278	4458	53	1	2	5054308	65.09	5053472	1	15.29
Xanthomonas	campestris	campestris	na	CFBP7700		common bean	non-pathogenic	-	-	2010		GenBank	GCA_003602375.1	-	4160	4334	55	1	15	5044897	65.3	3787407	1	0.02
Xanthomonas	campestris	campestris	na	CFBP8782		radish	-	-	France	2014		GenBank	GCA_014839145.1	Chesneau G et al. (2020) FEMS Microbiol Ecol 96(12)	4253	4438	55	1	103	5076693	65.01	205820	10	0.79
Xanthomonas	campestris	campestris	na	E1		cabbage	-	-	Taiwan	2014		GenBank	GCA_002916725.2	-	4163	4343	53	1	15	5001437	65.36	893282	3	0.8
Xanthomonas	campestris	campestris	na	JX		soil	-	Shanghai	China	2010		RefSeq	GCF_000263835.1	Tao et al. (2012) J Bacteriol 194 (17) 4755-4756	4225	4406	55	1	155	5023003	65.09	142107	11	0
Xanthomonas	campestris	campestris	na	LMC_P11		Arabidopsis thaliana	-	Midwest	USA	2008		GenBank	GCA_003352965.1	Wang M et al. (2018) Proc Natl Acad Sci USA 115(24):E5440-E5449	4250	4433	63	1	4	5062686	65.34	1434220	2	4.17
Xanthomonas	campestris	campestris	na	LMC_P25		Arabidopsis thaliana	-	Midwest	USA	2008		GenBank	GCA_003352955.1	Wang M et al. (2018) Proc Natl Acad Sci USA 115(24):E5440-E5449	4202	4396	55	1	9	5034003	65.4	1138245	2	13.15
Xanthomonas	campestris	campestris	na	LMC_P47		Arabidopsis thaliana	-	Midwest	USA	2008		GenBank	GCA_003364005.1	Wang M et al. (2018) Proc Natl Acad Sci USA 115(24):E5440-E5449	4133	4312	56	1	1	4976818	65.41	4976818	1	20.17
Xanthomonas	campestris	campestris	na	LMC_P73		Arabidopsis thaliana	-	Midwest	USA	2008		GenBank	GCA_003363835.1	Wang M et al. (2018) Proc Natl Acad Sci USA 115(24):E5440-E5449	4090	4277	54	1	6	4898426	65.53	4473463	1	21.58
Xanthomonas	campestris	campestris	na	LMCP11		Arabidopsis thaliana	-	Michigan	USA	2008		GenBank	GCA_000834675.1	-	4234	4408	58	1	47	5063135	65.34	270373	5	0
Xanthomonas	campestris	campestris	na	LMG8031		cabbage	-	-	France	-		GenBank	GCA_001705825.1	-	4208	4396	55	1	50	5017935	65.09	352468	5	0
Xanthomonas	campestris	campestris	na	M28		-	-	Saransk	Russia	-		GenBank	GCA_014841015.1	-	4326	4517	57	1	1	5102828	65.03	5102828	1	0
Xanthomonas	campestris	campestris	na	MEDV_A40		Arabidopsis thaliana	-	Midwest	USA	2008		GenBank	GCA_003363995.1	Wang M et al. (2018) Proc Natl Acad Sci USA 115(24):E5440-E5449	4200	4384	59	1	31	5012924	65.41	2584252	1	6.68
Xanthomonas	campestris	campestris	na	MEDV_P25		Arabidopsis thaliana	-	Midwest	USA	2008		GenBank	GCA_003363795.1	Wang M et al. (2018) Proc Natl Acad Sci USA 115(24):E5440-E5449	4184	4373	60	0	8	4941118	65.52	2988631	1	20.24
Xanthomonas	campestris	campestris	na	NL_P121		Arabidopsis thaliana	-	Midwest	USA	2008		GenBank	GCA_003352895.1	Wang M et al. (2018) Proc Natl Acad Sci USA 115(24):E5440-E5449	4172	4363	59	1	9	4985793	65.38	841601	2	20.56
Xanthomonas	campestris	campestris	na	NL_P172		Arabidopsis thaliana	-	Midwest	USA	2008		GenBank	GCA_003363805.1	Wang M et al. (2018) Proc Natl Acad Sci USA 115(24):E5440-E5449	4152	4337	55	1	10	4946999	65.48	4520666	1	19.04
Xanthomonas	campestris	campestris	na	WHRI8473		wallflower	-	-	United Kingdom	-		GenBank	GCA_003410175.1	-	4196	4370	52	1	47	4992473	65.17	308719	7	10.46
Xanthomonas	campestris	campestris	na	WHRI8481		candyduft	-	-	United Kingdom	-		GenBank	GCA_003410225.1	-	4251	4424	54	1	44	4966217	65.27	182674	7	0
Xanthomonas	campestris	campestris	na	WHRI8525		wallflower	-	-	United Kingdom	-		GenBank	GCA_003410215.1	-	4223	4397	52	1	57	5019769	65.12	309071	7	6.33
Xanthomonas	campestris	campestris	na	Xc86		corn	-	North West	South Africa	-		GenBank	GCA_003111945.1	-	3575	3729	43	1	148	4275597	65.2	63741	20	0
Xanthomonas	campestris	campestris	raphani	756C		cabbage	leaf spot	-	East Asia	-		RefSeq	GCF_000221965.1	Bogdanove et al. (2011) J Bacteriol 193 (19) 5450-5464	4136	4418	60	1	1	4941214	65.29	4941214	1	0
Xanthomonas	campestris	campestris	raphani	CFBP5828R		yellow rocketcress	-	Toulouse	France	2013		GenBank	GCA_000590355.1	Roux B et al. (2015) BMC Genomics 16:975	4078	4354	54	1	2	4912085	65.36	4911500	1	21.15
Xanthomonas	campestris	campestris	raphani	MAFF106181		Japanese radish	-	Aomori	Japan	2014		GenBank	GCA_013388375.1	-	4102	4385	56	1	1	4942039	65.3	4942039	1	0
Xanthomonas	campestris	campestris	raphani	WHRI10006		eruca	-	-	Germany	-		GenBank	GCA_003410105.1	-	4056	4284	54	1	55	4884202	65.3	146361	11	0
Xanthomonas	cannabis	cannabis	cannabis	NCPPB2877	Pathotype Strain	cannabis	-	Lovrin	Romania	1974		GenBank	GCA_000802365.1	Jacobs JM et al. (2015) Front Plant Sci 6:431	4003	4125	56	1	257	4756730	65.78	38306	43	0
Xanthomonas	cannabis	cannabis	cannabis	NCPPB3753		cannabis	-	Tochigi	Japan	1982		GenBank	GCA_000802405.1	Jacobs JM et al. (2015) Front Plant Sci 6:431	4052	4182	58	1	260	4837471	65.56	35229	41	0
Xanthomonas	campestris	cannabis	na	8590		-	-	-	-	-		GenBank	GCA_011761725.1	-	4121	4233	54	1	8	4913203	65.75	956861	2	3.97
Xanthomonas	arboricola	cannabis	na	8600		-	-	-	-	-		GenBank	GCA_014195875.1	-	3972	4091	60	1	17	4795610	65.74	685193	3	6.3
Xanthomonas	sp	cannabis	na	CFBP7698		common bean	nonpathogenic	-	-	2010		GenBank	GCA_003600855.1	-	4029	4146	56	1	29	4883133	65.76	1328031	2	0.7
Xanthomonas	sp	cannabis	na	CFBP7912		common bean	-	-	Zimbabwe	2000		GenBank	GCA_002940185.1	-	4112	4228	56	1	69	4981005	65.66	324323	6	0.78
Xanthomonas	arboricola	cannabis	na	CFBP8590		-	-	-	-	-		GenBank	GCA_011761815.1	-	4119	4231	54	1	6	4914203	65.75	1899125	2	3.91
Xanthomonas	arboricola	cannabis	na	CFBP8591		-	-	-	-	-		GenBank	GCA_014195785.1	-	4048	4163	56	1	18	4853759	65.71	930005	3	4.16
Xanthomonas	arboricola	cannabis	na	CFBP8592		-	-	-	-	-		GenBank	GCA_011761775.1	-	4016	4131	56	1	22	4838975	65.74	461946	4	3.95
Xanthomonas	campestris	cannabis	na	CFBP8593		-	-	-	-	-		GenBank	GCA_011761765.1	-	4034	4152	57	1	18	4839134	65.75	684015	4	6.22
Xanthomonas	arboricola	cannabis	na	CFBP8594		-	-	-	-	-		GenBank	GCA_014195815.1	-	3880	4000	57	1	8	4684449	65.84	840762	2	4.18
Xanthomonas	arboricola	cannabis	na	CFBP8595		-	-	-	-	-		GenBank	GCA_014195835.1	-	4006	4118	56	1	19	4819314	65.78	429670	4	5.85
Xanthomonas	campestris	cannabis	na	CFBP8596		-	-	-	-	-		GenBank	GCA_013408545.1	-	3972	4086	56	1	16	4814602	65.77	677534	3	6.11
Xanthomonas	arboricola	cannabis	na	CFBP8597		-	-	-	-	-		GenBank	GCA_013407755.1	-	3977	4092	56	1	15	4814889	65.77	771950	3	6.19
Xanthomonas	arboricola	cannabis	na	CFBP8598		-	-	-	-	-		GenBank	GCA_014195845.1	-	4049	4164	56	1	15	4853479	65.71	989618	3	4.06
Xanthomonas	arboricola	cannabis	na	CFBP8599		-	-	-	-	-		GenBank	GCA_014195885.1	-	4118	4232	54	1	18	4953994	65.51	619535	3	3.84
Xanthomonas	arboricola	cannabis	na	CFBP8600		-	-	-	-	-		GenBank	GCA_014195935.1	-	3973	4092	60	1	19	4795634	65.74	513688	4	10.01
Xanthomonas	campestris	cannabis	na	CFBP8605		-	-	-	-	-		GenBank	GCA_011761915.1	-	3942	4059	56	1	25	4796975	65.74	526066	4	13.72
Xanthomonas	arboricola	cannabis	na	F16		-	-	-	-	-		GenBank	GCA_014199075.1	-	3948	4068	59	1	18	4776640	65.75	594984	3	6.07
Xanthomonas	arboricola	cannabis	na	F17		-	-	-	-	-		GenBank	GCA_014199515.1	-	3946	4066	59	1	19	4778090	65.75	557930	4	6.09
Xanthomonas	cannabis	cannabis	phaseoli	Nyagatare		common beans	-	-	Rwanda	2013		GenBank	GCA_000764855.1	Aritua V et al. (2015) FEMS Microbiol Lett 362(4)	4062	4181	58	1	91	4885384	65.68	101745	17	3.68
Xanthomonas	cassavae	cassavae	na	CFBP4642	Type Strain	cassava	bacterial necrosis	-	Malawi	1951		RefSeq	GCF_000454545.1	Bolot et al. (2013) Genome Announc 1 (4) e00679-13	4667	4820	55	1	7	5270756	65.23	5197712	1	151
Xanthomonas	citri	citri	anacardii	CFBP2913	Pathotype Strain	cachew	bacterial spot	-	Brazil	1974		GenBank	GCA_002688625.1	Ah-You N et al. (2007) Phytopathology 97(12):1568-77	4288	4422	57	1	1	5202720	64.57	5202720	1	34.62
Xanthomonas	citri	citri	anacardii	IBSBF2579		cashew	-	-	Brazil	2009		GenBank	GCA_002837255.1	-	4399	4555	57	1	197	5350842	63.99	150594	13	0
Xanthomonas	citri	citri	anacardii	TAQ13		cashew	-	-	Brazil	2009		GenBank	GCA_002898475.1	-	4399	4565	58	1	231	5269964	63.89	110397	14	0
Xanthomonas	citri	citri	anacardii	TAQ18		cashew	-	-	Brazil	2009		GenBank	GCA_002898415.1	-	4309	4459	56	1	194	5183683	64.13	128886	15	0
Xanthomonas	citri	citri	aurantifolii	1566		key lime	citrus canker	-	Brazil	-		GenBank	GCA_001610915.1	-	4243	4406	59	1	2	4962088	64.81	4926567	1	0
Xanthomonas	citri	citri	aurantifolii	AM_0519		environmental	-	-	Brazil	-		GenBank	GCA_900299175.1	-	4003	4123	49	1	151	4817148	65.04	53362	30	0
Xanthomonas	citri	citri	aurantifolii	FDC1559		key lime	citrus canker	Sao Paulo	Brazil	1981		GenBank	GCA_001610795.1	-	4670	4818	62	1	3	5272646	64.68	5191653	1	0.13
Xanthomonas	citri	citri	aurantifolii	FDC1561		lemon	citrus canker	-	Argentina	1981		GenBank	GCA_002079965.1	-	4292	4455	59	1	2	5026085	64.81	4993063	1	0
Xanthomonas	citri	citri	aurantifolii	FDC1609		gramefruit	citrus canker	Sao Paulo	Brazil	2009		GenBank	GCA_001610815.1	-	4673	4821	60	1	4	5279677	64.72	5164518	1	0.02
Xanthomonas	citri	citri	aurantifolii	FDC535		key lime	citrus canker	Sao Paulo	Brazil	2000		GenBank	GCA_004329265.1	-	4555	4697	58	1	372	5226212	64.59	37968	44	0
Xanthomonas	citri	citri	aurantifolii	FDC763		key lime	citrus canker	Sao Paulo	Brazil	1981		GenBank	GCA_004329275.1	-	4264	4403	60	1	314	4984643	64.8	35315	45	0
Xanthomonas	citri	citri	aurantifolii	FDC867		key lime	citrus canker	Sao Paulo	Brazil	2002		GenBank	GCA_004329295.1	-	4313	4455	60	1	303	5014602	64.82	41707	39	0
Xanthomonas	citri	citri	aurantifolii	ICPB10535		citrus	citrus canker	-	-	-		GenBank	GCA_000175155.1	Moreira LM et al. (2010) BMC Genomics 11:238	4326	4462	56	1	351	5012633	64.81	29390	54	4.87
Xanthomonas	citri	citri	aurantifolii	ICPB11122		citrus	citrus canker	-	-	-		GenBank	GCA_000175135.1	Moreira LM et al. (2010) BMC Genomics 11:238	4178	4316	56	1	237	4879662	64.88	38908	29	8.75
Xanthomonas	axonopodis	citri	bauhiniae	LMG548		bidi leaf tree	-	-	India	1961		GenBank	GCA_002019095.1	-	4449	4586	56	1	192	5191130	64.62	64306	25	0
Xanthomonas	citri	citri	bilvae	NCPPB3213		-	-	-	-	-		GenBank	GCA_001497855.1	-	4309	4448	57	1	60	4990443	64.8	4846110	1	911.74
Xanthomonas	axonopodis	citri	cajani	LMG558		pigeon pea	-	-	India	1950		GenBank	GCA_002019105.1	-	4628	4768	54	1	312	5410578	64.5	65061	26	0
Xanthomonas	campestris	citri	centellae	LMG9044		gotu kola	-	-	India	1979		GenBank	GCA_002019395.1	-	4407	4538	54	1	315	5151379	64.61	53813	31	0
Xanthomonas	citri	citri	citri	306		citrus	citrus canker	-	-	-	pXAC64, pXCC33	RefSeq	GCF_000007165.1	da Silva et al. (2002) Nature 417 (6887) 459-463	4470	4613	59	1	3	5274174	64.71	5175554	1	0.02
Xanthomonas	citri	citri	citri	5208		citrus	citrus canker	Florida	USA	2002		GenBank	GCA_000961415.1	Zhang Y et al. (2015) ISME J 9(10):2128-2138	4462	4604	59	1	3	5269225	64.71	5175552	1	0
Xanthomonas	citri	citri	citri	03-1638-1-1		gramefruit	-	-	Argentina	2003		GenBank	GCA_002952295.1	Gochez AM et al. (2018) BMC Genomics 19(1):16	4712	4852	59	1	3	5497729	64.49	5148873	1	0
Xanthomonas	citri	citri	citri	A306		citrus	-	-	-	-	pXAC33, pXAC64	GenBank	GCA_000816885.1	-	4473	4616	59	1	3	5274168	64.71	5175545	1	0
Xanthomonas	citri	citri	citri	AS270		key lime	citrus canker	-	Saudi Arabia	1988		GenBank	GCA_000950845.1	Zhang Y et al. (2015) ISME J 9(10):2128-2138	4514	4657	58	1	29	5274067	64.61	2795731	1	0
Xanthomonas	citri	citri	citri	AS8		key lime	citrus canker	-	Saudi Arabia	-		GenBank	GCA_000950875.1	Zhang Y et al. (2015) ISME J 9(10):2128-2138	4531	4676	58	1	32	5311822	64.64	2792982	1	0
Xanthomonas	citri	citri	citri	AS9		key lime	citrus canker	-	Saudi Arabia	-		GenBank	GCA_000950855.1	Zhang Y et al. (2015) ISME J 9(10):2128-2138	4549	4694	58	1	31	5303315	64.63	2786207	1	0.04
Xanthomonas	citri	citri	citri	Aw12879		lime	citrus canker	Florida	USA	-		RefSeq	GCF_000349225.1	Jalan et al. (2013) Genome Announc 1 (3) e00235-13	4614	4763	59	1	3	5398685	64.68	5321499	1	0
Xanthomonas	citri	citri	citri	AW13		key lime	citrus canker	Florida	USA	2003		GenBank	GCA_000961435.1	Zhang Y et al. (2015) ISME J 9(10):2128-2138	4609	4758	59	1	3	5398334	64.68	5321148	1	0
Xanthomonas	citri	citri	citri	AW15		citrus	citrus canker	Florida	USA	2005		GenBank	GCA_000961475.1	Zhang Y et al. (2015) ISME J 9(10):2128-2138	4609	4758	59	1	3	5398327	64.68	5321141	1	0
Xanthomonas	citri	citri	citri	AW16		citrus	citrus canker	Florida	USA	2005		GenBank	GCA_000961495.1	Zhang Y et al. (2015) ISME J 9(10):2128-2138	4612	4761	59	1	3	5398257	64.68	5321071	1	0
Xanthomonas	citri	citri	citri	B25		kaffir lime	citrus canker	-	Reunion	1987		GenBank	GCA_014794935.1	Richard et al. (2021) 10(1):e01024-20	4392	4530	58	1	164	5197337	64.79	179050	10	0
Xanthomonas	citri	citri	citri	BL18		sweet orange	citrus canker	Florida	USA	2011		GenBank	GCA_000961395.1	Zhang Y et al. (2015) ISME J 9(10):2128-2138	4458	4600	59	1	3	5267403	64.71	5175550	1	0
Xanthomonas	citri	citri	citri	C20		grapefruit	citrus canker	-	Reunion	1988		GenBank	GCA_014794945.1	Richard et al. (2021) 10(1):e01024-20	4379	4517	58	1	154	5203704	64.78	179050	10	0
Xanthomonas	citri	citri	citri	C40		-	-	-	-	-		GenBank	GCA_001494675.2	-	4462	4611	62	1	3	5267375	64.71	5247834	1	195.54
Xanthomonas	citri	citri	citri	CFBP1209		squash	citrus canker	-	Hong Kong	1963		GenBank	GCA_014798405.1	Richard et al. (2021) 10(1):e01024-20	4470	4612	59	1	147	5262410	64.74	170756	11	0
Xanthomonas	citri	citri	citri	CFBP1814		squash	citrus canker	-	Reunion	1978		GenBank	GCA_014794915.1	Richard et al. (2021) 10(1):e01024-20	4402	4539	56	1	153	5205123	64.78	179063	10	0
Xanthomonas	citri	citri	citri	CFBP2525	Pathotype Strain	lemon	citrus canker	-	New Zealand	1956		GenBank	GCA_014797425.1	Richard et al. (2021) 10(1):e01024-20	4375	4513	57	1	123	5188614	64.78	148794	12	0
Xanthomonas	citri	citri	citri	CFBP2852		citrus	citrus canker	-	India	-		GenBank	GCA_001492595.2	Richard et al. (2021) 10(1):e01024-20	4472	4610	56	1	57	5278107	64.72	5054068	1	178.09
Xanthomonas	citri	citri	citri	CFBP2853		citrus	citrus canker	-	New Zealand	1958		GenBank	GCA_014797415.1	Richard et al. (2021) 10(1):e01024-20	4354	4493	60	1	148	5151970	64.77	170921	10	0
Xanthomonas	citri	citri	citri	CFBP2855		citrus	citrus canker	-	Japan	1962		GenBank	GCA_014798285.1	Richard et al. (2021) 10(1):e01024-20	4453	4593	59	1	151	5275863	64.69	190734	10	0
Xanthomonas	citri	citri	citri	CFBP2857		citrus	citrus canker	-	Fiji	1976		GenBank	GCA_014798435.1	Richard et al. (2021) 10(1):e01024-20	4386	4524	57	1	144	5197387	64.78	179703	11	0
Xanthomonas	citri	citri	citri	CFBP2865		key lime	citrus canker	-	Brazil	1976		GenBank	GCA_014799155.1	Richard et al. (2021) 10(1):e01024-20	4361	4500	60	1	135	5155847	64.73	148808	12	0
Xanthomonas	citri	citri	citri	CFBP2908		mandarin orange	citrus canker	-	Brazil	1980		GenBank	GCA_014799115.1	Richard et al. (2021) 10(1):e01024-20	4401	4541	59	1	137	5221764	64.73	167392	12	0
Xanthomonas	citri	citri	citri	CFBP2911		-	-	-	-	-		GenBank	GCA_001492615.2	-	4604	4747	57	1	87	5416648	64.66	5120977	1	171.69
Xanthomonas	citri	citri	citri	D02		tangelo	citrus canker	-	Reunion	1989		GenBank	GCA_014794895.1	Richard et al. (2021) 10(1):e01024-20	4368	4501	55	1	181	5159760	64.76	157227	12	0
Xanthomonas	citri	citri	citri	D07		satsuma mandarin	citrus canker	-	Reunion	1989		GenBank	GCA_014794885.1	Richard et al. (2021) 10(1):e01024-20	4369	4506	56	1	136	5182935	64.79	190694	10	0
Xanthomonas	citri	citri	citri	DAR72029		citrus	bacterial canker	-	Singapore	1997		GenBank	GCA_016801675.1	Webster J et al. (2020) Microorganisms 8(12)	4790	4938	59	1	7	5550959	64.69	5178793	1	0
Xanthomonas	citri	citri	citri	DAR73886		citrus	bacterial canker	-	Iran	-		GenBank	GCA_016801635.1	Webster J et al. (2020) Microorganisms 8(12)	4592	4737	58	1	5	5371101	64.63	5208945	1	0
Xanthomonas	citri	citri	citri	DAR73889		citrus	bacterial canker	-	Thailand	-		GenBank	GCA_016801655.1	Webster J et al. (2020) Microorganisms 8(12)	4844	4993	59	1	6	5596105	64.67	5222784	1	0
Xanthomonas	citri	citri	citri	DAR73909		citrus	bacterial canker	-	Thailand	2000		GenBank	GCA_016801695.1	Webster J et al. (2020) Microorganisms 8(12)	4819	4967	59	1	7	5552095	64.69	5178485	1	0
Xanthomonas	citri	citri	citri	DAR73910		citrus	bacterial canker	-	India	2000		GenBank	GCA_016801715.1	Webster J et al. (2020) Microorganisms 8(12)	5069	5225	59	1	4	5510169	64.7	5326504	1	0
Xanthomonas	citri	citri	citri	DAR84832		citrus	bacterial canker	-	-	-		GenBank	GCA_016801615.1	Webster J et al. (2020) Microorganisms 8(12)	4616	4761	58	1	5	5385815	64.61	5223652	1	0
Xanthomonas	citri	citri	citri	FB19		sweet orange	citrus canker	Florida	USA	2011		GenBank	GCA_000961375.1	Zhang Y et al. (2015) ISME J 9(10):2128-2138	4459	4601	59	1	3	5267339	64.71	5175486	1	0
Xanthomonas	citri	citri	citri	FDC1083		mandarin orange	citrus canker	-	Brazil	1980		GenBank	GCA_001487915.2	Richard et al. (2021) 10(1):e01024-20	4393	4531	57	1	42	5224046	64.72	5146107	1	162.71
Xanthomonas	citri	citri	citri	FDC1662		sweet orange	citrus canker	Parana	Brazil	2011		GenBank	GCA_003122545.1	-	4404	4542	55	1	103	5217277	64.73	223972	8	0
Xanthomonas	citri	citri	citri	FDC1682		key lime	citrus canker	-	Oman	1986		GenBank	GCA_003122665.1	-	4502	4642	56	1	168	5252712	64.67	164428	11	0
Xanthomonas	citri	citri	citri	FDC217		sweet orange	citrus canker	-	Brazil	2003		GenBank	GCA_001495935.2	Richard et al. (2021) 10(1):e01024-20	4396	4534	57	1	41	5224999	64.72	5147514	1	176.08
Xanthomonas	citri	citri	citri	FDC628		sweet orange	citrus canker	Santa Catarina	Brazil	2001		GenBank	GCA_003122605.1	-	4374	4510	56	1	101	5178828	64.79	148757	12	0
Xanthomonas	citri	citri	citri	FDC636		sweet orange	citrus canker	Parana	Brazil	1996		GenBank	GCA_003122575.1	-	4384	4524	55	1	127	5195201	64.7	134868	12	0
Xanthomonas	citri	citri	citri	FDC654		trifoliate orange	citrus canker	Rio Grande do Sul	Brazil	1999		GenBank	GCA_003122625.1	-	4403	4540	56	1	114	5216137	64.73	166242	11	0
Xanthomonas	citri	citri	citri	FDC828		key lime	citrus canker	Sao Paulo	Brazil	1997		GenBank	GCA_003122565.1	-	4382	4518	54	1	121	5198397	64.78	169307	10	0
Xanthomonas	citri	citri	citri	gd2		citrus	citrus canker	Guangdong	China	2011		GenBank	GCA_000961355.1	Zhang Y et al. (2015) ISME J 9(10):2128-2138	4422	4565	59	1	3	5223747	64.78	5125124	1	0
Xanthomonas	citri	citri	citri	gd3		citrus	citrus canker	Guangdong	China	2011		GenBank	GCA_000961335.1	Zhang Y et al. (2015) ISME J 9(10):2128-2138	4421	4564	59	1	3	5223748	64.78	5125126	1	0
Xanthomonas	citri	citri	citri	GD82		citrus	-	Guangdong	China	1982		GenBank	GCA_019076985.1	-	4812	4957	61	1	5	5562832	64.51	5197184	1	0
Xanthomonas	citri	citri	citri	Herb_1937		citrus	-	-	Mauritius	1937		GenBank	GCA_018972065.1	-	4364	4489	50	1	3	5274174	64.94	5175554	1	3217.13
Xanthomonas	citri	citri	citri	JA159-1		clementine	citrus canker	-	Reunion	1981		GenBank	GCA_014794855.1	Richard et al. (2021) 10(1):e01024-20	4393	4530	56	1	105	5188814	64.78	191013	10	0
Xanthomonas	citri	citri	citri	JB003-5		key lime	citrus canker	-	Reunion	1982		GenBank	GCA_014794835.1	Richard et al. (2021) 10(1):e01024-20	4389	4525	56	1	85	5193147	64.78	169639	12	0
Xanthomonas	citri	citri	citri	JF90-2		-	-	-	-	-		GenBank	GCA_001495295.2	-	4484	4623	56	1	85	5264702	64.66	5007777	1	220.34
Xanthomonas	citri	citri	citri	JF90-8		-	-	-	-	-		GenBank	GCA_001498875.2	-	4495	4637	56	1	30	5291856	64.7	5132365	1	230.54
Xanthomonas	citri	citri	citri	JJ009-04		bergamot	citrus canker	-	Mauritius	1985		GenBank	GCA_014797965.1	Richard et al. (2021) 10(1):e01024-20	4392	4535	57	1	368	5232361	64.58	234446	8	0
Xanthomonas	citri	citri	citri	JJ009-1		orange	citrus canker	-	Mauritius	1984		GenBank	GCA_014694195.1	Richard et al. (2021) 10(1):e01024-20	4553	4695	58	1	4	5301753	64.73	5153301	1	0
Xanthomonas	citri	citri	citri	JJ009-8		sweet orange	citrus canker	-	Mauritius	1987		GenBank	GCA_014797915.1	Richard et al. (2021) 10(1):e01024-20	4384	4522	58	1	137	5201321	64.78	179051	11	0
Xanthomonas	citri	citri	citri	JJ010-02		key lime	citrus canker	-	Rodrigues	1985		GenBank	GCA_014794765.1	Richard et al. (2021) 10(1):e01024-20	4440	4577	56	1	104	5232128	64.76	234430	7	0
Xanthomonas	citri	citri	citri	JJ010-4		key lime	citrus canker	-	Rodrigues	1985		GenBank	GCA_014794715.1	Richard et al. (2021) 10(1):e01024-20	4367	4504	59	1	163	5154161	64.78	170753	11	0
Xanthomonas	citri	citri	citri	JJ053-06		mandarin orange	citrus canker	-	Taiwan	1977		GenBank	GCA_014794205.1	Richard et al. (2021) 10(1):e01024-20	4450	4587	57	1	159	5214808	64.73	174498	11	0
Xanthomonas	citri	citri	citri	JJ10-1		key lime	-	Rodrigues Island	Mauritius	1985		GenBank	GCA_000825185.2	-	4396	4528	53	1	68	5183069	64.74	5046732	1	368.51
Xanthomonas	citri	citri	citri	JJ155		citrus	citrus canker	-	Argentina	1977		GenBank	GCA_014799285.1	Richard et al. (2021) 10(1):e01024-20	4375	4515	60	1	201	5190339	64.75	167382	11	0
Xanthomonas	citri	citri	citri	JJ165		squash	citrus canker	-	India	1978		GenBank	GCA_014798365.1	Richard et al. (2021) 10(1):e01024-20	4413	4553	59	1	145	5225541	64.72	167411	12	0
Xanthomonas	citri	citri	citri	JJ238-04		key lime	citrus canker	-	Maldives	1987		GenBank	GCA_014798335.1	Richard et al. (2021) 10(1):e01024-20	4482	4624	57	1	69	5253532	64.68	270228	7	0
Xanthomonas	citri	citri	citri	JJ238-06		key lime	citrus canker	-	Maldives	1987		GenBank	GCA_014798295.1	Richard et al. (2021) 10(1):e01024-20	4495	4638	58	1	264	5331131	64.6	223289	9	0
Xanthomonas	citri	citri	citri	JJ238-07		key lime	citrus canker	-	Maldives	1987		GenBank	GCA_014798325.1	Richard et al. (2021) 10(1):e01024-20	4495	4638	57	1	126	5278678	64.67	270095	7	0
Xanthomonas	citri	citri	citri	JJ238-08		key lime	citrus canker	-	Maldives	1987		GenBank	GCA_014798215.1	Richard et al. (2021) 10(1):e01024-20	4474	4616	57	1	67	5247531	64.68	235006	8	0
Xanthomonas	citri	citri	citri	JJ238-09		key lime	citrus canker	-	Maldives	1987		GenBank	GCA_014798265.1	Richard et al. (2021) 10(1):e01024-20	4532	4684	58	1	250	5367675	64.56	234999	8	0
Xanthomonas	citri	citri	citri	JJ238-10		key lime	citrus canker	-	Maldives	1987		GenBank	GCA_001489975.2	Richard et al. (2021) 10(1):e01024-20	4456	4598	57	1	56	5266526	64.66	5134332	1	163.3
Xanthomonas	citri	citri	citri	JJ238-11		key lime	citrus canker	-	Maldives	1987		GenBank	GCA_014798235.1	Richard et al. (2021) 10(1):e01024-20	4482	4622	57	1	83	5266873	64.74	223810	9	0
Xanthomonas	citri	citri	citri	JJ238-16		sweet orange	citrus canker	-	Pakistan	1988		GenBank	GCA_014797355.1	Richard et al. (2021) 10(1):e01024-20	4530	4675	58	1	136	5316311	64.7	188549	9	0
Xanthomonas	citri	citri	citri	JJ238-24		-	-	-	-	-		GenBank	GCA_001490135.2	-	4487	4630	57	1	52	5289299	64.78	5059992	1	190.95
Xanthomonas	citri	citri	citri	JK004-04		key lime	citrus canker	-	Maldives	1987		GenBank	GCA_014798195.1	Richard et al. (2021) 10(1):e01024-20	4476	4618	57	1	140	5263044	64.67	173158	10	0
Xanthomonas	citri	citri	citri	JK101-1		grapefruit	citrus canker	-	Argentina	1990		GenBank	GCA_014799315.1	Richard et al. (2021) 10(1):e01024-20	4402	4542	59	1	132	5221794	64.72	179057	10	0
Xanthomonas	citri	citri	citri	JK143-11		citrus	-	-	Thailand	1990		GenBank	GCA_000825225.2	-	4495	4637	56	1	64	5284181	64.77	5016796	1	446.62
Xanthomonas	citri	citri	citri	JK143-9		citrus	-	-	Thailand	1990		GenBank	GCA_000825525.2	-	4867	5008	58	1	93	5320646	64.75	5053914	1	2142.6
Xanthomonas	citri	citri	citri	JK161		sweet orange	citrus canker	-	Mauritius	1990		GenBank	GCA_014797945.1	Richard et al. (2021) 10(1):e01024-20	4407	4545	55	1	145	5224873	64.76	232048	8	0
Xanthomonas	citri	citri	citri	JK167-1		key lime	citrus canker	-	Mauritius	1990		GenBank	GCA_014797905.1	Richard et al. (2021) 10(1):e01024-20	4418	4554	56	1	142	5217831	64.78	179368	10	0
Xanthomonas	citri	citri	citri	JK169		citrus	citrus canker	-	Mauritius	1990		GenBank	GCA_014797805.1	Richard et al. (2021) 10(1):e01024-20	4407	4551	58	1	409	5282298	64.54	234446	8	0
Xanthomonas	citri	citri	citri	JK170		key lime	citrus canker	-	Mauritius	1990		GenBank	GCA_014797815.1	Richard et al. (2021) 10(1):e01024-20	4462	4602	57	1	258	5282649	64.65	202435	10	0
Xanthomonas	citri	citri	citri	JK2-10		-	-	-	-	-		GenBank	GCA_001496995.1	-	4607	4755	59	1	3	5370576	64.59	5336135	1	290.47
Xanthomonas	citri	citri	citri	JK4-1		citrus	-	-	China	1985		GenBank	GCA_000825265.2	-	4414	4552	56	1	56	5211004	64.78	5092230	1	506.62
Xanthomonas	citri	citri	citri	JK48		key lime	-	-	Saudi Arabia	1988		GenBank	GCA_000825425.2	-	4773	4904	47	1	92	5321598	64.63	5006515	1	1666.79
Xanthomonas	citri	citri	citri	JM027-2		lemon	citrus canker	-	Reunion	1991		GenBank	GCA_014794795.1	Richard et al. (2021) 10(1):e01024-20	4399	4535	55	1	170	5200468	64.76	164837	12	0
Xanthomonas	citri	citri	citri	JM35-2		key lime	-	-	Saudi Arabia	1992		GenBank	GCA_000829945.2	-	4457	4588	48	1	103	5255020	64.66	4980449	1	451
Xanthomonas	citri	citri	citri	JN564		citrus	citrus canker	Grande Comore	Comoros	1993		GenBank	GCA_014798935.1	Richard et al. (2021) 10(1):e01024-20	4379	4514	56	1	87	5181155	64.78	179050	10	0
Xanthomonas	citri	citri	citri	JP608		grapefruit	citrus canker	-	Reunion	1994		GenBank	GCA_014795825.1	Richard et al. (2021) 10(1):e01024-20	4399	4536	56	1	104	5201922	64.79	234439	8	0
Xanthomonas	citri	citri	citri	JP637-01		mandarin orange	citrus canker	-	Reunion	1994		GenBank	GCA_014794985.1	Richard et al. (2021) 10(1):e01024-20	4386	4525	59	1	152	5203255	64.78	167420	10	0
Xanthomonas	citri	citri	citri	JP668		kaffir lime	citrus canker	-	Reunion	1994		GenBank	GCA_014795425.1	Richard et al. (2021) 10(1):e01024-20	4375	4512	56	1	98	5186776	64.78	231877	9	0
Xanthomonas	citri	citri	citri	JP669		kaffir lime	citrus canker	-	Reunion	1994		GenBank	GCA_014795395.1	Richard et al. (2021) 10(1):e01024-20	4373	4509	55	1	118	5190977	64.78	234495	9	0
Xanthomonas	citri	citri	citri	JP710-06		grapefruit	citrus canker	-	Reunion	1994		GenBank	GCA_014795805.1	Richard et al. (2021) 10(1):e01024-20	4392	4528	56	1	117	5200311	64.79	202702	9	0
Xanthomonas	citri	citri	citri	JP727		grapefruit	citrus canker	-	Reunion	1994		GenBank	GCA_014795775.1	Richard et al. (2021) 10(1):e01024-20	4387	4531	59	1	250	5238211	64.51	234495	9	0
Xanthomonas	citri	citri	citri	JP764-01		grapefruit	citrus canker	-	Reunion	1994		GenBank	GCA_014795735.1	Richard et al. (2021) 10(1):e01024-20	4410	4547	56	1	108	5213358	64.78	224079	10	0
Xanthomonas	citri	citri	citri	JQ612-17		kaffir lime	citrus canker	-	Reunion	1995		GenBank	GCA_014795385.1	Richard et al. (2021) 10(1):e01024-20	4361	4499	56	1	156	5190580	64.74	224079	10	0
Xanthomonas	citri	citri	citri	JQ613-01		kaffir lime	citrus canker	-	Reunion	1995		GenBank	GCA_014795345.1	Richard et al. (2021) 10(1):e01024-20	4372	4511	58	1	163	5201229	64.77	190688	10	0
Xanthomonas	citri	citri	citri	JS502-01		grapefruit	citrus canker	-	Reunion	1996		GenBank	GCA_014795185.1	Richard et al. (2021) 10(1):e01024-20	4431	4570	58	1	139	5235237	64.76	234446	9	0
Xanthomonas	citri	citri	citri	JS503-05		grapefruit	citrus canker	-	Reunion	1996		GenBank	GCA_014795135.1	Richard et al. (2021) 10(1):e01024-20	4429	4566	56	1	103	5229650	64.76	234446	9	0
Xanthomonas	citri	citri	citri	JS536-01		grapefruit	citrus canker	-	Reunion	1996		GenBank	GCA_014795145.1	Richard et al. (2021) 10(1):e01024-20	4430	4569	58	1	118	5232009	64.76	234446	9	0
Xanthomonas	citri	citri	citri	JS538-02		grapefruit	citrus canker	-	Reunion	1996		GenBank	GCA_014795125.1	Richard et al. (2021) 10(1):e01024-20	4429	4568	58	1	156	5238071	64.74	167601	12	0
Xanthomonas	citri	citri	citri	JS581		sweet lemon	-	-	Iran	1997		GenBank	GCA_000825325.2	-	4446	4577	48	1	132	5257799	64.66	5042298	1	429.84
Xanthomonas	citri	citri	citri	JS582		sweet orange	-	-	Iran	1997		GenBank	GCA_000825605.2	-	5012	5145	52	1	191	5338924	64.62	5021542	1	2414.34
Xanthomonas	citri	citri	citri	JS584		-	-	-	-	-		GenBank	GCA_001494255.2	-	4474	4613	55	1	61	5244898	64.7	4975154	1	259.3
Xanthomonas	citri	citri	citri	JS858-01		grapefruit	citrus canker	-	Reunion	1996		GenBank	GCA_014795095.1	Richard et al. (2021) 10(1):e01024-20	4442	4582	59	1	142	5247194	64.77	167605	12	0
Xanthomonas	citri	citri	citri	JW160		key lime	citrus canker	-	Bangladesh	2000		GenBank	GCA_001496535.2	Richard et al. (2021) 10(1):e01024-20	4452	4590	57	1	88	5258455	64.72	5063553	1	161.64
Xanthomonas	citri	citri	citri	jx-6		sweet orange	citrus canker	Jiangxi	China	2014		GenBank	GCA_001028285.3	-	4422	4565	59	1	3	5223350	64.78	5124728	1	0
Xanthomonas	citri	citri	citri	jx4		citrus	citrus canker	Jiangxi	China	2011		GenBank	GCA_000961315.1	Zhang Y et al. (2015) ISME J 9(10):2128-2138	4419	4562	59	1	3	5223397	64.78	5124790	1	0
Xanthomonas	citri	citri	citri	jx5		citrus	citrus canker	Jiangxi	China	2011		GenBank	GCA_000961295.1	Zhang Y et al. (2015) ISME J 9(10):2128-2138	4424	4567	59	1	3	5223417	64.78	5124810	1	0
Xanthomonas	citri	citri	citri	JZ092		lemon	citrus canker	-	Seychelles	2003		GenBank	GCA_014794425.1	Richard et al. (2021) 10(1):e01024-20	4473	4613	58	1	148	5274686	64.73	164836	12	0
Xanthomonas	citri	citri	citri	JZ094		lemon	citrus canker	-	Seychelles	2003		GenBank	GCA_014794415.1	Richard et al. (2021) 10(1):e01024-20	4387	4527	59	1	133	5193687	64.78	191222	10	0
Xanthomonas	citri	citri	citri	LA087-2		citrus	citrus canker	Grande Comore	Comoros	2004		GenBank	GCA_014798955.1	Richard et al. (2021) 10(1):e01024-20	4401	4537	56	1	151	5211412	64.77	179050	10	0
Xanthomonas	citri	citri	citri	LB100-1		citrus	-	-	Seychelles	2005		GenBank	GCA_000825245.2	-	4467	4601	52	1	68	5266563	64.73	5107544	1	438.62
Xanthomonas	citri	citri	citri	LB100-3		orange	citrus canker	-	Seychelles	2005		GenBank	GCA_014794385.1	Richard et al. (2021) 10(1):e01024-20	4498	4636	56	1	144	5285163	64.73	167403	11	0
Xanthomonas	citri	citri	citri	LB302		key lime	-	Florida	USA	2002		GenBank	GCA_000825465.2	-	4763	4894	47	1	114	5306189	64.65	5021846	1	1899.67
Xanthomonas	citri	citri	citri	LC004-1		squash	citrus canker	-	Viet Nam	2006		GenBank	GCA_014794185.1	Richard et al. (2021) 10(1):e01024-20	4400	4537	57	1	82	5192383	64.78	174174	11	0
Xanthomonas	citri	citri	citri	LC045-02		key lime	citrus canker	-	Rodrigues	2006		GenBank	GCA_014794695.1	Richard et al. (2021) 10(1):e01024-20	4438	4575	56	1	182	5254741	64.76	223996	8	0
Xanthomonas	citri	citri	citri	LC046		key lime	citrus canker	-	Rodrigues	2006		GenBank	GCA_014794705.1	Richard et al. (2021) 10(1):e01024-20	4419	4556	56	1	107	5226714	64.77	240620	7	0
Xanthomonas	citri	citri	citri	LC048		key lime	citrus canker	-	Rodrigues	2006		GenBank	GCA_014794685.1	Richard et al. (2021) 10(1):e01024-20	4432	4569	56	1	144	5236270	64.76	167416	12	0
Xanthomonas	citri	citri	citri	LC80		tangor	citrus canker	-	Mali	2006		GenBank	GCA_001489275.2	Richard et al. (2021) 10(1):e01024-20	4412	4550	57	1	51	5236729	64.71	5150214	1	202.42
Xanthomonas	citri	citri	citri	LD71a		-	-	-	-	-		GenBank	GCA_001492055.2	-	4497	4640	57	1	49	5286708	64.78	5008750	1	192.94
Xanthomonas	citri	citri	citri	LE116-1		key lime	-	-	Mali	2008		GenBank	GCA_000825545.2	-	5052	5197	57	1	173	5438845	64.6	5138196	1	2096.03
Xanthomonas	citri	citri	citri	LE20-1		-	-	-	-	-		GenBank	GCA_001488315.2	-	4515	4653	56	0	41	5305664	64.71	5064171	1	310.99
Xanthomonas	citri	citri	citri	LE3-1		key lime	-	-	Ehiopia	2008		GenBank	GCA_000825405.2	-	4747	4880	49	1	100	5363748	64.69	5045425	1	1573.53
Xanthomonas	citri	citri	citri	LG102		citrus	-	-	Bangladesh	2006		GenBank	GCA_000825485.2	-	4907	5050	56	1	120	5390095	64.61	5118092	1	1912.77
Xanthomonas	citri	citri	citri	LG115		citrus	-	-	India	2007		GenBank	GCA_000825285.2	-	4423	4558	51	1	88	5208449	64.67	4946484	1	478.07
Xanthomonas	citri	citri	citri	LG117		citrus	-	-	Bangladesh	2009		GenBank	GCA_000825305.2	-	4448	4580	49	1	96	5249677	64.77	5070426	1	460.98
Xanthomonas	citri	citri	citri	LG136-04		kaffir lime	citrus canker	-	Reunion	2009		GenBank	GCA_014795435.1	Richard et al. (2021) 10(1):e01024-20	4384	4520	56	1	160	5202255	64.77	172718	11	0
Xanthomonas	citri	citri	citri	LG97		citrus	-	-	Bangladesh	2006		GenBank	GCA_000825445.2	-	4809	4944	51	1	97	5323884	64.67	5075634	1	1930.92
Xanthomonas	citri	citri	citri	LG98		key lime	-	-	Bangladesh	2006		GenBank	GCA_000825205.2	-	4395	4532	57	1	54	5178029	64.78	5049136	1	519.5
Xanthomonas	citri	citri	citri	LH201		kaffir lime	citrus canker	-	Reunion	2010		GenBank	GCA_001922105.1	-	4679	4822	59	1	3	5463329	64.54	5156885	1	0
Xanthomonas	citri	citri	citri	LH212		kaffir lime	citrus canker	-	Reunion	2010		GenBank	GCA_014796485.1	Richard et al. (2021) 10(1):e01024-20	4396	4531	56	1	121	5203891	64.78	201060	9	0
Xanthomonas	citri	citri	citri	LH221		kaffir lime	citrus canker	-	Reunion	2010		GenBank	GCA_014796445.1	Richard et al. (2021) 10(1):e01024-20	4418	4555	56	1	102	5225884	64.77	234333	9	0
Xanthomonas	citri	citri	citri	LH238		kaffir lime	citrus canker	-	Reunion	2010		GenBank	GCA_014796045.1	Richard et al. (2021) 10(1):e01024-20	4403	4541	57	1	207	5233661	64.7	229114	9	0
Xanthomonas	citri	citri	citri	LH240		kaffir lime	citrus canker	-	Reunion	2010		GenBank	GCA_014796015.1	Richard et al. (2021) 10(1):e01024-20	4383	4520	56	1	112	5192734	64.78	234495	9	0
Xanthomonas	citri	citri	citri	LH241		kaffir lime	citrus canker	-	Reunion	2010		GenBank	GCA_014796005.1	Richard et al. (2021) 10(1):e01024-20	4367	4506	58	1	119	5181260	64.78	148803	11	0
Xanthomonas	citri	citri	citri	LH276		kaffir lime	citrus canker	-	Reunion	2010		GenBank	GCA_001922065.1	-	4707	4850	60	1	4	5495381	64.53	5159828	1	0
Xanthomonas	citri	citri	citri	LH320		kaffir lime	citrus canker	-	Reunion	2010		GenBank	GCA_014795525.1	Richard et al. (2021) 10(1):e01024-20	4388	4526	58	1	103	5196920	64.79	201053	9	0
Xanthomonas	citri	citri	citri	LH322		kaffir lime	citrus canker	-	Reunion	2010		GenBank	GCA_014795465.1	Richard et al. (2021) 10(1):e01024-20	4421	4561	57	1	311	5271369	64.6	224048	8	0
Xanthomonas	citri	citri	citri	LH37-1		grapefruit	citrus canker	-	Senegal	2010		GenBank	GCA_000825365.2	Richard et al. (2021) 10(1):e01024-20	4584	4724	51	1	160	5401974	64.63	5119567	1	475.75
Xanthomonas	citri	citri	citri	LI070-01		kaffir lime	citrus canker	-	Reunion	2011		GenBank	GCA_014796295.1	Richard et al. (2021) 10(1):e01024-20	4684	4834	58	1	980	5684071	63.35	224300	10	0
Xanthomonas	citri	citri	citri	LI070-02		kaffir lime	citrus canker	-	Reunion	2011		GenBank	GCA_014796285.1	Richard et al. (2021) 10(1):e01024-20	4586	4725	58	1	58	5384778	64.57	240439	7	0
Xanthomonas	citri	citri	citri	LI070-03		kaffir lime	citrus canker	-	Reunion	2011		GenBank	GCA_014796235.1	Richard et al. (2021) 10(1):e01024-20	4597	4739	58	1	213	5431816	64.36	240411	8	0
Xanthomonas	citri	citri	citri	LI139-03		key lime	citrus canker	-	Rodrigues	2011		GenBank	GCA_014794665.1	Richard et al. (2021) 10(1):e01024-20	4443	4580	56	1	109	5243372	64.77	223989	8	0
Xanthomonas	citri	citri	citri	LI139-05		key lime	citrus canker	-	Rodrigues	2011		GenBank	GCA_014794635.1	Richard et al. (2021) 10(1):e01024-20	4432	4569	56	1	100	5228906	64.77	202669	9	0
Xanthomonas	citri	citri	citri	LI139-6		key lime	citrus canker	-	Rodrigues	2011		GenBank	GCA_014794585.1	Richard et al. (2021) 10(1):e01024-20	4427	4564	56	1	149	5243111	64.75	172735	11	0
Xanthomonas	citri	citri	citri	LI214-01		key lime	citrus canker	-	Reunion	2011		GenBank	GCA_014797335.1	Richard et al. (2021) 10(1):e01024-20	4375	4512	56	1	112	5190620	64.78	224293	10	0
Xanthomonas	citri	citri	citri	LI214-02		key lime	citrus canker	-	Reunion	2011		GenBank	GCA_014797305.1	Richard et al. (2021) 10(1):e01024-20	4715	4868	63	1	1022	5680671	64.39	240411	8	0
Xanthomonas	citri	citri	citri	LI214-05		key lime	citrus canker	-	Reunion	2011		GenBank	GCA_014797295.1	Richard et al. (2021) 10(1):e01024-20	4551	4699	61	1	1412	5569113	64.85	224570	10	0
Xanthomonas	citri	citri	citri	LI214-07		key lime	citrus canker	-	Reunion	2011		GenBank	GCA_014797285.1	Richard et al. (2021) 10(1):e01024-20	4449	4594	60	1	851	5395364	64.61	234488	9	0
Xanthomonas	citri	citri	citri	LI214-09		key lime	citrus canker	-	Reunion	2011		GenBank	GCA_014797245.1	Richard et al. (2021) 10(1):e01024-20	4634	4778	59	1	494	5519196	64.38	234495	9	0
Xanthomonas	citri	citri	citri	LI214-10		key lime	citrus canker	-	Reunion	2011		GenBank	GCA_014797225.1	Richard et al. (2021) 10(1):e01024-20	4436	4576	57	1	700	5352551	64.71	224293	10	0
Xanthomonas	citri	citri	citri	LJ001-1		citrus	citrus canker	-	Seychelles	2012		GenBank	GCA_014794395.1	Richard et al. (2021) 10(1):e01024-20	4470	4614	58	1	124	5279417	64.7	240220	8	0
Xanthomonas	citri	citri	citri	LJ003-1		sweet orange	citrus canker	-	Seychelles	2012		GenBank	GCA_014794405.1	Richard et al. (2021) 10(1):e01024-20	4463	4603	58	1	149	5265903	64.74	140841	13	0
Xanthomonas	citri	citri	citri	LJ125-01		sweet orange	citrus canker	-	Mayotte	2012		GenBank	GCA_014797665.1	Richard et al. (2021) 10(1):e01024-20	4424	4562	58	1	95	5222416	64.77	283845	6	0
Xanthomonas	citri	citri	citri	LJ207-7		kaffir lime	citrus canker	-	Reunion	2012		GenBank	GCA_001922085.1	-	4721	4865	60	1	4	5505538	64.52	5148274	1	0
Xanthomonas	citri	citri	citri	LJ225-01		sweet orange	citrus canker	-	Mayotte	2012		GenBank	GCA_014797615.1	Richard et al. (2021) 10(1):e01024-20	4381	4517	56	1	101	5183059	64.79	253568	7	0
Xanthomonas	citri	citri	citri	LJ225-2		sweet orange	citrus canker	-	Mayotte	2012		GenBank	GCA_014797625.1	Richard et al. (2021) 10(1):e01024-20	4376	4512	56	1	104	5184321	64.79	240210	7	0
Xanthomonas	citri	citri	citri	LJ226-02		sweet orange	citrus canker	-	Mayotte	2012		GenBank	GCA_014797575.1	Richard et al. (2021) 10(1):e01024-20	4407	4543	56	1	98	5208216	64.78	283845	6	0
Xanthomonas	citri	citri	citri	LJ228-1		kaffir lime	citrus canker	-	Mayotte	2012		GenBank	GCA_014797515.1	Richard et al. (2021) 10(1):e01024-20	4404	4540	56	1	100	5208034	64.78	283852	6	0
Xanthomonas	citri	citri	citri	LJ229-06		mandarin orange	citrus canker	-	Mayotte	2012		GenBank	GCA_014797525.1	Richard et al. (2021) 10(1):e01024-20	4401	4537	56	1	151	5209243	64.77	202724	9	0
Xanthomonas	citri	citri	citri	LJ230-03		sweet orange	citrus canker	-	Mayotte	2012		GenBank	GCA_014797545.1	Richard et al. (2021) 10(1):e01024-20	4432	4579	60	1	699	5396234	63.97	240210	7	0
Xanthomonas	citri	citri	citri	LJ231-09		citrus	citrus canker	-	Mayotte	2012		GenBank	GCA_014797505.1	Richard et al. (2021) 10(1):e01024-20	4430	4566	56	1	156	5238459	64.78	283845	6	0
Xanthomonas	citri	citri	citri	LJ232-01		sweet orange	citrus canker	-	Mayotte	2012		GenBank	GCA_014797485.1	Richard et al. (2021) 10(1):e01024-20	4410	4546	56	1	100	5208490	64.77	253546	7	0
Xanthomonas	citri	citri	citri	LJ232-05		sweet orange	citrus canker	-	Mayotte	2012		GenBank	GCA_014797435.1	Richard et al. (2021) 10(1):e01024-20	4404	4540	56	1	94	5210445	64.78	253552	7	0
Xanthomonas	citri	citri	citri	LK126-01		key lime	citrus canker	Anjouan	Comoros	2013		GenBank	GCA_014799095.1	Richard et al. (2021) 10(1):e01024-20	4414	4550	56	1	208	5237156	64.64	253578	7	0
Xanthomonas	citri	citri	citri	LK126-02		key lime	citrus canker	Anjouan	Comoros	2013		GenBank	GCA_014799065.1	Richard et al. (2021) 10(1):e01024-20	4531	4684	62	1	1507	5658299	63.16	253568	7	0
Xanthomonas	citri	citri	citri	LK126-03		key lime	citrus canker	Anjouan	Comoros	2013		GenBank	GCA_014799055.1	Richard et al. (2021) 10(1):e01024-20	4411	4549	56	1	245	5245617	64.61	234196	8	0
Xanthomonas	citri	citri	citri	LK127-01		sweet orange	citrus canker	Anjouan	Comoros	2013		GenBank	GCA_014799045.1	Richard et al. (2021) 10(1):e01024-20	4433	4574	58	1	458	5307616	64.36	283838	6	0
Xanthomonas	citri	citri	citri	LK127-03		sweet orange	citrus canker	Anjouan	Comoros	2013		GenBank	GCA_014799025.1	Richard et al. (2021) 10(1):e01024-20	4396	4535	58	1	138	5207367	64.73	283845	6	0
Xanthomonas	citri	citri	citri	LK128-01		sweet orange	citrus canker	Anjouan	Comoros	2013		GenBank	GCA_014799005.1	Richard et al. (2021) 10(1):e01024-20	4434	4572	58	1	395	5305359	64.51	253574	7	0
Xanthomonas	citri	citri	citri	LK128-02		sweet orange	citrus canker	Anjouan	Comoros	2013		GenBank	GCA_014798965.1	Richard et al. (2021) 10(1):e01024-20	4499	4649	62	1	1064	5522112	63.61	234467	8	0
Xanthomonas	citri	citri	citri	LK129-03		key lime	citrus canker	Anjouan	Comoros	2013		GenBank	GCA_014798925.1	Richard et al. (2021) 10(1):e01024-20	4472	4623	61	1	1031	5483886	63.79	234467	8	0
Xanthomonas	citri	citri	citri	LK130-04		key lime	citrus canker	Moheli	Comoros	2013		GenBank	GCA_014798755.1	Richard et al. (2021) 10(1):e01024-20	4432	4570	58	1	89	5224990	64.77	240641	7	0
Xanthomonas	citri	citri	citri	LK130-06		key lime	citrus canker	Moheli	Comoros	2013		GenBank	GCA_014798735.1	Richard et al. (2021) 10(1):e01024-20	4448	4584	56	1	190	5256933	64.76	234467	8	0
Xanthomonas	citri	citri	citri	LK130-09		key lime	citrus canker	Moheli	Comoros	2013		GenBank	GCA_014694275.1	Richard et al. (2021) 10(1):e01024-20	4628	4769	58	1	4	5260143	64.77	5152518	1	0
Xanthomonas	citri	citri	citri	LK130-11		key lime	citrus canker	Moheli	Comoros	2013		GenBank	GCA_014798715.1	Richard et al. (2021) 10(1):e01024-20	4414	4553	56	1	67	5211243	64.75	240903	7	0
Xanthomonas	citri	citri	citri	LK131-01		sweet orange	citrus canker	Moheli	Comoros	2013		GenBank	GCA_014798705.1	Richard et al. (2021) 10(1):e01024-20	4415	4551	56	1	101	5209794	64.78	345473	6	0
Xanthomonas	citri	citri	citri	LK131-04		key lime	citrus canker	Moheli	Comoros	2013		GenBank	GCA_014798685.1	Richard et al. (2021) 10(1):e01024-20	4406	4542	56	1	93	5206143	64.77	345480	6	0
Xanthomonas	citri	citri	citri	LK131-10		key lime	citrus canker	Moheli	Comoros	2013		GenBank	GCA_014798645.1	Richard et al. (2021) 10(1):e01024-20	4416	4552	56	1	95	5210922	64.77	240638	7	0
Xanthomonas	citri	citri	citri	LK132-03		sweet orange	citrus canker	Moheli	Comoros	2013		GenBank	GCA_014798585.1	Richard et al. (2021) 10(1):e01024-20	4432	4568	56	1	168	5243275	64.76	240611	7	0
Xanthomonas	citri	citri	citri	LK132-08		key lime	citrus canker	Moheli	Comoros	2013		GenBank	GCA_014798635.1	Richard et al. (2021) 10(1):e01024-20	4388	4523	56	1	81	5167291	64.77	282454	6	0
Xanthomonas	citri	citri	citri	LK135-03		citrus	citrus canker	Moheli	Comoros	2015		GenBank	GCA_014798625.1	Richard et al. (2021) 10(1):e01024-20	4471	4615	58	1	982	5495596	63.35	234446	8	0
Xanthomonas	citri	citri	citri	LK136-01		key lime	citrus canker	Moheli	Comoros	2013		GenBank	GCA_014798595.1	Richard et al. (2021) 10(1):e01024-20	4385	4521	56	1	95	5187560	64.79	283848	6	0
Xanthomonas	citri	citri	citri	LK136-04		key lime	citrus canker	Moheli	Comoros	2013		GenBank	GCA_014798535.1	Richard et al. (2021) 10(1):e01024-20	4390	4526	56	1	101	5190744	64.79	283854	6	0
Xanthomonas	citri	citri	citri	LK136-05		key lime	citrus canker	Moheli	Comoros	2013		GenBank	GCA_014694255.1	Richard et al. (2021) 10(1):e01024-20	4637	4778	58	1	4	5271027	64.77	5156448	1	0
Xanthomonas	citri	citri	citri	LK136-08		key lime	citrus canker	Moheli	Comoros	2013		GenBank	GCA_014798525.1	Richard et al. (2021) 10(1):e01024-20	4380	4516	56	1	97	5191082	64.79	240655	7	0
Xanthomonas	citri	citri	citri	LK137-01		sweet orange	citrus canker	Moheli	Comoros	2013		GenBank	GCA_014694215.1	Richard et al. (2021) 10(1):e01024-20	4561	4701	58	1	4	5279632	64.75	5151659	1	0
Xanthomonas	citri	citri	citri	LK137-02		key lime	citrus canker	Moheli	Comoros	2013		GenBank	GCA_014798515.1	Richard et al. (2021) 10(1):e01024-20	4440	4577	56	1	168	5246355	64.77	218095	8	0
Xanthomonas	citri	citri	citri	LK141-03		sweet orange	citrus canker	Moheli	Comoros	2013		GenBank	GCA_014798505.1	Richard et al. (2021) 10(1):e01024-20	4428	4564	56	1	103	5224640	64.78	223735	8	0
Xanthomonas	citri	citri	citri	LK141-09		sweet orange	citrus canker	Moheli	Comoros	2013		GenBank	GCA_014798455.1	Richard et al. (2021) 10(1):e01024-20	4472	4616	57	1	1019	5472949	63.67	345453	6	0
Xanthomonas	citri	citri	citri	LK141-15		sweet orange	citrus canker	Moheli	Comoros	2013		GenBank	GCA_014798485.1	Richard et al. (2021) 10(1):e01024-20	4425	4561	56	1	99	5222073	64.77	283846	6	0
Xanthomonas	citri	citri	citri	LK142-04		key lime	citrus canker	Moheli	Comoros	2013		GenBank	GCA_014798415.1	Richard et al. (2021) 10(1):e01024-20	4504	4655	62	1	1164	5531837	63.66	234467	8	0
Xanthomonas	citri	citri	citri	LK144-08		citrus	citrus canker	Grande Comore	Comoros	2013		GenBank	GCA_014798905.1	Richard et al. (2021) 10(1):e01024-20	4440	4576	56	1	114	5234462	64.77	234439	8	0
Xanthomonas	citri	citri	citri	LK145-07		citrus	citrus canker	Grande Comore	Comoros	2013		GenBank	GCA_014798885.1	Richard et al. (2021) 10(1):e01024-20	4438	4574	56	1	104	5232301	64.77	234460	8	0
Xanthomonas	citri	citri	citri	LK145-10		citrus	citrus canker	Grande Comore	Comoros	2013		GenBank	GCA_014798865.1	Richard et al. (2021) 10(1):e01024-20	4451	4587	56	1	148	5236228	64.76	186329	10	0
Xanthomonas	citri	citri	citri	LK145-14		citrus	citrus canker	Grande Comore	Comoros	2013		GenBank	GCA_014694285.1	Richard et al. (2021) 10(1):e01024-20	4634	4775	58	1	4	5303193	64.75	5153497	1	0
Xanthomonas	citri	citri	citri	LK148-03		citrus	citrus canker	Grande Comore	Comoros	2013		GenBank	GCA_014798825.1	Richard et al. (2021) 10(1):e01024-20	4441	4577	56	1	113	5235610	64.77	234460	8	0
Xanthomonas	citri	citri	citri	LK169-01		kaffir lime	citrus canker	-	Reunion	2013		GenBank	GCA_014795765.1	Richard et al. (2021) 10(1):e01024-20	4398	4536	58	1	152	5202675	64.78	167071	12	0
Xanthomonas	citri	citri	citri	LK169-03		kaffir lime	citrus canker	-	Reunion	2013		GenBank	GCA_014694125.1	Richard et al. (2021) 10(1):e01024-20	4513	4656	59	1	4	5219208	64.75	5096857	1	0
Xanthomonas	citri	citri	citri	LK169-04		kaffir lime	citrus canker	-	Reunion	2013		GenBank	GCA_014795725.1	Richard et al. (2021) 10(1):e01024-20	4345	4481	58	1	163	5146247	64.77	179050	10	0
Xanthomonas	citri	citri	citri	LK170-01		kaffir lime	citrus canker	-	Reunion	2013		GenBank	GCA_014795665.1	Richard et al. (2021) 10(1):e01024-20	4347	4483	58	1	167	5148337	64.78	155237	12	0
Xanthomonas	citri	citri	citri	LK170-03		kaffir lime	citrus canker	-	Reunion	2013		GenBank	GCA_014795695.1	Richard et al. (2021) 10(1):e01024-20	4357	4491	56	1	164	5155495	64.79	177798	11	0
Xanthomonas	citri	citri	citri	LK170-05		kaffir lime	citrus canker	-	Reunion	2013		GenBank	GCA_014795655.1	Richard et al. (2021) 10(1):e01024-20	4402	4538	56	1	144	5201271	64.78	167418	12	0
Xanthomonas	citri	citri	citri	LK171-01		kaffir lime	citrus canker	-	Reunion	2013		GenBank	GCA_014795645.1	Richard et al. (2021) 10(1):e01024-20	4261	4394	58	1	153	5049524	64.77	187914	10	0
Xanthomonas	citri	citri	citri	LK171-02		kaffir lime	citrus canker	-	Reunion	2013		GenBank	GCA_014795625.1	Richard et al. (2021) 10(1):e01024-20	4389	4527	58	1	154	5199572	64.78	164835	12	0
Xanthomonas	citri	citri	citri	LK172-01		kaffir lime	citrus canker	-	Reunion	2013		GenBank	GCA_014795595.1	Richard et al. (2021) 10(1):e01024-20	4391	4527	56	1	176	5206855	64.78	179050	10	0
Xanthomonas	citri	citri	citri	LK172-02		kaffir lime	citrus canker	-	Reunion	2013		GenBank	GCA_014795585.1	Richard et al. (2021) 10(1):e01024-20	4389	4528	59	1	151	5197635	64.78	148810	12	0
Xanthomonas	citri	citri	citri	LK173-01		kaffir lime	citrus canker	-	Reunion	2013		GenBank	GCA_014795545.1	Richard et al. (2021) 10(1):e01024-20	4387	4525	58	1	139	5195654	64.79	167417	12	0
Xanthomonas	citri	citri	citri	LK173-02		kaffir lime	citrus canker	-	Reunion	2013		GenBank	GCA_014795535.1	Richard et al. (2021) 10(1):e01024-20	4388	4524	56	1	159	5199798	64.78	167424	12	0
Xanthomonas	citri	citri	citri	LL068-04		citrus	citrus canker	Grande Comore	Comoros	2014		GenBank	GCA_014798805.1	Richard et al. (2021) 10(1):e01024-20	4408	4544	56	1	91	5207584	64.78	241287	7	0
Xanthomonas	citri	citri	citri	LL068-06		citrus	citrus canker	Grande Comore	Comoros	2014		GenBank	GCA_014798815.1	Richard et al. (2021) 10(1):e01024-20	4405	4541	56	1	94	5206504	64.77	283845	6	0
Xanthomonas	citri	citri	citri	LL068-07		citrus	citrus canker	Grande Comore	Comoros	2014		GenBank	GCA_014798785.1	Richard et al. (2021) 10(1):e01024-20	4398	4534	56	1	125	5214796	64.71	283845	6	0
Xanthomonas	citri	citri	citri	LL074-04		grapefruit	citrus canker	-	Martinique	2014		GenBank	GCA_014798185.1	Richard et al. (2021) 10(1):e01024-20	4604	4743	58	1	76	5381411	64.57	180224	10	0
Xanthomonas	citri	citri	citri	LL074-4		gramefruit	citrus canker	-	Martinique	2014		GenBank	GCA_001922045.1	-	4678	4822	60	1	3	5471672	64.54	5158276	1	0
Xanthomonas	citri	citri	citri	LL082-03		tangor	citrus canker	-	Reunion	2014		GenBank	GCA_014797035.1	Richard et al. (2021) 10(1):e01024-20	4425	4562	56	1	98	5225632	64.77	234358	9	0
Xanthomonas	citri	citri	citri	LL082-04		tangor	citrus canker	-	Reunion	2014		GenBank	GCA_014796985.1	Richard et al. (2021) 10(1):e01024-20	4596	4736	59	1	153	5414657	64.45	240411	8	0
Xanthomonas	citri	citri	citri	LL082-13		tangor	citrus canker	-	Reunion	2014		GenBank	GCA_014796975.1	Richard et al. (2021) 10(1):e01024-20	4418	4555	56	1	99	5222275	64.77	234358	9	0
Xanthomonas	citri	citri	citri	LL082-15		tangor	citrus canker	-	Reunion	2014		GenBank	GCA_014796965.1	Richard et al. (2021) 10(1):e01024-20	4604	4747	58	1	401	5488464	64.03	240411	8	0
Xanthomonas	citri	citri	citri	LL082-16		tangor	citrus canker	-	Reunion	2014		GenBank	GCA_014796925.1	Richard et al. (2021) 10(1):e01024-20	4430	4569	56	1	206	5254656	64.63	202733	10	0
Xanthomonas	citri	citri	citri	LL082-18		tangor	citrus canker	-	Reunion	2014		GenBank	GCA_014796915.1	Richard et al. (2021) 10(1):e01024-20	4584	4725	58	1	98	5397461	64.54	234495	9	0
Xanthomonas	citri	citri	citri	LL082-21		tangor	citrus canker	-	Reunion	2014		GenBank	GCA_014796905.1	Richard et al. (2021) 10(1):e01024-20	4665	4821	60	1	1805	5727079	64.47	223948	10	0
Xanthomonas	citri	citri	citri	LL082-25		tangor	citrus canker	-	Reunion	2014		GenBank	GCA_014796875.1	Richard et al. (2021) 10(1):e01024-20	4425	4562	56	1	99	5230416	64.76	234358	9	0
Xanthomonas	citri	citri	citri	LL085-02		lemon	citrus canker	-	Reunion	2014		GenBank	GCA_014796835.1	Richard et al. (2021) 10(1):e01024-20	4580	4719	58	1	113	5394390	64.55	224584	10	0
Xanthomonas	citri	citri	citri	LL085-03		lemon	citrus canker	-	Reunion	2014		GenBank	GCA_014796755.1	Richard et al. (2021) 10(1):e01024-20	4374	4513	58	1	118	5189055	64.78	224343	10	0
Xanthomonas	citri	citri	citri	LL087-01		lemon	citrus canker	-	Reunion	2014		GenBank	GCA_014796855.1	Richard et al. (2021) 10(1):e01024-20	4453	4593	56	1	327	5292822	64.75	234358	9	0
Xanthomonas	citri	citri	citri	LL087-02		lemon	citrus canker	-	Reunion	2014		GenBank	GCA_014796815.1	Richard et al. (2021) 10(1):e01024-20	4377	4512	56	1	97	5162175	64.77	240188	8	0
Xanthomonas	citri	citri	citri	LL095-02		tangor	citrus canker	-	Reunion	2014		GenBank	GCA_014795245.1	Richard et al. (2021) 10(1):e01024-20	4418	4555	56	1	101	5222030	64.77	234439	9	0
Xanthomonas	citri	citri	citri	LL095-08		tangor	citrus canker	-	Reunion	2014		GenBank	GCA_014795255.1	Richard et al. (2021) 10(1):e01024-20	4621	4771	58	1	1346	5668197	63.82	224124	10	0
Xanthomonas	citri	citri	citri	LL095-20		tangor	citrus canker	-	Reunion	2014		GenBank	GCA_014795205.1	Richard et al. (2021) 10(1):e01024-20	4432	4572	56	1	257	5273742	64.55	234358	9	0
Xanthomonas	citri	citri	citri	LL096-06		lemon	citrus canker	-	Reunion	2014		GenBank	GCA_014795085.1	Richard et al. (2021) 10(1):e01024-20	4429	4566	56	1	98	5231649	64.76	240465	8	0
Xanthomonas	citri	citri	citri	LL096-08		lemon	citrus canker	-	Reunion	2014		GenBank	GCA_014795045.1	Richard et al. (2021) 10(1):e01024-20	4415	4557	56	1	605	5329881	64.54	224044	10	0
Xanthomonas	citri	citri	citri	LL096-09		lemon	citrus canker	-	Reunion	2014		GenBank	GCA_014795025.1	Richard et al. (2021) 10(1):e01024-20	4416	4554	56	1	112	5224647	64.76	234365	9	0
Xanthomonas	citri	citri	citri	LL096-13		lemon	citrus canker	-	Reunion	2014		GenBank	GCA_014795005.1	Richard et al. (2021) 10(1):e01024-20	4412	4549	56	1	104	5225722	64.76	234424	9	0
Xanthomonas	citri	citri	citri	LL098-02		tangor	citrus canker	-	Reunion	2014		GenBank	GCA_014694055.1	Richard et al. (2021) 10(1):e01024-20	4525	4667	58	1	4	5316016	64.73	5158627	1	0
Xanthomonas	citri	citri	citri	LL100-12		tangor	citrus canker	-	Reunion	2014		GenBank	GCA_014795195.1	Richard et al. (2021) 10(1):e01024-20	4435	4572	56	1	99	5234974	64.75	234358	9	0
Xanthomonas	citri	citri	citri	LL102-02		lemon	citrus canker	-	Reunion	2014		GenBank	GCA_014794995.1	Richard et al. (2021) 10(1):e01024-20	4425	4562	56	1	104	5231507	64.76	234439	9	0
Xanthomonas	citri	citri	citri	LL111-06		sweet orange	citrus canker	-	Martinique	2014		GenBank	GCA_014798155.1	Richard et al. (2021) 10(1):e01024-20	4594	4733	58	1	131	5395513	64.56	164836	12	0
Xanthomonas	citri	citri	citri	LL115-09		tangor	citrus canker	-	Reunion	2014		GenBank	GCA_014694075.1	Richard et al. (2021) 10(1):e01024-20	4525	4666	57	1	4	5305402	64.74	5157191	1	0
Xanthomonas	citri	citri	citri	LL115-17		tangor	citrus canker	-	Reunion	2014		GenBank	GCA_014795355.1	Richard et al. (2021) 10(1):e01024-20	4419	4556	56	1	106	5223139	64.77	234379	9	0
Xanthomonas	citri	citri	citri	LL115-20		tangor	citrus canker	-	Reunion	2014		GenBank	GCA_014795315.1	Richard et al. (2021) 10(1):e01024-20	4422	4561	58	1	107	5226168	64.76	234379	9	0
Xanthomonas	citri	citri	citri	LL124-01		sweet orange	citrus canker	-	Martinique	2014		GenBank	GCA_014798135.1	Richard et al. (2021) 10(1):e01024-20	4578	4719	60	1	158	5399253	64.57	179023	12	0
Xanthomonas	citri	citri	citri	LL131-03		tangor	citrus canker	-	Reunion	2014		GenBank	GCA_014797175.1	Richard et al. (2021) 10(1):e01024-20	4485	4629	60	1	765	5385405	64.74	224665	10	0
Xanthomonas	citri	citri	citri	LL132-01		tangor	citrus canker	-	Reunion	2014		GenBank	GCA_014797165.1	Richard et al. (2021) 10(1):e01024-20	4402	4548	56	1	693	5378396	63.67	224509	9	0
Xanthomonas	citri	citri	citri	LL162-01		tangor	citrus canker	-	Reunion	2014		GenBank	GCA_014795295.1	Richard et al. (2021) 10(1):e01024-20	4426	4566	56	1	837	5367776	64.37	224013	9	0
Xanthomonas	citri	citri	citri	LL164-02		tangor	citrus canker	-	Reunion	2014		GenBank	GCA_014795285.1	Richard et al. (2021) 10(1):e01024-20	4418	4557	58	1	103	5227015	64.77	234372	9	0
Xanthomonas	citri	citri	citri	LL174-01		lemon	citrus canker	-	Reunion	2014		GenBank	GCA_014796095.1	Richard et al. (2021) 10(1):e01024-20	4387	4524	58	1	106	5168043	64.76	240205	8	0
Xanthomonas	citri	citri	citri	LL174-02		lemon	citrus canker	-	Reunion	2014		GenBank	GCA_014796085.1	Richard et al. (2021) 10(1):e01024-20	4464	4622	59	1	570	5384499	64.06	224343	10	0
Xanthomonas	citri	citri	citri	LL174-04		lemon	citrus canker	-	Reunion	2014		GenBank	GCA_014796055.1	Richard et al. (2021) 10(1):e01024-20	4399	4535	56	1	97	5198885	64.79	234439	7	0
Xanthomonas	citri	citri	citri	LL174-05		lemon	citrus canker	-	Reunion	2014		GenBank	GCA_014694175.1	Richard et al. (2021) 10(1):e01024-20	4595	4733	57	1	6	5319254	64.68	5092686	1	0
Xanthomonas	citri	citri	citri	LL186-5		sweet orange	citrus canker	-	Reunion	2014		GenBank	GCA_014794785.1	Richard et al. (2021) 10(1):e01024-20	4425	4562	56	1	151	5236063	64.75	167421	11	0
Xanthomonas	citri	citri	citri	LM053-06		key lime	citrus canker	-	Mauritius	2015		GenBank	GCA_014797855.1	Richard et al. (2021) 10(1):e01024-20	4428	4569	58	1	481	5313316	64.49	234467	8	0
Xanthomonas	citri	citri	citri	LM053-07		key lime	citrus canker	-	Mauritius	2015		GenBank	GCA_014797825.1	Richard et al. (2021) 10(1):e01024-20	4415	4561	58	1	334	5273535	64.57	240438	7	0
Xanthomonas	citri	citri	citri	LM054-06		sweet orange	citrus canker	-	Mauritius	2015		GenBank	GCA_014797835.1	Richard et al. (2021) 10(1):e01024-20	4432	4580	58	1	970	5476913	63.38	234467	8	0
Xanthomonas	citri	citri	citri	LM054-17		sweet orange	citrus canker	-	Mauritius	2015		GenBank	GCA_014797755.1	Richard et al. (2021) 10(1):e01024-20	4390	4529	57	1	117	5209765	64.76	234467	8	0
Xanthomonas	citri	citri	citri	LM055-08		mandarin orange	citrus canker	-	Mauritius	2015		GenBank	GCA_014797725.1	Richard et al. (2021) 10(1):e01024-20	4384	4520	56	1	153	5197701	64.79	167414	11	0
Xanthomonas	citri	citri	citri	LM057-04		lemon	citrus canker	-	Mauritius	2015		GenBank	GCA_014797715.1	Richard et al. (2021) 10(1):e01024-20	4396	4533	56	1	117	5208182	64.77	234467	8	0
Xanthomonas	citri	citri	citri	LM057-14		lemon	citrus canker	-	Mauritius	2015		GenBank	GCA_014797705.1	Richard et al. (2021) 10(1):e01024-20	4417	4563	58	1	619	5347918	64.37	240403	7	0
Xanthomonas	citri	citri	citri	LM057-15		lemon	citrus canker	-	Mauritius	2015		GenBank	GCA_014797735.1	Richard et al. (2021) 10(1):e01024-20	4418	4565	58	1	462	5295944	64.54	234460	8	0
Xanthomonas	citri	citri	citri	LM069-01		key lime	citrus canker	-	Mauritius	2015		GenBank	GCA_014797675.1	Richard et al. (2021) 10(1):e01024-20	4386	4524	56	1	306	5244048	64.63	224071	8	0
Xanthomonas	citri	citri	citri	LM070		key lime	citrus canker	-	Mauritius	2015		GenBank	GCA_014797605.1	Richard et al. (2021) 10(1):e01024-20	4377	4518	58	1	355	5251793	64.6	234442	7	0
Xanthomonas	citri	citri	citri	LM088-18		kaffir lime	citrus canker	-	Reunion	2015		GenBank	GCA_014796425.1	Richard et al. (2021) 10(1):e01024-20	4395	4531	56	1	110	5200174	64.78	202720	9	0
Xanthomonas	citri	citri	citri	LM088-20		kaffir lime	citrus canker	-	Reunion	2015		GenBank	GCA_014796435.1	Richard et al. (2021) 10(1):e01024-20	4604	4741	58	1	136	5409809	64.56	179050	12	0
Xanthomonas	citri	citri	citri	LM088-25		kaffir lime	citrus canker	-	Reunion	2015		GenBank	GCA_014796395.1	Richard et al. (2021) 10(1):e01024-20	4381	4520	56	1	204	5220011	64.58	240636	7	0
Xanthomonas	citri	citri	citri	LM088-28		kaffir lime	citrus canker	-	Reunion	2015		GenBank	GCA_014796385.1	Richard et al. (2021) 10(1):e01024-20	4696	4844	64	1	944	5631449	64.48	224043	10	0
Xanthomonas	citri	citri	citri	LM088-37		kaffir lime	citrus canker	-	Reunion	2015		GenBank	GCA_014796345.1	Richard et al. (2021) 10(1):e01024-20	4584	4725	58	1	207	5424495	64.37	240239	8	0
Xanthomonas	citri	citri	citri	LM088-40		kaffir lime	citrus canker	-	Reunion	2015		GenBank	GCA_014796335.1	Richard et al. (2021) 10(1):e01024-20	4371	4508	56	1	98	5185147	64.79	224065	9	0
Xanthomonas	citri	citri	citri	LM088-42		kaffir lime	citrus canker	-	Reunion	2015		GenBank	GCA_014796325.1	Richard et al. (2021) 10(1):e01024-20	4666	4810	62	1	731	5570130	64.57	235373	9	0
Xanthomonas	citri	citri	citri	LM089-02		tangor	citrus canker	-	Reunion	2015		GenBank	GCA_014797145.1	Richard et al. (2021) 10(1):e01024-20	4641	4781	58	1	204	5442553	64.51	164852	12	0
Xanthomonas	citri	citri	citri	LM089-06		tangor	citrus canker	-	Reunion	2015		GenBank	GCA_014797095.1	Richard et al. (2021) 10(1):e01024-20	4367	4504	56	1	96	5180191	64.79	224023	9	0
Xanthomonas	citri	citri	citri	LM089-20		tangor	citrus canker	-	Reunion	2015		GenBank	GCA_014694185.1	Richard et al. (2021) 10(1):e01024-20	4445	4587	58	1	2	5247373	64.77	5157648	1	0
Xanthomonas	citri	citri	citri	LM089-41		tangor	citrus canker	-	Reunion	2015		GenBank	GCA_014797065.1	Richard et al. (2021) 10(1):e01024-20	4369	4506	56	1	111	5184554	64.78	224023	9	0
Xanthomonas	citri	citri	citri	LM089-42		tangor	citrus canker	-	Reunion	2015		GenBank	GCA_014797085.1	Richard et al. (2021) 10(1):e01024-20	4597	4739	59	1	204	5429571	64.38	240411	8	0
Xanthomonas	citri	citri	citri	LM090-02		citrus	citrus canker	-	Martinique	2015		GenBank	GCA_014798125.1	Richard et al. (2021) 10(1):e01024-20	4600	4739	58	1	168	5405716	64.55	223967	9	0
Xanthomonas	citri	citri	citri	LM095-04		key lime	citrus canker	Rodrigues	Mauritius	2015		GenBank	GCA_014694065.1	da Silva et al. (2002) Nature 417 (6887) 459-463	4646	4785	57	1	4	5247324	64.73	5109809	1	0
Xanthomonas	citri	citri	citri	LM095-05		key lime	citrus canker	-	Rodrigues	2015		GenBank	GCA_014794605.1	Richard et al. (2021) 10(1):e01024-20	4435	4572	56	1	184	5259764	64.77	240520	7	0
Xanthomonas	citri	citri	citri	LM095-07		key lime	citrus canker	-	Rodrigues	2015		GenBank	GCA_014794595.1	Richard et al. (2021) 10(1):e01024-20	4443	4580	56	1	93	5243312	64.76	240627	7	0
Xanthomonas	citri	citri	citri	LM095-11		key lime	citrus canker	-	Rodrigues	2015		GenBank	GCA_014794525.1	Richard et al. (2021) 10(1):e01024-20	4400	4537	58	1	99	5185632	64.76	240403	7	0
Xanthomonas	citri	citri	citri	LM095-14		key lime	citrus canker	-	Rodrigues	2015		GenBank	GCA_014794535.1	Richard et al. (2021) 10(1):e01024-20	4381	4518	56	1	117	5198467	64.77	240389	7	0
Xanthomonas	citri	citri	citri	LM096-03		key lime	citrus canker	-	Rodrigues	2015		GenBank	GCA_014794505.1	Richard et al. (2021) 10(1):e01024-20	4399	4536	58	1	119	5178951	64.76	234453	7	0
Xanthomonas	citri	citri	citri	LM096-08		key lime	citrus canker	Rodrigues	Mauritius	2015		GenBank	GCA_014694115.1	da Silva et al. (2002) Nature 417 (6887) 459-463	4590	4730	58	1	4	5206997	64.76	5107202	1	0
Xanthomonas	citri	citri	citri	LM096-09		key lime	citrus canker	-	Rodrigues	2015		GenBank	GCA_014794485.1	Richard et al. (2021) 10(1):e01024-20	4383	4523	58	1	207	5213603	64.71	234460	8	0
Xanthomonas	citri	citri	citri	LM097-01		key lime	citrus canker	-	Rodrigues	2015		GenBank	GCA_014794495.1	Richard et al. (2021) 10(1):e01024-20	4433	4570	56	1	89	5236127	64.77	240402	7	0
Xanthomonas	citri	citri	citri	LM121-01		lemon	citrus canker	-	Reunion	2015		GenBank	GCA_014796745.1	Richard et al. (2021) 10(1):e01024-20	4594	4737	60	1	133	5401410	64.56	179079	11	0
Xanthomonas	citri	citri	citri	LM121-02		lemon	citrus canker	-	Reunion	2015		GenBank	GCA_014796805.1	Richard et al. (2021) 10(1):e01024-20	4636	4781	58	1	618	5541660	64.47	234495	9	0
Xanthomonas	citri	citri	citri	LM121-31		lemon	citrus canker	-	Reunion	2015		GenBank	GCA_014796595.1	Richard et al. (2021) 10(1):e01024-20	4418	4555	56	1	127	5230284	64.76	234358	9	0
Xanthomonas	citri	citri	citri	LM121-41		lemon	citrus canker	-	Reunion	2015		GenBank	GCA_014796525.1	Richard et al. (2021) 10(1):e01024-20	4632	4775	58	1	564	5533501	64.18	234495	9	0
Xanthomonas	citri	citri	citri	LM121-42		lemon	citrus canker	-	Reunion	2015		GenBank	GCA_014796545.1	Richard et al. (2021) 10(1):e01024-20	4652	4794	59	1	619	5539912	64.59	234495	9	0
Xanthomonas	citri	citri	citri	LM158		sweet orange	citrus canker	-	Argentina	2013		GenBank	GCA_014799295.1	Richard et al. (2021) 10(1):e01024-20	4599	4738	58	1	83	5394231	64.51	148869	13	0
Xanthomonas	citri	citri	citri	LM169		grapefruit	citrus canker	-	Argentina	2005		GenBank	GCA_014802755.1	Richard et al. (2021) 10(1):e01024-20	4641	4781	59	1	140	5442888	64.5	174202	11	0
Xanthomonas	citri	citri	citri	LM180		grapefruit	citrus canker	-	Argentina	2003		GenBank	GCA_001939985.1	-	4931	5080	61	1	10	5667092	64.39	5167049	1	0
Xanthomonas	citri	citri	citri	LM184		lemon	citrus canker	-	Argentina	2013		GenBank	GCA_014799245.1	Richard et al. (2021) 10(1):e01024-20	4420	4560	59	1	209	5245496	64.7	174368	11	0
Xanthomonas	citri	citri	citri	LM198		sweet orange	citrus canker	-	Argentina	2015		GenBank	GCA_014799185.1	Richard et al. (2021) 10(1):e01024-20	4384	4522	57	1	74	5198241	64.73	174208	11	0
Xanthomonas	citri	citri	citri	LM199		sweet orange	citrus canker	-	Argentina	2015		GenBank	GCA_001939965.1	-	4798	4944	60	1	18	5568811	64.45	5198476	1	0
Xanthomonas	citri	citri	citri	LM205		grapefruit	citrus canker	-	Argentina	2010		GenBank	GCA_014799205.1	Richard et al. (2021) 10(1):e01024-20	4628	4768	59	1	124	5429761	64.51	167381	12	0
Xanthomonas	citri	citri	citri	LM229		sweet orange	citrus canker	-	Argentina	2012		GenBank	GCA_014799145.1	Richard et al. (2021) 10(1):e01024-20	4596	4735	58	1	127	5410137	64.5	174341	11	0
Xanthomonas	citri	citri	citri	LM358-02		lemon	citrus canker	-	Reunion	2015		GenBank	GCA_014795925.1	Richard et al. (2021) 10(1):e01024-20	4667	4825	63	1	1992	5770411	64.52	224020	9	0
Xanthomonas	citri	citri	citri	LM358-08		lemon	citrus canker	-	Reunion	2015		GenBank	GCA_014795945.1	Richard et al. (2021) 10(1):e01024-20	4385	4521	57	1	116	5170958	64.75	240205	8	0
Xanthomonas	citri	citri	citri	LM358-13		lemon	citrus canker	-	Reunion	2015		GenBank	GCA_014795885.1	Richard et al. (2021) 10(1):e01024-20	4412	4548	56	1	106	5203831	64.78	202702	9	0
Xanthomonas	citri	citri	citri	LM358-18		lemon	citrus canker	-	Reunion	2015		GenBank	GCA_014795865.1	Richard et al. (2021) 10(1):e01024-20	4382	4518	56	1	98	5195370	64.79	234369	8	0
Xanthomonas	citri	citri	citri	LM358-22		lemon	citrus canker	-	Reunion	2015		GenBank	GCA_014795845.1	Richard et al. (2021) 10(1):e01024-20	4394	4530	56	1	105	5197775	64.79	201039	9	0
Xanthomonas	citri	citri	citri	LMG9322	Type Strain	citrus	citrus canker	Florida	USA	1915		GenBank	GCA_001490855.2	-	4386	4526	59	1	46	5201057	64.76	5099434	1	155.74
Xanthomonas	citri	citri	citri	LN003-10		kaffir lime	citrus canker	-	Reunion	2016		GenBank	GCA_014795485.1	Richard et al. (2021) 10(1):e01024-20	4397	4533	56	1	118	5204722	64.78	216832	9	0
Xanthomonas	citri	citri	citri	LN003-17		kaffir lime	citrus canker	-	Reunion	2016		GenBank	GCA_014795475.1	Richard et al. (2021) 10(1):e01024-20	4395	4531	56	1	112	5200331	64.79	202700	9	0
Xanthomonas	citri	citri	citri	LN005-04		kaffir lime	citrus canker	-	Reunion	2016		GenBank	GCA_014795985.1	Richard et al. (2021) 10(1):e01024-20	4376	4513	56	1	106	5188738	64.78	234488	9	0
Xanthomonas	citri	citri	citri	LN005-07		kaffir lime	citrus canker	-	Reunion	2016		GenBank	GCA_014795955.1	Richard et al. (2021) 10(1):e01024-20	4404	4549	58	1	471	5299656	64.34	234495	9	0
Xanthomonas	citri	citri	citri	LN006-01		tangor	citrus canker	-	Reunion	2016		GenBank	GCA_014797025.1	Richard et al. (2021) 10(1):e01024-20	4637	4777	58	1	468	5506107	64.46	212931	10	0
Xanthomonas	citri	citri	citri	LN006-18		tangor	citrus canker	-	Reunion	2016		GenBank	GCA_014694155.1	Richard et al. (2021) 10(1):e01024-20	4909	5052	59	1	5	5521104	64.52	5164630	1	0
Xanthomonas	citri	citri	citri	LN007-02		lemon	citrus canker	-	Reunion	2016		GenBank	GCA_014796225.1	Richard et al. (2021) 10(1):e01024-20	4388	4524	56	1	125	5196266	64.79	229114	8	0
Xanthomonas	citri	citri	citri	LN007-03		lemon	citrus canker	-	Reunion	2016		GenBank	GCA_014796185.1	Richard et al. (2021) 10(1):e01024-20	4570	4739	69	1	1668	5664011	64.18	202709	10	0
Xanthomonas	citri	citri	citri	LN007-05		lemon	citrus canker	-	Reunion	2016		GenBank	GCA_014796195.1	Richard et al. (2021) 10(1):e01024-20	4682	4826	58	1	798	5601065	64.55	234495	9	0
Xanthomonas	citri	citri	citri	LN007-07		lemon	citrus canker	-	Reunion	2016		GenBank	GCA_014796155.1	Richard et al. (2021) 10(1):e01024-20	4597	4736	58	1	170	5418018	64.45	234495	9	0
Xanthomonas	citri	citri	citri	LN007-09		lemon	citrus canker	-	Reunion	2016		GenBank	GCA_014796145.1	Richard et al. (2021) 10(1):e01024-20	4643	4784	58	1	468	5505165	64.49	234495	9	0
Xanthomonas	citri	citri	citri	LN007-10		lemon	citrus canker	-	Reunion	2016		GenBank	GCA_014796115.1	Richard et al. (2021) 10(1):e01024-20	4606	4745	58	1	101	5409840	64.55	235373	9	0
Xanthomonas	citri	citri	citri	LP027-03		key lime	citrus canker	-	Seychelles	2017		GenBank	GCA_014794315.1	Richard et al. (2021) 10(1):e01024-20	4378	4520	60	1	239	5218738	64.69	223877	9	0
Xanthomonas	citri	citri	citri	LP027-05		key lime	citrus canker	-	Seychelles	2017		GenBank	GCA_014794285.1	Richard et al. (2021) 10(1):e01024-20	4399	4541	58	1	566	5312484	64.46	202524	11	0
Xanthomonas	citri	citri	citri	LP027-13		key lime	citrus canker	-	Seychelles	2017		GenBank	GCA_014794325.1	Richard et al. (2021) 10(1):e01024-20	4383	4526	58	1	315	5235360	64.66	202516	10	0
Xanthomonas	citri	citri	citri	LP028-03		key lime	citrus canker	-	Seychelles	2017		GenBank	GCA_014794305.1	Richard et al. (2021) 10(1):e01024-20	4373	4511	57	1	69	5169346	64.8	223873	9	0
Xanthomonas	citri	citri	citri	LP028-05		key lime	citrus canker	-	Seychelles	2017		GenBank	GCA_014794295.1	Richard et al. (2021) 10(1):e01024-20	4417	4560	59	1	724	5362987	64.31	223610	9	0
Xanthomonas	citri	citri	citri	LP028-06		key lime	citrus canker	-	Seychelles	2017		GenBank	GCA_014794215.1	Richard et al. (2021) 10(1):e01024-20	4485	4646	61	1	1243	5543012	63.89	202521	10	0
Xanthomonas	citri	citri	citri	LP029-13		sweet orange	citrus canker	-	Seychelles	2017		GenBank	GCA_014794195.1	Richard et al. (2021) 10(1):e01024-20	4493	4633	56	1	485	5380344	64.32	253788	7	0
Xanthomonas	citri	citri	citri	LP029-15		sweet orange	citrus canker	-	Seychelles	2017		GenBank	GCA_014794225.1	Richard et al. (2021) 10(1):e01024-20	4484	4628	56	1	341	5340987	64.55	253707	7	0
Xanthomonas	citri	citri	citri	LP030-1		persian lime	citrus canker	-	Martinique	2017		GenBank	GCA_014798105.1	Richard et al. (2021) 10(1):e01024-20	4591	4731	58	1	119	5406419	64.54	234495	9	0
Xanthomonas	citri	citri	citri	LP031-1		sweet orange	citrus canker	-	Martinique	2017		GenBank	GCA_014798085.1	Richard et al. (2021) 10(1):e01024-20	4604	4746	58	1	199	5429083	64.48	234495	9	0
Xanthomonas	citri	citri	citri	LP032-1		key lime	citrus canker	-	Martinique	2017		GenBank	GCA_014798035.1	Richard et al. (2021) 10(1):e01024-20	4612	4758	60	1	475	5503074	64.27	234495	9	0
Xanthomonas	citri	citri	citri	LP033-1		grapefruit	citrus canker	-	Martinique	2017		GenBank	GCA_014798005.1	Richard et al. (2021) 10(1):e01024-20	4613	4759	58	1	529	5519713	64.25	234495	9	0
Xanthomonas	citri	citri	citri	LP034-1		persian lime	citrus canker	-	Martinique	2017		GenBank	GCA_014798015.1	Richard et al. (2021) 10(1):e01024-20	4584	4723	58	1	63	5384153	64.57	240232	8	0
Xanthomonas	citri	citri	citri	LP035-1		persian lime	citrus canker	-	Martinique	2017		GenBank	GCA_014798025.1	Richard et al. (2021) 10(1):e01024-20	4619	4769	58	1	551	5527867	64.23	240410	8	0
Xanthomonas	citri	citri	citri	LP036-1		persian lime	citrus canker	-	Martinique	2017		GenBank	GCA_014797935.1	Richard et al. (2021) 10(1):e01024-20	4643	4787	58	1	480	5519930	64.24	234495	9	0
Xanthomonas	citri	citri	citri	mf20		sweet orange	citrus canker	Florida	USA	2011		GenBank	GCA_000961275.1	Zhang Y et al. (2015) ISME J 9(10):2128-2138	4461	4603	59	1	3	5267404	64.71	5175551	1	0
Xanthomonas	citri	citri	citri	MN10		citrus	citrus canker	Florida	USA	2005		GenBank	GCA_000961255.1	Zhang Y et al. (2015) ISME J 9(10):2128-2138	4423	4566	59	1	3	5222269	64.78	5124846	1	0
Xanthomonas	citri	citri	citri	MN11		key lime	citrus canker	Florida	USA	-		GenBank	GCA_000961235.1	Zhang Y et al. (2015) ISME J 9(10):2128-2138	4418	4561	59	1	3	5220936	64.78	5123512	1	0
Xanthomonas	citri	citri	citri	MN12		citrus	citrus canker	Florida	USA	1997		GenBank	GCA_000961215.1	Zhang Y et al. (2015) ISME J 9(10):2128-2138	4422	4565	59	1	3	5222255	64.78	5124831	1	0
Xanthomonas	citri	citri	citri	NCPPB211		citrus	citrus canker	-	India	1948		GenBank	GCA_014798375.1	Richard et al. (2021) 10(1):e01024-20	4422	4563	60	1	152	5206667	64.76	141304	14	0
Xanthomonas	citri	citri	citri	NCPPB226		citrus	citrus canker	-	New Zealand	1949		GenBank	GCA_014797395.1	Richard et al. (2021) 10(1):e01024-20	4315	4453	57	1	143	5145872	64.83	148803	12	0
Xanthomonas	citri	citri	citri	NCPPB3562		-	-	-	-	-		GenBank	GCA_001495715.2	-	4752	4898	57	1	98	5522184	64.61	5122011	1	181.09
Xanthomonas	citri	citri	citri	NCPPB3607		key lime	-	-	India	1988		GenBank	GCA_000825345.2	-	4606	4753	55	1	93	5374979	64.73	5037394	1	630.7
Xanthomonas	citri	citri	citri	NCPPB3608		-	-	-	-	-		GenBank	GCA_001494775.2	-	4629	4771	56	1	55	5398107	64.69	5077059	1	294.55
Xanthomonas	citri	citri	citri	NCPPB3610		trifoliate orange	citrus canker	-	India	1988		GenBank	GCA_000825505.2	Richard et al. (2021) 10(1):e01024-20	4880	5017	56	1	57	5264560	64.73	5140271	1	2152.13
Xanthomonas	citri	citri	citri	NCPPB3612		key lime	citrus canker	-	India	1988		GenBank	GCA_000825385.2	Richard et al. (2021) 10(1):e01024-20	4530	4669	56	1	172	5345308	64.67	5108267	1	477.05
Xanthomonas	citri	citri	citri	NCPPB406		citrus	citrus canker	-	New Zealand	1957		GenBank	GCA_014797385.1	Richard et al. (2021) 10(1):e01024-20	4399	4539	59	1	145	5197313	64.78	167417	11	0
Xanthomonas	citri	citri	citri	NIGEB-386		citrus	citrus canker	Sistan Baluchistan	Iran	2009		GenBank	GCA_001956275.1	-	4541	4683	57	1	183	5334724	64.71	74003	24	0
Xanthomonas	citri	citri	citri	NIGEB-88		mexican lime	citrus canker	Hormozgan	Iran	2009		GenBank	GCA_002742455.1	-	4531	4672	57	1	18	5321598	64.71	1308013	2	0.79
Xanthomonas	citri	citri	citri	NT17		sweet orange	citrus canker	Florida	USA	2011		GenBank	GCA_000961195.1	Zhang Y et al. (2015) ISME J 9(10):2128-2138	4465	4607	59	1	3	5269254	64.71	5175558	1	0
Xanthomonas	citri	citri	citri	TX160042		key lime	citrus canker	Texas	USA	2015		GenBank	GCA_002139975.1	-	4749	4898	58	1	3	5501406	64.65	5330822	1	0
Xanthomonas	citri	citri	citri	TX160149		key lime	citrus canker	Texas	USA	2015		GenBank	GCA_002139955.1	-	4793	4942	59	1	4	5575416	64.62	5341733	1	0
Xanthomonas	citri	citri	citri	TX160197		kaffir lime	citrus canker	Texas	USA	2015		GenBank	GCA_002139995.1	-	4765	4914	58	1	3	5514420	64.64	5337525	1	0
Xanthomonas	citri	citri	citri	UI6		citrus	citrus canker	Guangxi	China	2011		GenBank	GCA_000961175.1	Zhang Y et al. (2015) ISME J 9(10):2128-2138	4420	4563	59	1	3	5222433	64.78	5123810	1	0
Xanthomonas	citri	citri	citri	UI7		citrus	citrus canker	Guangxi	China	2011		GenBank	GCA_000961155.1	Zhang Y et al. (2015) ISME J 9(10):2128-2138	4413	4556	59	1	3	5222287	64.78	5123664	1	0
Xanthomonas	citri	citri	citri	X2003-3218		-	-	-	-	-		GenBank	GCA_001494115.2	-	4489	4633	57	1	52	5319193	64.68	5063460	1	197.4
Xanthomonas	citri	citri	citri	Xcc29-1		citrus	-	Jiangxi	China	2010		GenBank	GCA_003665475.1	-	4481	4624	59	1	4	5276934	64.75	5133840	1	0.02
Xanthomonas	citri	citri	citri	Xcc49		citrus	-	Chongqing	China	2010		GenBank	GCA_003665455.1	-	4421	4564	59	1	3	5220847	64.78	5124906	1	0
Xanthomonas	axonopodis	citri	clitoriae	LMG9045		butterfly pea	-	-	India	1974		GenBank	GCA_002019345.1	-	4234	4366	56	1	91	5022229	64.66	126410	12	0
Xanthomonas	phaseoli	citri	dieffenbachiae	CFBP7666		dumbcane	-	-	USA	1950		GenBank	GCA_017745395.1	-	4281	4401	54	1	168	5136642	64.52	76852	22	35.92
Xanthomonas	phaseoli	citri	dieffenbachiae	CFBP7667		dumbcane	-	-	USA	1950		GenBank	GCA_017745435.1	-	4270	4393	55	1	154	5121614	64.56	80354	22	21.58
Xanthomonas	axonopodis	citri	eucalyptorum	LPF602		eucalyptus	-	Bahia	Brazil	2000		GenBank	GCA_003957475.1	-	4298	4435	55	1	62	5159655	64.61	243838	8	3.66
Xanthomonas	citri	citri	fuscans	4834R		bean	bacterial blight	-	France	1998		RefSeq	GCF_000969685.2	Darrasse et al. (2013) BMC Genomics 14: 761	4287	4427	61	1	4	5088683	64.73	4981995	1	0.04
Xanthomonas	citri	citri	fuscans	CFBP1815		common bean	bacterial blight	-	-	-		GenBank	GCA_900234415.1	-	4156	4291	59	1	95	4948046	64.83	117082	14	24.98
Xanthomonas	citri	citri	fuscans	CFBP4884		common bean	bacterial blight	-	France	1998		GenBank	GCA_000741885.1	Indiana A et al. (2014) Genome Announc 2(5)	4203	4338	59	1	203	5003118	64.78	79889	18	0.14
Xanthomonas	citri	citri	fuscans	CFBP6960		common bean	bacterial blight	-	-	-		GenBank	GCA_900234515.1	-	4196	4331	59	1	94	4982831	64.8	110819	15	31.09
Xanthomonas	citri	citri	fuscans	CFBP6970		common bean	bacterial blight	-	-	-		GenBank	GCA_900234505.1	-	4196	4333	59	1	93	4997456	64.91	110959	17	22.29
Xanthomonas	citri	citri	fuscans	CFBP6988		common bean	bacterial blight	-	Reunion	2000		GenBank	GCA_002906675.1	-	4333	4474	57	1	1	5131789	64.64	5131789	1	16.23
Xanthomonas	citri	citri	fuscans	CFBP6994		common bean	bacterial blight	-	Tanzania	1990		GenBank	GCA_900234565.1	-	4376	4520	60	1	583	5134489	64.57	16119	98	0
Xanthomonas	citri	citri	fuscans	CFBP6996		common bean	bacterial blight	-	Reunion	2000		GenBank	GCA_000590235.1	-	4184	4321	57	1	10	5093707	64.73	1179078	2	0.71
Xanthomonas	citri	citri	fuscans	CFBP7766		common bean	bacterial blight	-	-	-		GenBank	GCA_900234475.1	-	4397	4535	58	1	107	5175291	64.63	100182	17	31.77
Xanthomonas	citri	citri	fuscans	FH61		common bean	bacterial blight	Wisconsin	USA	-		GenBank	GCA_018831325.1	-	4495	4638	61	1	3	5285875	64.61	5187120	1	0
Xanthomonas	citri	citri	fuscans	ISO118C1		common bean	bacterial blight	Ontario	Canada	2013		GenBank	GCA_003999485.1	-	4547	4693	61	1	2	5357611	64.61	5312763	1	0
Xanthomonas	citri	citri	fuscans	ISO118C5		common bean	bacterial blight	Ontario	Canada	2013		GenBank	GCA_004000475.1	-	4549	4695	61	1	2	5357613	64.61	5312765	1	0
Xanthomonas	citri	citri	fuscans	ISO12C3		common bean	bacterial blight	Ontario	Canada	2013		GenBank	GCA_003999505.1	-	4549	4695	61	1	2	5357175	64.61	5312327	1	0
Xanthomonas	citri	citri	fuscans	LMG826		bean	-	Merelbeke	Belgium	2014		GenBank	GCA_001401605.1	-	4188	4314	54	1	1314	4857009	64.94	8953	165	0
Xanthomonas	citri	citri	fuscans	M12		common bean	bacterial blight	-	Malawi	-		GenBank	GCA_018831285.1	-	4339	4481	61	1	3	5141064	64.78	5050918	1	0
Xanthomonas	citri	citri	fuscans	NCPPB1056		common bean	-	-	United Kingdom	1961		GenBank	GCA_000786945.2	Aritua et al. (2015) Front Microbiol 6:1080	4380	4522	59	1	134	5150070	64.77	75549	20	0
Xanthomonas	citri	citri	fuscans	NCPPB1058		common bean	-	-	Ethiopia	1961		GenBank	GCA_000786935.2	Aritua et al. (2015) Front Microbiol 6:1080	4421	4559	59	1	168	5180142	64.7	71334	25	0
Xanthomonas	citri	citri	fuscans	NCPPB1402		common bean	-	-	Uganda	1962		GenBank	GCA_000774025.2	Aritua et al. (2015) Front Microbiol 6:1080	4588	4733	59	1	240	5342561	64.68	39404	43	0
Xanthomonas	citri	citri	fuscans	NCPPB1433		common bean	-	-	Hungary	1956		GenBank	GCA_000775215.2	Aritua et al. (2015) Front Microbiol 6:1080	4263	4398	59	1	154	5044382	64.76	73844	20	0
Xanthomonas	citri	citri	fuscans	NCPPB1654		common bean	-	-	South Africa	1963		GenBank	GCA_000775185.2	Aritua et al. (2015) Front Microbiol 6:1080	4254	4390	59	1	134	5032953	64.76	81530	16	0
Xanthomonas	citri	citri	fuscans	NCPPB2665		common bean	-	-	Italy	1973		GenBank	GCA_000775195.2	Aritua et al. (2015) Front Microbiol 6:1080	4312	4448	59	1	154	5092836	64.72	71115	19	0
Xanthomonas	citri	citri	fuscans	NCPPB3660		common bean	-	-	Brazil	1975		GenBank	GCA_000786925.2	Aritua et al. (2015) Front Microbiol 6:1080	4361	4499	59	1	183	5153912	64.67	73151	23	0
Xanthomonas	citri	citri	fuscans	NCPPB381		common bean	-	-	Canada	1957		GenBank	GCA_000788075.2	Aritua et al. (2015) Front Microbiol 6:1080	4127	4261	59	1	136	4955361	64.89	74010	21	0
Xanthomonas	citri	citri	fuscans	NCPPB670		common bean	-	-	Uganda	1958		GenBank	GCA_000764875.2	Aritua et al. (2015) Front Microbiol 6:1080	4461	4601	59	1	152	5233004	64.68	71533	22	0
Xanthomonas	citri	citri	fuscans	PR8F		common bean	bacterial blight	-	Puerto Rico	-		GenBank	GCA_018831385.1	-	4510	4653	61	1	3	5302232	64.61	5208226	1	0
Xanthomonas	citri	citri	fuscans	X621		common bean	-	-	South Africa	1995		GenBank	GCA_000817715.3	Aritua et al. (2015) Front Microbiol 6:1080	4312	4451	59	1	135	5073693	64.76	99856	16	0
Xanthomonas	citri	citri	fuscans	XCP631		bean	-	Quilichao	Columbia	2004		GenBank	GCA_000827985.2	Aritua et al. (2015) Front Microbiol 6:1080	4330	4468	59	1	189	5152698	64.7	61459	26	0
Xanthomonas	citri	citri	fuscans	Xff49		bean	-	Pelotas	Brazil	2017		GenBank	GCA_002309515.1	-	4469	4614	61	1	4	5279077	64.88	5182257	1	448.66
Xanthomonas	axonopodis	citri	glycines	122		soybean	bacterial pustule	-	-	-		RefSeq	GCF_000259445.1	-	4581	4729	54	1	465	5265866	64.36	21201	75	0
Xanthomonas	citri	citri	glycines	1017		soybean	-	Suwon	South Korea	1997		GenBank	GCA_007559245.1	-	4338	4480	58	1	3	5197177	64.65	5152997	1	0
Xanthomonas	citri	citri	glycines	1018		soybean	-	Hwaseong	South Korea	1997		GenBank	GCA_007723825.1	-	4309	4451	58	1	2	5162305	64.67	5128239	1	0
Xanthomonas	citri	citri	glycines	1045		soybean	-	Hwaseong	South Korea	1997		GenBank	GCA_007559225.1	-	4327	4475	66	1	5	5169163	64.65	5075346	1	0
Xanthomonas	citri	citri	glycines	1157		soybean	-	Pocheon	South Korea	1997		GenBank	GCA_007724025.1	-	4482	4625	58	1	2	5292354	64.62	5231646	1	0
Xanthomonas	citri	citri	glycines	12609		soybean	-	-	Taiwan	2015		GenBank	GCA_001753585.1	-	4412	4556	56	1	28	5183969	64.62	418648	5	4.24
Xanthomonas	citri	citri	glycines	12-2		soybean	bacterial pustule	Nakhornrachisma	Thailand	1991		GenBank	GCA_002163775.1	-	4608	4761	58	1	3	5427348	64.42	5398926	1	0
Xanthomonas	citri	citri	glycines	8ra		soybean	bacterial pustule	Iowa	USA	1980		GenBank	GCA_001854145.2	Lee et al. (2014) J Biotechnol 179: 15-16	4547	4694	59	1	2	5390771	64.57	5364156	1	0
Xanthomonas	citri	citri	glycines	CFBP2526	Pathotype Strain	soybean	bacterial pustule	-	Sudan	1956	p1, p2	GenBank	GCA_000495275.1	Darrasse A et al. (2013) Genome Announc 1(6)	4474	4614	56	1	4	5253236	64.63	5221300	1	46.14
Xanthomonas	citri	citri	glycines	CFBP7119		soybean	bacterial pustule	-	Brazil	1981	p1, p2	GenBank	GCA_000488895.1	Darrasse A et al. (2013) Genome Announc 1(6)	4727	4871	57	1	4	5520322	64.4	5446806	1	27.86
Xanthomonas	citri	citri	glycines	EB08		soybean	-	Iowa	USA	2008		GenBank	GCA_008593565.1	Carpenter SCD et al. (2019) Genome Biol Evol 11(5):1380-1384	4528	4678	58	1	3	5361990	64.52	5333566	1	0
Xanthomonas	citri	citri	glycines	K2		soybean	-	Danyang	South Korea	2017		GenBank	GCA_007724385.1	-	4514	4659	59	1	2	5322598	64.57	5296102	1	0
Xanthomonas	citri	citri	glycines	LMG712		soybean	-	-	Sudan	1956		GenBank	GCA_002019125.1	-	4446	4584	53	1	142	5231572	64.63	96827	17	0
Xanthomonas	axonopodis	citri	khayae	LMG753		African mahogany	-	-	Sudan	1957		GenBank	GCA_002019155.1	-	4231	4364	54	1	354	4978956	64.73	42454	37	0
Xanthomonas	campestris	citri	leeana	LMG9048		Asiatic leea	-	-	India	1967		GenBank	GCA_002019165.1	-	4155	4291	58	1	92	5000745	64.65	145937	11	0
Xanthomonas	citri	citri	malvacearum	AR81009		cotton	bacterial blight	-	Argentina	1981		GenBank	GCA_002288565.1	-	4710	4879	62	1	4	5408848	64.49	5267057	1	0
Xanthomonas	citri	citri	malvacearum	GSPB1386		cotton	bacterial blight	-	Nicaragua	1986		RefSeq	GCF_000309905.1	Zhai et al. (2013) Eur J Plant Pathol 136 (4) 657-663	4162	4290	59	1	127	4974255	64.7	99702	16	0
Xanthomonas	citri	citri	malvacearum	GSPB2388		cotton	bacterial blight	-	Nicaragua	1994		RefSeq	GCF_000309925.1	Zhai et al. (2013) Eur J Plant Pathol 136 (4) 657-664	4283	4421	59	1	61	5117844	64.53	164550	10	0
Xanthomonas	citri	citri	malvacearum	HD-1		cotton	bacterial blight	-	China	2017		GenBank	GCA_009671025.1	-	4612	4774	61	1	3	5341921	64.53	5255091	1	0
Xanthomonas	citri	citri	malvacearum	LMG761		cotton	-	-	Sudan	1958		GenBank	GCA_002019255.1	-	4342	4484	58	1	223	5135691	64.53	60648	29	0
Xanthomonas	citri	citri	malvacearum	MS14003		cotton	bacterial blight	-	Mississippi	2014		GenBank	GCA_002288585.1	-	4398	4531	61	1	4	5144706	64.65	5029617	1	0
Xanthomonas	citri	citri	malvacearum	MSCT		cotton	-	Mississippi	USA	2011		GenBank	GCA_001719145.1	-	4354	4487	61	1	4	5123943	64.67	5004182	1	0
Xanthomonas	citri	citri	malvacearum	WHRI5232		cotton	-	-	Sudan	1959		GenBank	GCA_003064125.1	Michalopoulou VA (2018) Microbiol Resour Announc 7(12)	4437	4583	59	1	178	5235373	64.38	81416	22	0.19
Xanthomonas	citri	citri	malvacearum	X18		cotton	bacterial blight	-	Burkina Faso	-	p1, p2	RefSeq	GCF_000454505.1	Cunnac et al. (2013) Genome Announc 1 (4) e00674-13	4206	4334	59	1	4	4991917	64.7	4926805	1	41.85
Xanthomonas	citri	citri	malvacearum	X20		cotton	bacterial blight	-	Burkina Faso	-	p1, p2	RefSeq	GCF_000454525.1	Cunnac et al. (2013) Genome Announc 1 (4) e00674-14	4427	4580	59	1	4	5217699	64.5	5164757	1	31.03
Xanthomonas	citri	citri	malvacearum	XcmH1005		wild cotton	-	Oklahoma	USA	1968		GenBank	GCA_002224525.1	Cox KL et al. (2017) Nat Commun 8:15588	4555	4724	61	1	2	5300850	64.59	5212566	1	0
Xanthomonas	citri	citri	malvacearum	XcmN1003		wild cotton	-	-	Burkina Faso	1968		GenBank	GCA_002224545.1	Cox KL et al. (2017) Nat Commun 8:15588	4507	4669	61	1	2	5278251	64.51	5218607	1	0
Xanthomonas	citri	citri	mangiferaeindicae	LG56-10		Brazilian pepper	-	-	Reunion	2009		GenBank	GCA_002920975.3	-	4507	4642	56	1	4	5279164	64.57	5255984	1	50.39
Xanthomonas	citri	citri	mangiferaeindicae	LG81-27		mango	bacterial black spot	-	Reunion	2009		GenBank	GCA_002926255.2	-	4443	4586	56	1	6	5206683	64.69	5107011	1	37.89
Xanthomonas	citri	citri	mangiferaeindicae	LMG941	Pathotype Strain	mango	black spot	-	India	1957		RefSeq	GCF_000263335.1	Midha et al. (2012) J Bacteriol 194 (11) 3031	4300	4435	56	1	195	5111537	64.85	67371	24	0.02
Xanthomonas	axonopodis	citri	martyniicola	LMG9049		tiger's claw	-	-	India	1958		GenBank	GCA_002019375.1	-	4119	4250	55	1	76	4920826	64.66	181140	8	0
Xanthomonas	axonopodis	citri	melhusii	LMG9050		teak	-	-	India	1961		GenBank	GCA_002019215.1	-	4255	4390	57	1	101	5080839	64.75	112987	14	0
Xanthomonas	campestris	citri	merremiae	NCPPB3114		undarkani	-	-	India	-		GenBank	GCA_019201545.1	-	4276	4414	58	1	53	5092415	64.67	310143	6	0
Xanthomonas	citri	citri	na	CCRMXCV117		grape	-	-	Brazil	2009		GenBank	GCA_016094615.1	-	4576	4736	59	1	182	5481672	63.74	292628	6	0
Xanthomonas	citri	citri	na	CCRMXCV17		grape	-	-	Brazil	2009		GenBank	GCA_016094595.1	-	4523	4679	57	1	108	5422609	63.88	351360	6	0
Xanthomonas	citri	citri	na	CFBP2538	Pathotype Strain	lettuce	-	South Carolina	USA	1917		GenBank	GCA_012922295.1	-	4313	4456	59	1	194	5135922	64.58	86211	19	0
Xanthomonas	citri	citri	na	CFBP7764		grape	-	Pernambuco	Brazil	2012		GenBank	GCA_002899435.1	-	4461	4601	57	1	76	5311793	64.32	592828	4	3.63
Xanthomonas	sp	citri	na	D-36-1		syngonium	-	Honolulu	USA	1985		GenBank	GCA_017746155.1	-	4267	4389	54	1	149	5125170	64.56	80361	22	16.49
Xanthomonas	sp	citri	na	D-99		elephant's ears	-	Florida	USA	1982		GenBank	GCA_017746145.1	-	4124	4243	53	1	138	4933507	64.7	117049	15	49.34
Xanthomonas	sp	citri	na	DAR33341		pepper	bacterial spot	Peats Ridge	Australia	1979		GenBank	GCA_003992815.1	-	4389	4526	56	1	57	5183649	64.66	199700	10	0
Xanthomonas	sp	citri	na	gxlp16		citrus	-	Guanxi	China	2017	pXAC219, pXAC33, pXAC47, pXAC64	GenBank	GCA_015224665.1	-	4749	4893	60	1	5	5511116	64.52	5147940	1	0
Xanthomonas	citri	citri	na	LMG7399		-	-	Merelbeke	Belgium	2014		GenBank	GCA_001401545.2	-	4270	4395	58	1	204	5127136	64.53	63001	26	0
Xanthomonas	citri	citri	na	M11		common bean	bacterial blight	-	Malawi	-		GenBank	GCA_018831365.1	-	4334	4480	59	1	2	5156055	64.63	5098986	1	0
Xanthomonas	citri	citri	na	T21		common bean	bacterial blight	-	Tanzania	-		GenBank	GCA_018831345.1	-	4361	4509	60	1	2	5320076	64.57	5263006	1	0
Xanthomonas	citri	citri	na	UnB-Xtec2D		teak	-	Mato Grosso	Brazil	2018		GenBank	GCA_015243835.1	-	4278	4428	59	1	1	5153268	64.6	5153268	1	0
Xanthomonas	citri	citri	na	UnB-XtecTG02-2		teak	-	Mato Grosso	Brazil	2018		GenBank	GCA_016495605.1	-	4282	4432	59	1	1	5153348	64.6	5153348	1	0
Xanthomonas	axonopodis	citri	na	Xac29-1		citrus	citrus canker	-	-	-	pXAC33, pXAC47, pXAC64	GenBank	GCA_000348585.1	-	4530	4673	59	1	4	5296525	64.74	5153455	1	0
Xanthomonas	campestris	citri	olitorii	NCPPB464		nalta jute	-	-	Sudan	-		GenBank	GCA_019201065.1	-	4407	4540	57	1	55	5187235	64.56	269341	8	0
Xanthomonas	citri	citri	phaseoli	CFBP4885		common bean	bacterial blight	-	France	1998		GenBank	GCA_002759355.2	Ruh et al. (2017) BMC Genomics 18(1):670	4294	4434	61	1	4	5103871	64.71	4998005	1	0
Xanthomonas	citri	citri	phaseoli	CFBP6165		common bean	bacterial blight	-	Canada	1957		GenBank	GCA_002759215.3	Ruh et al. (2017) BMC Genomics 18(1):670	4227	4366	61	1	2	5064829	64.82	5023086	1	0
Xanthomonas	citri	citri	phaseoli	CFBP6166		common bean	bacterial blight	-	South Africa	1963		GenBank	GCA_002759235.2	Ruh et al. (2017) BMC Genomics 18(1):670	4375	4516	61	1	5	5158326	64.68	5015124	1	0
Xanthomonas	citri	citri	phaseoli	CFBP6167		bean	bacterial blight	-	USA	1954		GenBank	GCA_002759415.2	Ruh et al. (2017) BMC Genomics 18(1):670	4544	4687	61	1	5	5329619	64.59	5166371	1	0
Xanthomonas	citri	citri	phaseoli	CFBP6975		bean	bacterial blight	-	France	1994		GenBank	GCA_002759255.3	Ruh et al. (2017) BMC Genomics 18(1):670	4427	4569	61	1	4	5188573	64.68	5084371	1	0
Xanthomonas	citri	citri	phaseoli	CFBP6989		common bean	bacterial blight	-	Reunion	2000		GenBank	GCA_002759295.2	Ruh et al. (2017) BMC Genomics 18(1):670	4329	4475	59	1	2	5158365	64.63	5101295	1	0
Xanthomonas	citri	citri	phaseoli	CFBP6990		common bean	bacterial blight	-	Reunion	2000		GenBank	GCA_002759315.2	Ruh et al. (2017) BMC Genomics 18(1):670	4335	4481	59	1	2	5159777	64.63	5102707	1	0
Xanthomonas	citri	citri	phaseoli	CFBP6991		common bean	bacterial blight	-	Reunion	2000		GenBank	GCA_002759395.2	Ruh et al. (2017) BMC Genomics 18(1):670	4471	4617	59	1	3	5269642	64.61	5094694	1	0
Xanthomonas	citri	citri	phaseoli	CFBP6992		common bean	bacterial blight	-	Reunion	2000		GenBank	GCA_002759335.2	Ruh et al. (2017) BMC Genomics 18(1):670	4311	4458	60	1	2	5282885	64.58	5225815	1	0
Xanthomonas	citri	citri	phaseoli	CFBP7767		bean	bacterial blight	-	Cameroon	2009		GenBank	GCA_002759375.2	Ruh et al. (2017) BMC Genomics 18(1):670	4511	4657	61	1	3	5297402	64.57	5211045	1	0
Xanthomonas	phaseoli	citri	phaseoli	NCPPB1158		common bean	bacterial blight	-	United Kingdom	1961		GenBank	GCA_000775205.2	Aritua et al. (2015) Front Microbiol 6:1080	4328	4463	59	1	152	5109687	64.77	73833	22	0
Xanthomonas	phaseoli	citri	phaseoli	NCPPB1495		common bean	bacterial blight	-	United Kingdom	1963		GenBank	GCA_000786915.2	Aritua et al. (2015) Front Microbiol 6:1080	4378	4522	59	1	158	5197608	64.64	70760	24	0
Xanthomonas	phaseoli	citri	phaseoli	NCPPB1713		hyacinth bean	bacterial blight	-	Zimbabwe	1962		GenBank	GCA_000807875.2	Aritua et al. (2015) Front Microbiol 6:1080	4559	4697	56	1	144	5291882	64.61	96285	19	0
Xanthomonas	phaseoli	citri	phaseoli	NCPPB2064		hyacinth bean	bacterial blight	-	Sudan	1965		GenBank	GCA_000786995.2	Aritua et al. (2015) Front Microbiol 6:1080	4466	4600	56	1	139	5250852	64.55	123606	15	0
Xanthomonas	phaseoli	citri	phaseoli	NCPPB556		hyacinth bean	bacterial blight	-	Sudan	1957		GenBank	GCA_000818835.2	Aritua et al. (2015) Front Microbiol 6:1080	4446	4580	56	1	288	5191650	64.58	41494	38	0
Xanthomonas	phaseoli	citri	phaseoli	NCPPB557		common bean	bacterial blight	-	Sudan	1957		GenBank	GCA_000808655.2	Aritua et al. (2015) Front Microbiol 6:1080	4461	4596	56	1	143	5226308	64.55	116632	16	0
Xanthomonas	citri	citri	punicae	Bagalkot		pomegranate	bacterial blight	Bagalkot	India	2019		GenBank	GCA_014858165.1	-	4650	4806	68	1	15	5436898	63.94	5158969	1	0
Xanthomonas	citri	citri	punicae	BD0022		pomegranate	-	-	India	2010		GenBank	GCA_006228505.1	-	4490	4628	58	1	2	5209489	64.73	5087847	1	0
Xanthomonas	citri	citri	punicae	BD0023		pomegranate	-	-	India	2010		GenBank	GCA_006228525.1	-	4496	4633	57	1	2	5209423	64.73	5087738	1	0
Xanthomonas	citri	citri	punicae	BD0025		pomegranate	-	-	India	2011		GenBank	GCA_006228465.1	-	4486	4623	57	1	2	5209456	64.73	5087838	1	0
Xanthomonas	citri	citri	punicae	LMG7439		pomegranate	-	-	India	1958		GenBank	GCA_006228425.1	-	4512	4652	58	1	2	5263334	64.7	5105751	1	0
Xanthomonas	citri	citri	punicae	LMG7504		pomegranate	-	-	India	1968		GenBank	GCA_006228485.1	-	4574	4714	57	1	3	5275546	64.71	5088472	1	0
Xanthomonas	citri	citri	punicae	LMG859	Pathotype Strain	pomegranate	bacterial blight	-	India	1957		GenBank	GCA_006228545.1	-	4611	4751	59	1	2	5289098	64.69	5137220	1	0
Xanthomonas	citri	citri	punicae	NCPPB3563		pomegranate	-	-	India	1986		GenBank	GCA_006228445.1	-	4435	4571	58	1	1	5135943	64.78	5135943	1	0
Xanthomonas	campestris	citri	thespesiae	LMG9057		portia tree	-	-	India	1978		GenBank	GCA_002019195.1	-	4135	4271	57	1	93	4996777	64.65	108468	12	0
Xanthomonas	campestris	citri	trichodesmae	NCPPB585		cattle bush	-	-	India	-		GenBank	GCA_019201525.1	-	4756	4898	55	1	82	5572310	64.57	194166	10	0
Xanthomonas	citri	citri	vignicola	CFBP7111		cowpea	bacterial blight	Texas	USA	1942		GenBank	GCA_002218245.1	-	4926	5079	57	1	4	5710499	64.49	5446452	1	0
Xanthomonas	citri	citri	vignicola	CFBP7112	Pathotype Strain	cowpea	bacterial blight	-	-	1942		GenBank	GCA_002218265.1	-	4325	4468	60	1	3	5155996	64.68	5048412	1	0
Xanthomonas	citri	citri	vignicola	CFBP7113		cowpea	bacterial blight	-	Sudan	1966		GenBank	GCA_002218285.1	-	4321	4467	61	1	1	5105205	64.74	5105205	1	0
Xanthomonas	citri	citri	viticola	CCRMXCV80		grape	-	Pernambuco	Brazil	2015		GenBank	GCA_002564485.1	-	4474	4635	59	1	150	5371325	63.78	351382	5	0
Xanthomonas	citri	citri	viticola	LMG965	Pathotype Strain	grape	-	-	India	-		GenBank	GCA_000723725.1	Midha S et al. (2014) Appl Environ Microiol 80(20):6266-6279	4252	4390	57	1	50	5105036	64.46	306265	6	0
Xanthomonas	campestris	citri	vitiscarnosae	LMG939		cayratia	-	-	India	1962		GenBank	GCA_002019305.1	-	4242	4378	56	1	105	5062260	64.68	139613	12	0
Xanthomonas	campestris	citri	vitistrifoliae	LMG940		three-leaved cayratia	-	-	India	1961		GenBank	GCA_002019295.1	-	4319	4454	57	1	184	5070885	64.72	58206	26	0
Xanthomonas	campestris	citri	vitiswoodrowii	LMG954		Woodrow's grape tree	-	-	India	1961		GenBank	GCA_002019335.1	-	4284	4416	56	1	102	5031035	64.63	190811	10	0
Xanthomonas	codiaei	codiaei	na	CFBP4690	Type Strain	garden croton	-	Florida	USA	1987		GenBank	GCA_002939785.1	-	4195	4371	58	1	110	5043310	66.03	134676	12	0.2
Xanthomonas	cucurbitae	cucurbitae	na	ATCC23378		squash	-	New York	USA	1926	p1	GenBank	GCA_009883735.1	Rai R et al. (2021) Phytopathology	3922	4168	59	1	2	4615492	65.32	4601253	1	0
Xanthomonas	cucurbitae	cucurbitae	na	CFBP2542	Type Strain	squash	-	-	New Zealand	1968		GenBank	GCA_002939885.1	-	3655	3893	56	1	181	4424197	65.44	105102	15	2.64
Xanthomonas	dyei	dyei	na	CFBP7245	Type Strain	pohutukawa tree	-	Bay of Plenty	New Zealand	1993		GenBank	GCA_002939865.1	-	4408	4707	51	1	152	5314178	64.28	112759	15	0.75
Xanthomonas	arboricola	dyei	na	FOR_F20		Arabidopsis thaliana	-	-	France	2009		GenBank	GCA_003363955.1	Wang M et al. (2018) Proc Natl Acad Sci USA 115(24):E5440-E5449	4297	4570	58	1	48	5271348	64.29	1392498	2	26.73
Xanthomonas	arboricola	dyei	na	FOR_F21		Arabidopsis thaliana	-	-	France	2009		GenBank	GCA_003363915.1	Wang M et al. (2018) Proc Natl Acad Sci USA 115(24):E5440-E5449	4401	4678	62	1	11	5270537	64.18	1961245	2	15.08
Xanthomonas	arboricola	dyei	na	FOR_F23		Arabidopsis thaliana	-	-	France	2009		GenBank	GCA_003363925.1	Wang M et al. (2018) Proc Natl Acad Sci USA 115(24):E5440-E5449	4390	4667	61	1	8	5263391	64.17	2355074	2	9.86
Xanthomonas	arboricola	dyei	na	FOR_F26		Arabidopsis thaliana	-	-	France	2009		GenBank	GCA_003364075.1	Wang M et al. (2018) Proc Natl Acad Sci USA 115(24):E5440-E5449	4388	4660	60	1	8	5260053	64.18	2352634	2	9.68
Xanthomonas	sp	dyei	na	Leaf148		Arabidopsis thaliana	-	Zurich	Switzerland	2013		GenBank	GCA_001423585.1	Bai et al. (2015) Nature 528(7582): 364-369	4252	4512	54	1	15	5217728	64.13	992582	2	1.69
Xanthomonas	dyei	dyei	na	PLY_1		Arabidopsis thaliana	-	-	France	2009		GenBank	GCA_003363885.1	Wang M et al. (2018) Proc Natl Acad Sci USA 115(24):E5440-E5449	4351	4622	60	1	11	5236082	64.16	2821329	1	9.82
Xanthomonas	dyei	dyei	na	PLY_2		Arabidopsis thaliana	-	-	France	2009		GenBank	GCA_003363875.1	Wang M et al. (2018) Proc Natl Acad Sci USA 115(24):E5440-E5449	4366	4649	59	1	3	5259206	64.29	4634614	1	34.68
Xanthomonas	arboricola	dyei	na	PLY_3		Arabidopsis thaliana	-	-	France	2009		GenBank	GCA_003364095.1	Wang M et al. (2018) Proc Natl Acad Sci USA 115(24):E5440-E5449	4386	4658	58	1	7	5261705	64.29	3292358	1	11.73
Xanthomonas	arboricola	dyei	na	PLY_4		Arabidopsis thaliana	-	-	France	2009		GenBank	GCA_003363845.1	Wang M et al. (2018) Proc Natl Acad Sci USA 115(24):E5440-E5449	4435	4701	59	1	13	5257291	64.18	4580638	1	23.57
Xanthomonas	arboricola	dyei	na	PLY_9		Arabidopsis thaliana	-	-	France	2009		GenBank	GCA_003364025.1	Wang M et al. (2018) Proc Natl Acad Sci USA 115(24):E5440-E5449	4414	4689	58	1	11	5277352	64.17	1125498	2	5.82
Xanthomonas	arboricola	euroxanthea	juglandis	CPBF367		english walnut	bacterial blight	Loures	Portugal	2016		GenBank	GCA_900537245.1	-	4090	4203	56	1	22	4956382	65.81	687415	3	0.22
Xanthomonas	arboricola	euroxanthea	juglandis	CPBF426		english walnut	bacterial blight	Loures	Portugal	2016		GenBank	GCA_900537265.1	-	4051	4158	53	1	11	4894012	65.87	730188	3	0.31
Xanthomonas	euroxanthea	euroxanthea	na	1		walnut	-	Loures	Portugal	2016	p2	GenBank	GCA_903989455.1	-	4080	4197	58	1	2	4968459	65.81	4923218	1	0
Xanthomonas	sp	euroxanthea	na	2		walnut	deceased	Loures	Portugal	2016	p2	GenBank	GCA_903989465.1	-	4050	4161	55	1	2	4900648	65.85	4883254	1	0
Xanthomonas	arboricola	euroxanthea	na	2949		-	-	-	-	-		GenBank	GCA_011761665.1	-	4027	4144	56	1	7	4824595	65.87	1224115	2	10.03
Xanthomonas	arboricola	euroxanthea	na	2955		-	-	-	-	-		GenBank	GCA_011761715.1	-	3941	4054	53	1	6	4767670	65.88	1783993	2	1.99
Xanthomonas	arboricola	euroxanthea	na	2957		-	-	-	-	-		GenBank	GCA_011927445.1	-	4131	4250	56	1	8	4970240	65.85	1297556	2	4.14
Xanthomonas	arboricola	euroxanthea	na	2974		-	-	-	-	-		GenBank	GCA_014195725.1	-	3940	4053	53	1	20	4799859	65.98	1088308	2	2.21
Xanthomonas	campestris	euroxanthea	na	3338		-	-	-	-	-		GenBank	GCA_014195735.1	-	3888	4003	53	1	11	4718025	65.95	672848	3	0.21
Xanthomonas	arboricola	euroxanthea	na	3640		-	-	-	-	-		GenBank	GCA_014199845.1	-	3982	4093	54	1	13	4836250	66.04	1744375	2	4.05
Xanthomonas	sp	euroxanthea	na	BRIP62409		tomato	bacterial spot	Stanthorpe	Australia	2015		GenBank	GCA_003992965.1	-	4036	4149	57	1	37	4919244	65.92	210840	7	0
Xanthomonas	sp	euroxanthea	na	BRIP62411		tomato	bacterial spot	Stanthorpe	Australia	2015		GenBank	GCA_003993525.1	-	4004	4120	56	1	46	4813124	66.14	334519	5	0
Xanthomonas	sp	euroxanthea	na	BRIP62415		tomato	bacterial spot	Stanthorpe	Australia	2015		GenBank	GCA_003993515.1	-	3984	4096	53	1	49	4861351	66.06	325820	6	0
Xanthomonas	sp	euroxanthea	na	BRIP62418		tomato	bacterial spot	Stanthorpe	Australia	2015		GenBank	GCA_003993495.1	-	4274	4383	54	1	67	5103281	65.8	193024	10	0
Xanthomonas	arboricola	euroxanthea	na	CFBP7622		common bean	-	Nebraska	USA	1985		GenBank	GCA_002940405.1	-	3975	4084	53	1	218	4751630	66.18	181951	9	5.26
Xanthomonas	campestris	euroxanthea	na	CFBP7635		-	-	-	-	-		GenBank	GCA_014198915.1	-	4029	4142	52	1	10	4857910	66.15	1586763	2	3.93
Xanthomonas	arboricola	euroxanthea	na	CFBP7653		english walnut	-	Lot	France	2008		GenBank	GCA_002940465.1	-	4031	4146	54	1	77	4869709	66.14	217879	7	0.99
Xanthomonas	euroxanthea	euroxanthea	na	CPBF424	Type Strain	walnut	-	-	Portugal	2016	p2	GenBank	GCA_905187425.1	-	4032	4148	60	1	1	4900930	65.88	4900930	1	0
Xanthomonas	euroxanthea	euroxanthea	na	CPBF761		pecan	-	-	-	-	p2	GenBank	GCA_905367725.1	-	4001	4112	55	1	1	4853125	65.92	4853125	1	0
Xanthomonas	euroxanthea	euroxanthea	na	CPBF766		pecan	-	-	-	-		GenBank	GCA_905367735.1	-	3991	4106	55	1	1	4806525	66.08	4806525	1	0
Xanthomonas	arboricola	euroxanthea	na	F2		-	-	-	-	-		GenBank	GCA_014199815.1	-	4050	4166	55	1	10	4885591	65.98	1296517	2	2.03
Xanthomonas	arboricola	euroxanthea	na	NL_P126		Arabidopsis thaliana	-	Midwest	USA	2008		GenBank	GCA_003353015.1	Wang M et al. (2018) Proc Natl Acad Sci USA 115(24):E5440-E5449	3909	4020	59	1	24	4731320	66.42	1045253	2	57.64
Xanthomonas	floridensis	floridensis	na	WHRI8848	Type Strain	watercress	-	Florida	USA	2014		GenBank	GCA_001642575.1	Vincente JG et al. (2017) Int J Syst Evol Microbiol 67(9):3645-3654	4357	4532	56	1	58	5254357	65.37	150157	12	0
Xanthomonas	fragariae	fragariae	na	CFBP1558		strawberry	angular leaf spot	-	France	1974		GenBank	GCA_900379705.1	Getaz M et al. (2018) Microb Genom 4(7)	3909	4098	48	1	285	4155782	62.32	27304	48	2.17
Xanthomonas	fragariae	fragariae	na	CFBP2510		strawberry	angular leaf spot	-	Spain	1982		GenBank	GCA_900379715.1	Getaz M et al. (2018) Microb Genom 4(7)	3883	4071	48	1	281	4136282	62.3	26713	46	2.05
Xanthomonas	fragariae	fragariae	na	CFBP4784		strawberry	angular leaf spot	-	Portugal	1995		GenBank	GCA_900379725.1	Getaz M et al. (2018) Microb Genom 4(7)	3899	4103	48	1	357	4124522	62.32	18256	65	2.18
Xanthomonas	fragariae	fragariae	na	CFBP4785		strawberry	angular leaf spot	-	Portugal	1998		GenBank	GCA_900379735.1	Getaz M et al. (2018) Microb Genom 4(7)	3872	4078	49	1	284	4125451	62.3	28591	45	1.65
Xanthomonas	fragariae	fragariae	na	CFBP4786		strawberry	angular leaf spot	-	Portugal	1998		GenBank	GCA_900379755.1	Getaz M et al. (2018) Microb Genom 4(7)	3924	4126	48	1	377	4155690	62.28	18488	70	2.17
Xanthomonas	fragariae	fragariae	na	CFBP5253		strawberry	angular leaf spot	-	France	1999		GenBank	GCA_900379745.1	Getaz M et al. (2018) Microb Genom 4(7)	3899	4104	48	1	283	4144169	62.32	26506	44	2.29
Xanthomonas	fragariae	fragariae	na	CFBP5257		strawberry	angular leaf spot	-	France	1999		GenBank	GCA_900379765.1	Getaz M et al. (2018) Microb Genom 4(7)	3967	4172	48	1	436	4168444	62.29	14567	85	2.37
Xanthomonas	fragariae	fragariae	na	CFBP5260		strawberry	angular leaf spot	-	France	1999		GenBank	GCA_900379775.1	Getaz M et al. (2018) Microb Genom 4(7)	3993	4195	48	1	413	4182276	62.29	16793	81	2.46
Xanthomonas	fragariae	fragariae	na	CFBP6767		garden strawberry	angular leaf spot	-	Australia	1975		GenBank	GCA_900379795.1	Getaz M et al. (2018) Microb Genom 4(7)	3873	4061	48	1	294	4129817	62.33	26890	49	2.01
Xanthomonas	fragariae	fragariae	na	F1-80		strawberry	angular leaf spot	-	Switzerland	1993		GenBank	GCA_900379785.1	Getaz M et al. (2018) Microb Genom 4(7)	3963	4153	48	1	415	4180141	62.34	16621	81	2.85
Xanthomonas	fragariae	fragariae	na	F1-81		strawberry	angular leaf spot	-	Switzerland	1993		GenBank	GCA_900379805.1	Getaz M et al. (2018) Microb Genom 4(7)	3827	4014	48	1	265	4107761	62.32	29819	44	1.97
Xanthomonas	fragariae	fragariae	na	F2-02		strawberry	angular leaf spot	-	Switzerland	1994		GenBank	GCA_900379815.1	Getaz M et al. (2018) Microb Genom 4(7)	3871	4059	48	1	274	4132705	62.32	29277	44	2.25
Xanthomonas	fragariae	fragariae	na	Fap21		strawberry	angular leaf spot	California	USA	2012	pFap21-1, pFap21-2	GenBank	GCA_001705565.1	-	3987	4200	52	1	3	4282698	62.27	4232635	1	0
Xanthomonas	fragariae	fragariae	na	Fap29		strawberry	angular leaf spot	California	USA	2012	pFap21-1, pFap21-2	GenBank	GCA_001705545.1	-	3985	4198	52	1	3	4282602	62.27	4232633	1	0
Xanthomonas	fragariae	fragariae	na	GBBC2087		garden strawberry	angular leaf spot	-	Belgium	1999		GenBank	GCA_900379825.1	Getaz M et al. (2018) Microb Genom 4(7)	4027	4233	48	1	414	4193583	62.27	17570	81	2.74
Xanthomonas	fragariae	fragariae	na	GBBC2088		garden strawberry	angular leaf spot	-	Belgium	2000		GenBank	GCA_900379835.1	Getaz M et al. (2018) Microb Genom 4(7)	3990	4199	48	1	414	4186309	62.32	19189	71	3.3
Xanthomonas	fragariae	fragariae	na	ICMP13779		garden strawberry	angular leaf spot	-	Italy	1996		GenBank	GCA_900379845.1	Getaz M et al. (2018) Microb Genom 4(7)	4017	4221	49	1	416	4214139	62.29	17279	80	2.78
Xanthomonas	fragariae	fragariae	na	ICMP13780		garden strawberry	angular leaf spot	-	Italy	1996		GenBank	GCA_900379865.1	Getaz M et al. (2018) Microb Genom 4(7)	3978	4176	48	1	395	4177418	62.3	17028	74	2.01
Xanthomonas	fragariae	fragariae	na	ICMP20572		garden strawberry	angular leaf spot	-	USA	2014		GenBank	GCA_900379855.1	Getaz M et al. (2018) Microb Genom 4(7)	4123	4326	48	1	455	4248203	62.23	15878	92	2.52
Xanthomonas	fragariae	fragariae	na	ICMP20573		garden strawberry	angular leaf spot	-	USA	2014		GenBank	GCA_900379875.1	Getaz M et al. (2018) Microb Genom 4(7)	4008	4215	48	1	430	4189885	62.28	15932	85	2.6
Xanthomonas	fragariae	fragariae	na	ICMP20574		garden strawberry	angular leaf spot	-	USA	2014		GenBank	GCA_900379885.1	Getaz M et al. (2018) Microb Genom 4(7)	4073	4275	48	1	426	4226833	62.25	15879	85	2.34
Xanthomonas	fragariae	fragariae	na	ICMP20575		garden strawberry	angular leaf spot	-	USA	2014		GenBank	GCA_900379895.1	Getaz M et al. (2018) Microb Genom 4(7)	4046	4248	48	1	404	4210720	62.24	17351	74	2.37
Xanthomonas	fragariae	fragariae	na	ICMP4019		garden strawberry	angular leaf spot	-	New Zealand	1974		GenBank	GCA_900379905.1	Getaz M et al. (2018) Microb Genom 4(7)	3942	4137	48	1	405	4160473	62.33	17250	74	2.86
Xanthomonas	fragariae	fragariae	na	ICMP5813		garden strawberry	angular leaf spot	-	Brazil	1977		GenBank	GCA_900379915.1	Getaz M et al. (2018) Microb Genom 4(7)	3924	4110	48	1	395	4147782	62.32	17073	76	2.87
Xanthomonas	fragariae	fragariae	na	ICMP6269		garden strawberry	angular leaf spot	-	New Zealand	1971		GenBank	GCA_900379925.1	Getaz M et al. (2018) Microb Genom 4(7)	3947	4136	47	1	426	4171110	62.36	16732	74	2.13
Xanthomonas	fragariae	fragariae	na	ICMP6277		garden strawberry	angular leaf spot	-	New Zealand	1972		GenBank	GCA_900379945.1	Getaz M et al. (2018) Microb Genom 4(7)	3968	4163	49	1	426	4178719	62.34	16645	82	2.42
Xanthomonas	fragariae	fragariae	na	ICMP6278		garden strawberry	angular leaf spot	-	New Zealand	1972		GenBank	GCA_900379955.1	Getaz M et al. (2018) Microb Genom 4(7)	3985	4171	48	1	416	4170496	62.34	15221	82	2.18
Xanthomonas	fragariae	fragariae	na	ICMP659		strawberry	angular leaf spot	-	USA	1982		GenBank	GCA_900379935.1	Getaz M et al. (2018) Microb Genom 4(7)	4073	4302	48	1	430	4261863	62.24	15440	89	2.63
Xanthomonas	fragariae	fragariae	na	ICMP661		strawberry	angular leaf spot	-	USA	1982		GenBank	GCA_900379985.1	Getaz M et al. (2018) Microb Genom 4(7)	4040	4251	50	1	439	4237595	62.27	16475	81	3.28
Xanthomonas	fragariae	fragariae	na	ICMP6646		garden strawberry	angular leaf spot	-	Australia	1975		GenBank	GCA_900379965.1	Getaz M et al. (2018) Microb Genom 4(7)	3911	4099	48	1	370	4138034	62.33	19462	70	2.3
Xanthomonas	fragariae	fragariae	na	ICMP6648		garden strawberry	angular leaf spot	-	Australia	1975		GenBank	GCA_900379975.1	Getaz M et al. (2018) Microb Genom 4(7)	3948	4139	49	1	396	4153350	62.33	18326	76	2.82
Xanthomonas	fragariae	fragariae	na	JVD-0046		garden strawberry	angular leaf spot	-	Belgium	2002		GenBank	GCA_900380005.1	Getaz M et al. (2018) Microb Genom 4(7)	3987	4192	48	1	297	4189920	62.25	26428	50	1.89
Xanthomonas	fragariae	fragariae	na	JVD-0047		garden strawberry	angular leaf spot	-	Belgium	2002		GenBank	GCA_900379995.1	Getaz M et al. (2018) Microb Genom 4(7)	3947	4153	49	1	413	4151672	62.32	16824	80	2.87
Xanthomonas	fragariae	fragariae	na	JVD-0051		garden strawberry	angular leaf spot	-	Belgium	2002		GenBank	GCA_900380015.1	Getaz M et al. (2018) Microb Genom 4(7)	3930	4158	48	1	372	4153884	62.31	19553	68	2.46
Xanthomonas	fragariae	fragariae	na	LMG25863	NCBI Reference	strawberry	angular leaf spot	-	Belgium	2002		RefSeq	GCF_000376745.1	Vandroemme et al. (2013) BMC Genomics 14: 829	3918	4131	48	1	96	4182545	62.18	131420	10	0
Xanthomonas	fragariae	fragariae	na	NBC2815		strawberry	angular leaf spot	-	Spain	1997	pNBC2815-21	GenBank	GCA_900183985.1	-	3941	4137	52	1	2	4268155	62.31	4247110	1	0
Xanthomonas	fragariae	fragariae	na	NCPPB1822		beach strawberry	angular leaf spot	-	USA	1966		GenBank	GCA_900380035.1	Getaz M et al. (2018) Microb Genom 4(7)	3874	4063	48	1	269	4138986	62.31	31890	44	1.67
Xanthomonas	fragariae	fragariae	na	NCPPB2473		wild strawberry	angular leaf spot	-	Italy	1972		GenBank	GCA_900380045.1	Getaz M et al. (2018) Microb Genom 4(7)	3947	4137	49	1	320	4170063	62.32	24244	52	2.21
Xanthomonas	fragariae	fragariae	na	NCPPB3743		hybrid strawberry	angular leaf spot	-	Brazil	1990		GenBank	GCA_900380055.1	Getaz M et al. (2018) Microb Genom 4(7)	3869	4056	48	1	258	4121308	62.31	30183	43	2.11
Xanthomonas	fragariae	fragariae	na	PD2659		strawberry	angular leaf spot	-	USA	1962		GenBank	GCA_900380065.1	Getaz M et al. (2018) Microb Genom 4(7)	3522	3729	50	1	307	3906838	62.24	25378	50	9.52
Xanthomonas	fragariae	fragariae	na	PD2662		strawberry	angular leaf spot	-	Greece	1979		GenBank	GCA_900380085.1	Getaz M et al. (2018) Microb Genom 4(7)	3445	3633	50	1	276	3825637	62.32	25031	48	5.75
Xanthomonas	fragariae	fragariae	na	PD2905		strawberry	angular leaf spot	-	Portugal	1996		GenBank	GCA_900380095.1	Getaz M et al. (2018) Microb Genom 4(7)	3462	3693	50	1	309	3884696	62.24	25697	50	14.16
Xanthomonas	fragariae	fragariae	na	PD3145		strawberry	angular leaf spot	-	Spain	1997		GenBank	GCA_900380105.1	Getaz M et al. (2018) Microb Genom 4(7)	3431	3618	50	1	315	3838456	62.34	25587	48	3.26
Xanthomonas	fragariae	fragariae	na	PD3170		strawberry	angular leaf spot	-	Netherlands	1996		GenBank	GCA_900380125.1	Getaz M et al. (2018) Microb Genom 4(7)	3524	3732	50	1	302	3916245	62.16	26147	48	11.03
Xanthomonas	fragariae	fragariae	na	PD4314		beach strawberry	angular leaf spot	-	USA	1960		GenBank	GCA_900380115.1	Getaz M et al. (2018) Microb Genom 4(7)	3480	3687	50	1	279	3868961	62.3	25866	47	13.52
Xanthomonas	fragariae	fragariae	na	PD4634		strawberry	angular leaf spot	-	Netherlands	2003		GenBank	GCA_900380145.1	Getaz M et al. (2018) Microb Genom 4(7)	3531	3744	50	1	269	3916386	62.24	26400	48	31.15
Xanthomonas	fragariae	fragariae	na	PD4932		strawberry	angular leaf spot	-	Netherlands	2004		GenBank	GCA_900380135.1	Getaz M et al. (2018) Microb Genom 4(7)	3492	3698	50	1	277	3885174	62.29	26271	47	15.78
Xanthomonas	fragariae	fragariae	na	PD5205		strawberry	angular leaf spot	-	Netherlands	2005	pPD5205-21, pPD5205-30	GenBank	GCA_900183995.1	-	3991	4204	52	1	3	4283943	62.27	4232644	1	0
Xanthomonas	fragariae	fragariae	na	PD5365		strawberry	angular leaf spot	-	Netherlands	2006		GenBank	GCA_900380165.1	Getaz M et al. (2018) Microb Genom 4(7)	3500	3703	50	1	289	3878696	62.29	25888	49	17.27
Xanthomonas	fragariae	fragariae	na	PD5482		strawberry	angular leaf spot	-	Netherlands	2007		GenBank	GCA_900380195.1	Getaz M et al. (2018) Microb Genom 4(7)	3496	3701	49	1	298	3877343	62.29	25879	50	5.67
Xanthomonas	fragariae	fragariae	na	PD6840		strawberry	angular leaf spot	-	Netherlands	2009		GenBank	GCA_900380185.1	Getaz M et al. (2018) Microb Genom 4(7)	3494	3700	50	1	286	3888867	62.29	26271	46	14.63
Xanthomonas	fragariae	fragariae	na	PD6879		strawberry	angular leaf spot	-	Netherlands	2008		GenBank	GCA_900380175.1	Getaz M et al. (2018) Microb Genom 4(7)	3488	3694	50	1	288	3871772	62.31	26378	46	22.5
Xanthomonas	fragariae	fragariae	na	PD6880		strawberry	angular leaf spot	-	Netherlands	2011		GenBank	GCA_900380205.1	Getaz M et al. (2018) Microb Genom 4(7)	3471	3677	50	1	296	3870233	62.3	26403	47	17.85
Xanthomonas	fragariae	fragariae	na	PD6881		strawberry	angular leaf spot	-	Netherlands	2012		GenBank	GCA_900380215.1	Getaz M et al. (2018) Microb Genom 4(7)	3500	3704	50	1	287	3883853	62.29	25634	48	20.13
Xanthomonas	fragariae	fragariae	na	PD6882		strawberry	angular leaf spot	-	Netherlands	2013		GenBank	GCA_900380225.1	Getaz M et al. (2018) Microb Genom 4(7)	3494	3699	50	1	274	3884781	62.29	26405	47	9.5
Xanthomonas	fragariae	fragariae	na	PD885	Type Strain	beach strawberry	angular leaf spot	-	USA	1960	pPD885-27, pPD885-29	GenBank	GCA_900183975.1	-	4020	4238	52	1	3	4328441	62.22	4272102	1	0
Xanthomonas	fragariae	fragariae	na	Xf100		strawberry	angular leaf spot	Florida	USA	1992		GenBank	GCA_016792245.1	-	3840	4047	50	1	136	4155724	62.3	77306	19	0
Xanthomonas	fragariae	fragariae	na	Xf1431		strawberry	angular leaf spot	Florida	USA	1993		GenBank	GCA_016792185.1	-	3890	4097	50	1	121	4203715	62.27	91573	17	0
Xanthomonas	fragariae	fragariae	na	XF61		strawberry	angular leaf spot	-	Netherlands	2010		GenBank	GCA_900380245.1	Getaz M et al. (2018) Microb Genom 4(7)	3426	3651	50	1	290	3851234	62.35	24945	50	20.38
Xanthomonas	fragariae	fragariae	na	YL19		strawberry	angular leaf spot	Liaoning	China	2020	pYL19	GenBank	GCA_017603965.1	-	3739	4229	56	1	2	4107644	62	4087488	1	0
Xanthomonas	hortorum	hortorum	carotae	CFBP7900	Type Strain	carrot	-	-	USA	2008		GenBank	GCA_903978255.1	Dia et al (2020) Microbiol Resour Announc 9(41):e00828-20	4272	4419	55	1	5	5149201	63.77	2659169	1	0
Xanthomonas	hortorum	hortorum	carotae	M081		carrot	bacterial blight	Oregon	USA	-		RefSeq	GCF_000505565.1	Kimbrel et al. (2011) Mol Plant Pathol 12 (6) 580-594	4200	4327	52	1	1	5052399	63.84	5052399	1	568.05
Xanthomonas	hortorum	hortorum	carotae	MAFF301101		carrot	-	Tokushima	Japan	1978		GenBank	GCA_015726835.1	-	4495	4628	52	1	423	5104157	63.65	20618	74	0
Xanthomonas	hortorum	hortorum	cynarae	CFBP2044		cardoon	-	-	France	1981	CFBP2044_p40	GenBank	GCA_903978235.1	Dia et al (2020) Microbiol Resour Announc 9(41):e00828-20	4323	4474	54	1	2	5119234	63.67	5079002	1	0
Xanthomonas	hortorum	hortorum	cynarae	CFBP4188	Type Strain	cardoon	-	Bretagne	France	1996		GenBank	GCA_002939985.1	-	4209	4347	52	1	102	5057880	63.71	145505	13	1.5
Xanthomonas	hortorum	hortorum	gardneri	CFBP8163		tomato	bacterial spot	-	Yugoslavia	1953		GenBank	GCA_012922265.1	-	4313	4454	53	1	121	5148685	63.72	125969	12	0
Xanthomonas	hortorum	hortorum	gardneri	ICMP7383		tomato	bacterial spot	-	New Zealand	1980	pICMP7383.1, pICMP7383.2, pICMP7383.3	GenBank	GCA_001908775.1	-	4954	5096	56	1	4	5625449	63.34	5313102	1	0
Xanthomonas	hortorum	hortorum	gardneri	JS749-3		tomato	bacterial spot	-	Reunion	1997	pJS749-3.1, pJS749-3.2,	GenBank	GCA_001908755.1	-	4623	4780	57	1	3	5416201	63.49	5158913	1	0
Xanthomonas	hortorum	hortorum	gardneri	SM177-10		tomato	bacterial spot	Michigan	USA	2010		RefSeq	GCF_001009535.1	Schwartz et al., (2015) Frontiers in Microbiology 6: 535	4511	4651	55	1	200	5308073	63.53	43735	39	60.81
Xanthomonas	hortorum	hortorum	gardneri	SM182-10		tomato	bacterial spot	Michigan	USA	2010		RefSeq	GCF_001009585.1	Schwartz et al., (2015) Frontiers in Microbiology 6: 535	4505	4647	55	1	236	5301892	63.54	38544	45	19.2
Xanthomonas	hortorum	hortorum	gardneri	SM194-10		tomato	bacterial spot	Ohio	USA	2010		RefSeq	GCF_001009525.1	Schwartz et al., (2015) Frontiers in Microbiology 6: 535	4548	4689	54	1	251	5394175	63.48	45144	37	48.48
Xanthomonas	hortorum	hortorum	gardneri	SM220-10		tomato	bacterial spot	Michigan	USA	2010		RefSeq	GCF_001009605.1	Schwartz et al., (2015) Frontiers in Microbiology 6: 535	4510	4651	55	1	237	5299166	63.54	40532	44	29.36
Xanthomonas	hortorum	hortorum	gardneri	SM234-10		tomato	bacterial spot	Michigan	USA	2010		RefSeq	GCF_001009295.1	Schwartz et al., (2015) Frontiers in Microbiology 6: 535	4517	4659	55	1	179	5330486	63.53	49361	34	94.33
Xanthomonas	hortorum	hortorum	gardneri	SM406-11		tomato	bacterial spot	Ohio	USA	2011		RefSeq	GCF_001009285.1	Schwartz et al., (2015) Frontiers in Microbiology 6: 535	4506	4640	50	1	455	5258756	63.53	19172	81	7.25
Xanthomonas	hortorum	hortorum	gardneri	SM413-11		tomato	bacterial spot	Ohio	USA	2011		RefSeq	GCF_001009315.1	Schwartz et al., (2015) Frontiers in Microbiology 6: 535	4526	4660	49	1	300	5308617	63.51	29193	56	13.17
Xanthomonas	hortorum	hortorum	gardneri	SM605-11		tomato	bacterial spot	Ohio	USA	2011		RefSeq	GCF_001009325.1	Schwartz et al., (2015) Frontiers in Microbiology 6: 535	4518	4658	55	1	158	5339601	63.53	61942	28	106.49
Xanthomonas	hortorum	hortorum	gardneri	SM775-12		tomato	bacterial spot	Ohio	USA	2012		RefSeq	GCF_001009625.1	Schwartz et al., (2015) Frontiers in Microbiology 6: 535	4420	4560	53	1	176	5245130	63.63	59240	26	91.7
Xanthomonas	hortorum	hortorum	gardneri	SM795-12		tomato	bacterial spot	Ohio	USA	2012		RefSeq	GCF_001009615.1	Schwartz et al., (2015) Frontiers in Microbiology 6: 535	4324	4464	53	1	236	5135055	63.63	39449	45	62.82
Xanthomonas	hortorum	hortorum	hederae	CFBP4925	Type Strain	common ivy	-	-	USA	1944		GenBank	GCA_002940005.1	-	4532	4665	50	1	313	5322873	63.83	42684	35	4.64
Xanthomonas	hortorum	hortorum	hederae	WHRI7744		common ivy	-	-	USA	1961		GenBank	GCA_003064105.1	Michalopoulou VA (2018) Microbiol Resour Announc 7(12)	4719	4867	54	1	443	5523779	63.62	41610	39	1.86
Xanthomonas	gardneri	hortorum	na	ATCC19865	Type Strain	tomato	bacterial spot	-	Yugoslavia	1953		RefSeq	GCF_000192065.1	Potnis et al. (2011) BMC Genomics 12: 146	4783	4933	59	1	552	5528124	63.68	22686	82	0.02
Xanthomonas	hortorum	hortorum	na	B07-007		lettuce	bacterial spot	Quebec	Canada	2007	pB07007	GenBank	GCA_002285515.1	-	4496	4644	55	1	2	5250904	63.62	5175249	1	0
Xanthomonas	hortorum	hortorum	na	FPH2013-1		peony	-	Ohio	USA	2013		GenBank	GCA_011305375.1	-	4289	4417	54	1	70	5224922	63.76	190176	8	124.12
Xanthomonas	sp	hortorum	na	GBBC2199		smooth hydrangeas	bacterial spot	Flanders	Belgium	2012	LMG31886_p46	GenBank	GCA_905142465.1	-	4386	4544	58	1	2	5297787	63.92	5251608	1	0
Xanthomonas	sp	hortorum	na	GBBC2202		smooth hydrangeas	bacterial spot	Flanders	Belgium	2012	LMG31887_p46, LMG31887_p67	GenBank	GCA_905142485.1	-	4579	4730	57	1	3	5466350	63.67	5352937	1	0
Xanthomonas	sp	hortorum	na	Leaf131		Arabidopsis thaliana	-	Zurich	Switzerland	2013		GenBank	GCA_001423495.1	Bai et al. (2015) Nature 528(7582): 364-369	4205	4332	55	1	22	5169088	64.03	345933	6	2.19
Xanthomonas	sp	hortorum	na	LMG31884		smooth hydrangeas	bacterial spot	Flanders	Belgium	2011	LMG31884_p23, LMG31884_p46, LMG31884_p73, LMG31884_p76	GenBank	GCA_905142475.1	-	4704	4855	57	1	5	5578501	63.6	5359476	1	0
Xanthomonas	sp	hortorum	na	LMG31885		smooth hydrangeas	bacterial spot	Flanders	Belgium	2011	LMG31885_p46, LMG31885_p67	GenBank	GCA_905142495.1	-	4447	4605	58	1	3	5357374	63.86	5243961	1	0
Xanthomonas	arboricola	hortorum	na	MEU_M1		Arabidopsis thaliana	-	-	France	2009		GenBank	GCA_003353025.1	Wang M et al. (2018) Proc Natl Acad Sci USA 115(24):E5440-E5449	4227	4353	58	1	27	5115848	64.02	1128543	2	33.25
Xanthomonas	hortorum	hortorum	na	VT106		lettuce	bacterial spot	Quebec	Canada	1998	pVT106	GenBank	GCA_008728175.1	-	4373	4518	56	1	2	5145821	63.66	5101806	1	0
Xanthomonas	hortorum	hortorum	pelargonii	CFBP2533	Pathotype Strain	ivy geranium	-	-	New Zealand	1974		GenBank	GCA_012922215.1	Dia et al (2020) Microbiol Resour Announc 9(41):e00828-20	4296	4430	52	1	94	5207789	63.79	134256	13	0
Xanthomonas	hortorum	hortorum	taraxaci	CFBP410	Pathotype Strain	dandelion	-	-	USA	1942		GenBank	GCA_012922225.1	-	4121	4272	52	1	124	4916755	63.91	76729	20	0
Xanthomonas	hortorum	hortorum	taraxaci	NCPPB940		dandelion	-	-	USA	1942	NCPPB940_p30	GenBank	GCA_903978185.1	Dia et al (2020) Microbiol Resour Announc 9(41):e00828-20	4318	4474	54	1	2	5029134	63.83	4999567	1	0
Xanthomonas	hortorum	hortorum	vitians	CFBP3978		lettuce	bacterial spot	-	France	1994		GenBank	GCA_012922195.1	-	4310	4453	53	1	131	5132217	63.72	141718	13	0
Xanthomonas	hortorum	hortorum	vitians	CFBP498		lettuce	bacterial spot	-	USA	1949	CFBP498_p224, CFBP498_p41, CFBP498_p47	GenBank	GCA_903978195.1	Dia et al (2020) Microbiol Resour Announc 9(41):e00828-20	4769	4911	53	1	147	5564476	63.3	129226	15	0
Xanthomonas	hortorum	hortorum	vitians	CFBP499		lettuce	bacterial spot	-	USA	1961		GenBank	GCA_012922335.1	-	4317	4463	54	1	132	5167118	63.69	118955	15	0
Xanthomonas	hortorum	hortorum	vitians	LM16388		lettuce	bacterial spot	Isere	France	2016		GenBank	GCA_012922175.1	-	4229	4368	55	1	121	5074713	63.75	115523	15	0
Xanthomonas	hortorum	hortorum	vitians	LM16734		lettuce	bacterial spot	Savoie	France	2016	pLM16734	GenBank	GCA_014338485.1	-	4521	4673	57	1	2	5270560	63.64	5213310	1	0
Xanthomonas	hortorum	hortorum	vitians	LM16735		lettuce	bacterial spot	Savoie	France	2016		GenBank	GCA_012922125.1	-	4382	4520	53	1	138	5185881	63.69	118265	13	0
Xanthomonas	hortorum	hortorum	vitians	LMG938		lettuce	bacterial spot	-	Zimbabwe	1966		GenBank	GCA_012922135.1	-	4235	4373	53	1	119	5034485	63.83	141718	11	0
Xanthomonas	maliensis	maliensis	na	LMG27592		rice	nonpathogenic	-	Mali	2009		GenBank	GCA_009192945.1	-	4294	4415	59	1	141	5196983	66.18	77591	19	0
Xanthomonas	maliensis	maliensis	na	M97	Type Strain	rice	nonpathogenic	-	Mali	-		GenBank	GCA_000401255.1	-	4285	4366	27	0	1285	4965572	66.69	8592	162	0
Xanthomonas	melonis	melonis	na	CFBP4644	Type Strain	muksmelon	-	-	Brazil	1974		GenBank	GCA_002940015.1	-	3911	4137	54	1	37	4681689	66.11	418571	4	0.17
Xanthomonas	nasturtii	nasturtii	na	WHRI8853	Type Strain	watercress	-	Florida	USA	2014		GenBank	GCA_001660815.1	Vincente JG et al. (2017) Int J Syst Evol Microbiol 67(9):3645-3654	4075	4311	58	1	89	4873681	64.47	101995	16	0.04
Xanthomonas	nasturtii	nasturtii	na	WHRI8984		watercress	-	Hawaii	USA	-		GenBank	GCA_003409975.1	-	4017	4246	56	1	161	4771852	64.58	86593	17	3.96
Xanthomonas	oryzae	oryzae	leersiae	BAI23		southern cutgrass	bacterial streak	-	Burkina Faso	2009		GenBank	GCA_004319505.1	Triplett LR (2011) Appl Environ Microbiol 77(12):3930-7	4159	4420	57	1	1	4752833	64.01	4752833	1	0
Xanthomonas	oryzae	oryzae	leersiae	BB151-3		rice	bacterial streak	Doho	Uganda	2016		GenBank	GCA_004319485.1	Triplett LR (2011) Appl Environ Microbiol 77(12):3930-7	4550	4818	57	1	1	5204179	63.7	5204179	1	0
Xanthomonas	oryzae	oryzae	leersiae	BB156-2		rice	bacterial streak	Doho	Uganda	2016		GenBank	GCA_004319465.1	Triplett LR (2011) Appl Environ Microbiol 77(12):3930-7	4400	4670	58	1	1	5069463	63.79	5069463	1	0
Xanthomonas	oryzae	oryzae	leersiae	NCPPB4346		southern cutgrass	bacterial streak	-	China	1980		GenBank	GCA_001276975.2	Triplett LR (2011) Appl Environ Microbiol 77(12):3930-7	4375	4643	57	1	1	4949574	63.93	4949574	1	0
Xanthomonas	oryzae	oryzae	leersiae	NJ611		southern cutgrass	bacterial streak	Niono	Mali	2016		GenBank	GCA_004319445.1	Triplett LR (2011) Appl Environ Microbiol 77(12):3930-7	4266	4530	57	1	1	4907789	63.97	4907789	1	0
Xanthomonas	oryzae	oryzae	na	AH28		rice	-	Anhui	China	2014	pAH28	GenBank	GCA_018310515.1	-	4806	5047	56	1	2	4965166	63.69	4923022	1	0
Xanthomonas	oryzae	oryzae	na	X115A		rice	bacterial blight	Texas	USA	1987		RefSeq	GCF_000212755.2	Triplett et al. (2011) Appl Environ Microbiol 77 (12) 3930-3937	4405	4682	59	1	1	4952202	63.96	4952202	1	0
Xanthomonas	oryzae	oryzae	na	X81A		rice	bacterial blight	Louisiana	USA	1987		RefSeq	GCF_000212775.1	Triplett et al. (2011) Appl Environ Microbiol 77 (12) 3930-3937	4170	4371	53	1	875	4594862	64.03	9713	147	0
Xanthomonas	oryzae	oryzae	oryzae	26		rice	bacterial blight	Guangdong	China	-		GenBank	GCA_003295735.1	-	4256	4502	58	1	426	4565836	63.77	26576	53	45.51
Xanthomonas	oryzae	oryzae	oryzae	172		rice	bacterial blight	Jiangsu	China	-		GenBank	GCA_003298455.1	-	4350	4592	56	1	426	4627452	63.75	26627	56	107.4
Xanthomonas	oryzae	oryzae	oryzae	296		rice	bacterial blight	Guangdong	China	-		GenBank	GCA_003298365.1	-	4277	4518	56	1	438	4612883	63.75	27288	54	57.1
Xanthomonas	oryzae	oryzae	oryzae	#2		rice	bacterial blight	Jiangxi	China	-		GenBank	GCA_003295725.1	-	4266	4505	56	1	440	4563358	63.76	26480	54	43.61
Xanthomonas	oryzae	oryzae	oryzae	AH1		rice	bacterial blight	Anhui	China	2014		GenBank	GCA_003295705.1	-	4137	4381	58	1	458	4494699	63.78	26379	53	42.96
Xanthomonas	oryzae	oryzae	oryzae	AH11		rice	bacterial blight	Anhui	China	2003		GenBank	GCA_003298245.1	-	4327	4568	56	1	421	4634617	63.76	26476	53	47.77
Xanthomonas	oryzae	oryzae	oryzae	AH3		rice	bacterial blight	Anhui	China	-		GenBank	GCA_003295695.1	-	4026	4259	54	1	1536	3982484	62.98	4076	277	63.13
Xanthomonas	oryzae	oryzae	oryzae	AH39		rice	bacterial blight	Anhui	China	-		GenBank	GCA_003298235.1	-	4165	4404	57	1	1395	4133503	62.97	4600	249	108.33
Xanthomonas	oryzae	oryzae	oryzae	AH4		rice	bacterial blight	Anhui	China	2003		GenBank	GCA_003298205.1	-	4001	4235	56	1	1448	4000445	62.9	4371	262	111.34
Xanthomonas	oryzae	oryzae	oryzae	AH40		rice	bacterial blight	Anhui	China	-		GenBank	GCA_003298195.1	-	4094	4326	54	1	1607	3967704	62.82	3809	304	110.34
Xanthomonas	oryzae	oryzae	oryzae	AH8		rice	bacterial blight	Anhui	China	2003		GenBank	GCA_003295645.1	-	4348	4589	56	1	448	4632646	63.77	26606	54	100.14
Xanthomonas	oryzae	oryzae	oryzae	AH87		rice	bacterial blight	Anhui	China	-		GenBank	GCA_003295635.1	-	4332	4577	58	1	861	4434257	63.4	9507	136	71.99
Xanthomonas	oryzae	oryzae	oryzae	ATCC35933	Type Strain (same as above)	rice	bacterial blight	-	India	-		GenBank	GCA_000482445.1	-	3895	4123	52	1	264	4285634	63.92	33415	44	430.3
Xanthomonas	oryzae	oryzae	oryzae	AUST2013		rice	bacterial blight	-	Australia	2018		GenBank	GCA_004355785.1	-	4750	4989	56	1	1	4958184	63.71	4958184	1	0
Xanthomonas	oryzae	oryzae	oryzae	AXO1947		rice	bacterial blight	-	Cameroon	2015		GenBank	GCA_001466505.1	Huguet-Tapia et al. (2016) Genome Announc 4(1)	4229	4484	57	1	1	4674975	63.9	4674975	1	0
Xanthomonas	oryzae	oryzae	oryzae	BAI3		rice	bacterial blight	-	Burkina Faso	2003		GenBank	GCA_003031385.1	-	4335	4591	58	1	1	4723880	63.87	4723880	1	0
Xanthomonas	oryzae	oryzae	oryzae	BJ12		rice	bacterial blight	Hebei	China	-		GenBank	GCA_003295625.1	-	4197	4436	54	1	1274	4294716	63.23	5693	216	54.9
Xanthomonas	oryzae	oryzae	oryzae	BJ84-3		rice	bacterial blight	Beijing	China	1986		GenBank	GCA_003298095.1	-	4337	4577	56	1	431	4603108	63.76	26872	54	55.4
Xanthomonas	oryzae	oryzae	oryzae	BJ84-4		rice	bacterial blight	Hebei	China	1984		GenBank	GCA_003295615.1	-	4020	4251	55	1	1486	4017426	62.94	4354	263	54.86
Xanthomonas	oryzae	oryzae	oryzae	BXO1		rice	bacterial blight	West Bengal	India	1992	pBXO1-1, pBXO1-2	GenBank	GCA_001927405.2	Midha et al. (2017) Scientific Reports 7:1-13	4921	5159	55	1	3	5083643	63.61	4991257	1	0
Xanthomonas	oryzae	oryzae	oryzae	BXO2		rice	bacterial blight	Chhattisgarh	India	1991		GenBank	GCA_001927325.1	Midha et al. (2017) Scientific Reports 7:1-13	3817	4044	53	1	419	4239077	63.94	20109	63	0
Xanthomonas	oryzae	oryzae	oryzae	BXO25		rice	bacterial blight	Maharashtra	India	1994		GenBank	GCA_001927395.1	Midha et al. (2017) Scientific Reports 7:1-13	3855	4080	54	1	408	4262235	63.88	23165	59	0
Xanthomonas	oryzae	oryzae	oryzae	BXO33		rice	bacterial blight	Haryana	India	1994		GenBank	GCA_001927465.1	Midha et al. (2017) Scientific Reports 7:1-13	3863	4094	53	1	413	4274421	63.9	23280	59	0
Xanthomonas	oryzae	oryzae	oryzae	BXO34		rice	bacterial blight	Haryana	India	1994		GenBank	GCA_001927475.1	Midha et al. (2017) Scientific Reports 7:1-13	3880	4112	54	1	442	4287471	63.88	20348	66	0
Xanthomonas	oryzae	oryzae	oryzae	BXO407		rice	bacterial blight	Maharashtra	India	1995		GenBank	GCA_001927335.1	Midha et al. (2017) Scientific Reports 7:1-13	3966	4198	53	1	451	4371370	63.77	20047	65	0
Xanthomonas	oryzae	oryzae	oryzae	BXO416		rice	bacterial blight	Haryana	India	1995		GenBank	GCA_001927495.1	Midha et al. (2017) Scientific Reports 7:1-13	3818	4045	52	1	411	4237153	63.92	21644	62	0
Xanthomonas	oryzae	oryzae	oryzae	BXO432		rice	bacterial blight	Maharashtra	India	1995		GenBank	GCA_001927505.1	Midha et al. (2017) Scientific Reports 7:1-13	3899	4130	53	1	455	4295451	63.88	20429	65	0.02
Xanthomonas	oryzae	oryzae	oryzae	BXO439		rice	bacterial blight	Haryana	India	1995		GenBank	GCA_001927305.1	Midha et al. (2017) Scientific Reports 7:1-13	3828	4058	53	1	398	4240601	63.93	22710	60	0
Xanthomonas	oryzae	oryzae	oryzae	BXO447		rice	bacterial blight	Uttarakhand	India	1995		GenBank	GCA_001927545.1	Midha et al. (2017) Scientific Reports 7:1-13	3870	4101	52	1	427	4276505	63.88	20041	68	0
Xanthomonas	oryzae	oryzae	oryzae	BXO454		rice	bacterial blight	Telangana	India	1996		GenBank	GCA_001927555.1	Midha et al. (2017) Scientific Reports 7:1-13	3809	4038	53	1	430	4213308	63.93	21159	60	0
Xanthomonas	oryzae	oryzae	oryzae	BXO471		rice	bacterial blight	Telangana	India	1996		GenBank	GCA_001927615.1	Midha et al. (2017) Scientific Reports 7:1-13	3806	4032	52	1	405	4242352	63.92	20866	61	0
Xanthomonas	oryzae	oryzae	oryzae	BXO512		rice	bacterial blight	Telangana	India	1996		GenBank	GCA_001928215.2	Midha et al. (2017) Scientific Reports 7:1-13	4742	4979	55	1	1	4934882	63.72	4934882	1	0
Xanthomonas	oryzae	oryzae	oryzae	BXO554		rice	bacterial blight	Telangana	India	1997		GenBank	GCA_001927385.1	Midha et al. (2017) Scientific Reports 7:1-13	3881	4110	52	1	437	4289847	63.88	20876	63	0
Xanthomonas	oryzae	oryzae	oryzae	BXO557		rice	bacterial blight	Telangana	India	1997		GenBank	GCA_001927625.1	Midha et al. (2017) Scientific Reports 7:1-13	3838	4069	52	1	422	4250854	63.93	20582	61	0
Xanthomonas	oryzae	oryzae	oryzae	BXO558		rice	bacterial blight	Telangana	India	1997		GenBank	GCA_001928245.1	Midha et al. (2017) Scientific Reports 7:1-13	3855	4087	53	1	400	4258654	63.92	20739	61	0
Xanthomonas	oryzae	oryzae	oryzae	BXO559		rice	bacterial blight	Telangana	India	1997		GenBank	GCA_001927635.1	Midha et al. (2017) Scientific Reports 7:1-13	3826	4059	53	1	449	4249121	63.92	20486	62	0
Xanthomonas	oryzae	oryzae	oryzae	BXO571		rice	bacterial blight	Telangana	India	1997		GenBank	GCA_001927575.1	Midha et al. (2017) Scientific Reports 7:1-13	3854	4082	50	1	435	4268911	63.88	20847	64	0
Xanthomonas	oryzae	oryzae	oryzae	BXO582		rice	bacterial blight	Telangana	India	1997		GenBank	GCA_001928255.1	Midha et al. (2017) Scientific Reports 7:1-13	3848	4077	52	1	416	4271611	63.91	20620	62	0
Xanthomonas	oryzae	oryzae	oryzae	BXO589		rice	bacterial blight	Telangana	India	1997		GenBank	GCA_001927605.1	Midha et al. (2017) Scientific Reports 7:1-13	3858	4091	53	1	418	4255070	63.91	20619	60	0
Xanthomonas	oryzae	oryzae	oryzae	BXO590		rice	bacterial blight	Telangana	India	1997		GenBank	GCA_001928265.1	Midha et al. (2017) Scientific Reports 7:1-13	3842	4062	49	1	418	4217854	63.9	22657	60	0
Xanthomonas	oryzae	oryzae	oryzae	BXO6		rice	bacterial blight	Punjab	India	1992		GenBank	GCA_001927315.1	Midha et al. (2017) Scientific Reports 7:1-13	3850	4082	53	1	479	4274244	63.94	18946	70	0
Xanthomonas	oryzae	oryzae	oryzae	BXO8		rice	bacterial blight	Andhra Pradesh	India	1993		GenBank	GCA_001927415.1	Midha et al. (2017) Scientific Reports 7:1-13	3880	4117	53	1	455	4316224	63.85	20644	64	0
Xanthomonas	oryzae	oryzae	oryzae	CFBP1948		rice	bacterial blight	-	Cameroon	2012		GenBank	GCA_004355465.1	-	4228	4483	57	1	1	4674931	63.9	4674931	1	0
Xanthomonas	oryzae	oryzae	oryzae	CFBP1949		rice	bacterial blight	Niono Kogoni	Mali	2012		GenBank	GCA_004355605.1	-	4322	4578	57	1	1	4735200	63.92	4735200	1	0
Xanthomonas	oryzae	oryzae	oryzae	CFBP1951		rice	bacterial blight	Kayes	Mali	2012		GenBank	GCA_004355445.1	-	4307	4563	57	1	1	4704870	63.91	4704870	1	0
Xanthomonas	oryzae	oryzae	oryzae	CFBP1952		rice	bacterial blight	Niono Diabali	Mali	2012		GenBank	GCA_004355585.1	-	4251	4505	57	1	1	4684818	63.92	4684818	1	0
Xanthomonas	oryzae	oryzae	oryzae	CFBP7319		rice	bacterial blight	-	Burkina Faso	2012		GenBank	GCA_004355565.1	-	4355	4611	58	1	1	4750772	63.86	4750772	1	0
Xanthomonas	oryzae	oryzae	oryzae	CFBP7320		rice	bacterial blight	-	Burkina Faso	2012		GenBank	GCA_004355545.1	-	4332	4588	58	1	1	4723891	63.87	4723891	1	0
Xanthomonas	oryzae	oryzae	oryzae	CFBP7321		rice	bacterial blight	-	Burkina Faso	2012		GenBank	GCA_004355425.1	-	4315	4571	58	1	1	4717270	63.87	4717270	1	0
Xanthomonas	oryzae	oryzae	oryzae	CFBP7322		rice	bacterial blight	-	Burkina Faso	2012		GenBank	GCA_004355525.1	-	4293	4549	58	1	1	4708755	63.89	4708755	1	0
Xanthomonas	oryzae	oryzae	oryzae	CFBP7323		rice	bacterial blight	-	Niger	2012		GenBank	GCA_004355405.1	-	4316	4572	58	1	1	4725822	63.87	4725822	1	0
Xanthomonas	oryzae	oryzae	oryzae	CFBP7324		rice	bacterial blight	-	Niger	2012		GenBank	GCA_004355505.1	-	4325	4581	58	1	1	4723924	63.87	4723924	1	0
Xanthomonas	oryzae	oryzae	oryzae	CFBP7325		rice	bacterial blight	Sgou Niono	Mali	2012		GenBank	GCA_004355385.1	-	4312	4568	57	1	1	4732414	63.93	4732414	1	0
Xanthomonas	oryzae	oryzae	oryzae	CFBP7337		rice	bacterial blight	Sgou Molodo	Mali	2012		GenBank	GCA_004355485.1	-	4311	4567	57	1	1	4728012	63.93	4728012	1	0
Xanthomonas	oryzae	oryzae	oryzae	CFBP7340		rice	bacterial blight	Bonfeba	Niger	2012		GenBank	GCA_004355365.1	-	4341	4597	58	1	1	4743900	63.87	4743900	1	0
Xanthomonas	oryzae	oryzae	oryzae	CFBP8172		rice	bacterial blight	Tanguita	Benin	2012		GenBank	GCA_004355345.1	-	4239	4492	57	1	1	4658608	63.93	4658608	1	0
Xanthomonas	oryzae	oryzae	oryzae	CFPB1947		rice	bacterial blight	Maroua	Cameroon	1979		GenBank	GCA_001277095.1	Chen R et al. (2016) J Virol 90(23):10600-10611	4117	4369	55	1	361	4534625	63.96	38903	33	0
Xanthomonas	oryzae	oryzae	oryzae	CIAT		rice	bacterial blight	-	Columbia	2018	p1	GenBank	GCA_004355865.1	-	4855	5097	56	1	2	5104724	63.63	5035285	1	0
Xanthomonas	oryzae	oryzae	oryzae	CIX1041		rice	bacterial blight	-	Ivory Coast	2013		GenBank	GCA_004299365.1	-	4637	4900	60	1	13	5012502	63.79	1181020	2	0
Xanthomonas	oryzae	oryzae	oryzae	CIX2374		rice	bacterial blight	-	Senegal	2014		GenBank	GCA_004322815.1	-	4306	4562	58	1	1	4727390	63.92	4727390	1	0
Xanthomonas	oryzae	oryzae	oryzae	CIX298		rice	bacterial blight	-	Burkina Faso	2010		GenBank	GCA_004322835.1	-	4389	4646	59	1	1	4745660	63.87	4745660	1	0
Xanthomonas	oryzae	oryzae	oryzae	CIX611		longstamen rice	bacterial blight	-	Benin	2013		GenBank	GCA_004299395.1	-	4277	4532	58	1	2	4677301	63.95	4676309	1	0
Xanthomonas	oryzae	oryzae	oryzae	CIX629		rice	bacterial blight	-	Niger	2013		GenBank	GCA_004321555.1	-	4349	4605	58	1	2	4743971	63.89	4743001	1	0
Xanthomonas	oryzae	oryzae	oryzae	Dak16		rice	bacterial blight	-	Tanzania	2012		GenBank	GCA_004355325.1	-	4315	4571	58	1	1	4724326	63.88	4724326	1	0
Xanthomonas	oryzae	oryzae	oryzae	DBX0011		rice	bacterial blight	Liaoning	China	2014		GenBank	GCA_003298075.1	-	4209	4454	58	1	482	4560916	63.74	25960	55	73.3
Xanthomonas	oryzae	oryzae	oryzae	DBX0013		rice	bacterial blight	Liaoning	China	2014		GenBank	GCA_003298055.1	-	4113	4356	58	1	465	4485273	63.75	25234	54	36.14
Xanthomonas	oryzae	oryzae	oryzae	DBX0016		rice	bacterial blight	Liaoning	China	2014		GenBank	GCA_003295585.1	-	4217	4457	56	1	471	4568159	63.75	26702	53	46.19
Xanthomonas	oryzae	oryzae	oryzae	DBX0017		rice	bacterial blight	Liaoning	China	2014		GenBank	GCA_003298065.1	-	4218	4458	56	1	474	4566249	63.76	26387	54	54.2
Xanthomonas	oryzae	oryzae	oryzae	DBX0018		rice	bacterial blight	Liaoning	China	2014		GenBank	GCA_003297945.1	-	4226	4466	56	1	496	4568726	63.75	26382	55	62.45
Xanthomonas	oryzae	oryzae	oryzae	DBX0019		rice	bacterial blight	Liaoning	China	2014		GenBank	GCA_003297915.1	-	4127	4370	58	1	452	4504339	63.74	25529	53	48.89
Xanthomonas	oryzae	oryzae	oryzae	DBX0020		rice	bacterial blight	Liaoning	China	2014		GenBank	GCA_003297895.1	-	4240	4485	58	1	488	4584733	63.74	26420	55	44.8
Xanthomonas	oryzae	oryzae	oryzae	DBX0023		rice	bacterial blight	Liaoning	China	2014		GenBank	GCA_003297905.1	-	4229	4474	58	1	474	4562153	63.73	25960	55	46.82
Xanthomonas	oryzae	oryzae	oryzae	DBX0024		rice	bacterial blight	Liaoning	China	2014		GenBank	GCA_003297785.1	-	4239	4484	58	1	474	4568319	63.74	25960	55	55.16
Xanthomonas	oryzae	oryzae	oryzae	DBX004		rice	bacterial blight	Liaoning	China	2014		GenBank	GCA_003297775.1	-	4208	4453	58	1	481	4586081	63.73	26482	54	47.6
Xanthomonas	oryzae	oryzae	oryzae	DXO-012		rice	bacterial blight	Chhattishgarh	India	2002		GenBank	GCA_001928285.1	Midha et al. (2017) Scientific Reports 7:1-13	3841	4079	53	1	425	4262635	63.92	19970	65	0
Xanthomonas	oryzae	oryzae	oryzae	DXO-015		rice	bacterial blight	Tamil Nadu	India	2002		GenBank	GCA_001927685.1	Midha et al. (2017) Scientific Reports 7:1-13	3856	4088	53	1	485	4275085	63.94	19856	73	0
Xanthomonas	oryzae	oryzae	oryzae	DXO-044		brownbeard rice	bacterial blight	Telangana	India	2003		GenBank	GCA_001927695.1	Midha et al. (2017) Scientific Reports 7:1-13	3828	4063	53	1	418	4251145	63.94	20528	62	0
Xanthomonas	oryzae	oryzae	oryzae	DXO-052		rice	bacterial blight	Himachal Pradesh	India	2004		GenBank	GCA_001928325.1	Midha et al. (2017) Scientific Reports 7:1-13	3809	4038	53	1	430	4237907	63.95	20970	64	0
Xanthomonas	oryzae	oryzae	oryzae	DXO-089		rice	bacterial blight	Gujarat	India	2005		GenBank	GCA_001927765.1	Midha et al. (2017) Scientific Reports 7:1-13	3881	4121	53	1	450	4293254	63.9	19455	67	0
Xanthomonas	oryzae	oryzae	oryzae	DXO-091		rice	bacterial blight	Karnataka	India	2005		GenBank	GCA_001928355.1	Midha et al. (2017) Scientific Reports 7:1-13	3865	4091	46	1	405	4290089	63.9	21886	62	0
Xanthomonas	oryzae	oryzae	oryzae	DXO-116		rice	bacterial blight	Maharashtra	India	2006		GenBank	GCA_001928345.1	Midha et al. (2017) Scientific Reports 7:1-13	3835	4061	52	1	439	4255599	63.91	20045	66	0
Xanthomonas	oryzae	oryzae	oryzae	DXO-122		rice	bacterial blight	West Bengal	India	2006		GenBank	GCA_001927775.1	Midha et al. (2017) Scientific Reports 7:1-13	3826	4055	53	1	410	4263052	63.95	21814	58	0
Xanthomonas	oryzae	oryzae	oryzae	DXO-129		rice	bacterial blight	Punjab	India	2006		GenBank	GCA_001928365.1	Midha et al. (2017) Scientific Reports 7:1-13	3858	4091	53	1	413	4253703	63.92	21823	62	0
Xanthomonas	oryzae	oryzae	oryzae	DXO-131		rice	bacterial blight	Bihar	India	2006		GenBank	GCA_001927785.1	Midha et al. (2017) Scientific Reports 7:1-13	3804	4037	53	1	432	4245561	63.88	21158	61	0
Xanthomonas	oryzae	oryzae	oryzae	DXO-133		rice	bacterial blight	Chhattishgarh	India	2006		GenBank	GCA_001927795.1	Midha et al. (2017) Scientific Reports 7:1-13	3888	4115	53	1	420	4281787	63.92	20801	62	0
Xanthomonas	oryzae	oryzae	oryzae	DXO-150		rice	bacterial blight	Kerala	India	2006		GenBank	GCA_001928405.1	Midha et al. (2017) Scientific Reports 7:1-13	3805	4035	52	1	432	4236170	63.98	22619	60	0
Xanthomonas	oryzae	oryzae	oryzae	DXO-165		rice	bacterial blight	Haryana	India	2008		GenBank	GCA_001927845.1	Midha et al. (2017) Scientific Reports 7:1-13	3892	4127	53	1	425	4303832	63.88	21691	63	0
Xanthomonas	oryzae	oryzae	oryzae	DXO-170		rice	bacterial blight	Punjab	India	2008		GenBank	GCA_001928415.1	Midha et al. (2017) Scientific Reports 7:1-13	3919	4151	53	1	408	4327845	63.89	22673	61	0
Xanthomonas	oryzae	oryzae	oryzae	DXO-174		rice	bacterial blight	Maharashtra	India	2008		GenBank	GCA_001927855.1	Midha et al. (2017) Scientific Reports 7:1-13	3905	4138	50	0	448	4297733	63.87	22127	63	0
Xanthomonas	oryzae	oryzae	oryzae	DXO-181		rice	bacterial blight	Uttar Pradesh	India	2009		GenBank	GCA_001928425.1	Midha et al. (2017) Scientific Reports 7:1-13	3861	4088	54	1	436	4275923	63.9	22275	62	0
Xanthomonas	oryzae	oryzae	oryzae	DXO-200		rice	bacterial blight	Uttarakhand	India	2009		GenBank	GCA_001928445.1	Midha et al. (2017) Scientific Reports 7:1-13	3838	4064	54	1	459	4248181	63.95	20138	73	0
Xanthomonas	oryzae	oryzae	oryzae	DXO-203		rice	bacterial blight	Assam	India	2009		GenBank	GCA_001927865.1	Midha et al. (2017) Scientific Reports 7:1-13	3838	4068	53	1	392	4257908	63.92	23083	59	0
Xanthomonas	oryzae	oryzae	oryzae	DXO-206		rice	bacterial blight	Tripura	India	2009		GenBank	GCA_001928485.1	Midha et al. (2017) Scientific Reports 7:1-13	4002	4225	54	1	431	4378119	63.86	22696	63	0
Xanthomonas	oryzae	oryzae	oryzae	DXO-216		rice	bacterial blight	Haryana	India	2010		GenBank	GCA_001927875.1	Midha et al. (2017) Scientific Reports 7:1-13	3856	4084	52	1	412	4267255	63.9	21678	63	0
Xanthomonas	oryzae	oryzae	oryzae	DXO-226		rice	bacterial blight	Punjab	India	2010		GenBank	GCA_001928495.1	Midha et al. (2017) Scientific Reports 7:1-13	3844	4080	54	1	443	4274792	63.89	22269	61	0
Xanthomonas	oryzae	oryzae	oryzae	DXO-233		rice	bacterial blight	Punjab	India	2010		GenBank	GCA_001928525.1	Midha et al. (2017) Scientific Reports 7:1-13	3930	4167	53	1	472	4380803	63.87	22537	63	0
Xanthomonas	oryzae	oryzae	oryzae	DXO-242		rice	bacterial blight	Uttarakhand	India	2010		GenBank	GCA_001927925.1	Midha et al. (2017) Scientific Reports 7:1-13	3857	4086	52	1	478	4275959	63.97	22586	65	0
Xanthomonas	oryzae	oryzae	oryzae	DXO-246		rice	bacterial blight	Uttarakhand	India	2010		GenBank	GCA_001927945.1	Midha et al. (2017) Scientific Reports 7:1-13	3877	4099	53	1	467	4284167	63.94	20809	68	0
Xanthomonas	oryzae	oryzae	oryzae	DXO-248		rice	bacterial blight	Andhra Pradesh	India	2010		GenBank	GCA_001928515.1	Midha et al. (2017) Scientific Reports 7:1-13	3802	4024	49	1	419	4227929	63.95	22516	60	0
Xanthomonas	oryzae	oryzae	oryzae	DXO-27		rice	bacterial blight	West Bengal	India	2003		GenBank	GCA_001927705.1	Midha et al. (2017) Scientific Reports 7:1-13	3804	4024	46	1	432	4224303	63.93	21233	61	0
Xanthomonas	oryzae	oryzae	oryzae	DXO-331		rice	bacterial blight	North Andaman	India	2012		GenBank	GCA_001927935.1	Midha et al. (2017) Scientific Reports 7:1-13	3926	4157	53	1	430	4319470	63.89	23827	60	0
Xanthomonas	oryzae	oryzae	oryzae	DXO-369		rice	bacterial blight	Andhra Pradesh	India	2013		GenBank	GCA_001928565.1	Midha et al. (2017) Scientific Reports 7:1-13	3845	4074	52	1	405	4262290	63.92	23071	59	0
Xanthomonas	oryzae	oryzae	oryzae	DXO-397		rice	bacterial blight	Tamil Nadu	India	2014		GenBank	GCA_001927955.1	Midha et al. (2017) Scientific Reports 7:1-13	3843	4072	52	1	424	4262586	63.92	21870	61	0
Xanthomonas	oryzae	oryzae	oryzae	DXO-50		rice	bacterial blight	Andhra Pradesh	India	2003		GenBank	GCA_001927725.1	Midha et al. (2017) Scientific Reports 7:1-13	3983	4212	52	1	414	4354589	63.88	22579	62	0
Xanthomonas	oryzae	oryzae	oryzae	FJ16		rice	bacterial blight	Fujian	China	-		GenBank	GCA_003297765.1	-	4251	4500	58	1	554	4625287	63.7	24345	63	37.66
Xanthomonas	oryzae	oryzae	oryzae	FJ17		rice	bacterial blight	Fujian	China	-		GenBank	GCA_003297745.1	-	4335	4576	56	1	444	4587718	63.74	26191	57	45.03
Xanthomonas	oryzae	oryzae	oryzae	FJ21		rice	bacterial blight	Fujian	China	-		GenBank	GCA_003297685.1	-	4351	4591	56	1	426	4635498	63.77	27379	54	45.24
Xanthomonas	oryzae	oryzae	oryzae	FJ22		rice	bacterial blight	Fujian	China	-		GenBank	GCA_003295525.1	-	4304	4544	56	1	429	4580689	63.79	27344	53	43.64
Xanthomonas	oryzae	oryzae	oryzae	FJ24		rice	bacterial blight	Fujian	China	-		GenBank	GCA_003297625.1	-	4358	4604	58	1	431	4630492	63.73	26583	55	41.81
Xanthomonas	oryzae	oryzae	oryzae	FuJ		rice	bacterial blight	Fujian	China	2003		GenBank	GCA_002895665.1	-	3867	4095	52	1	513	4296252	63.82	26791	50	3.35
Xanthomonas	oryzae	oryzae	oryzae	G8		rice	bacterial blight	Guangxi	China	-		GenBank	GCA_003297605.1	-	4041	4275	54	1	1250	4126912	63.16	5676	212	41.24
Xanthomonas	oryzae	oryzae	oryzae	GD32		rice	bacterial blight	Guangdong	China	-		GenBank	GCA_003297535.1	-	4030	4264	55	1	1686	3980900	62.83	3726	305	55.21
Xanthomonas	oryzae	oryzae	oryzae	GD33		rice	bacterial blight	Guangdong	China	-		GenBank	GCA_003297505.1	-	4318	4556	56	1	442	4588605	63.75	26841	53	42.28
Xanthomonas	oryzae	oryzae	oryzae	GD38		rice	bacterial blight	Guangdong	China	1988		GenBank	GCA_003297475.1	-	4245	4482	56	1	1145	4272433	63.25	6372	195	54.84
Xanthomonas	oryzae	oryzae	oryzae	GD401		rice	bacterial blight	Guangdong	China	2004		GenBank	GCA_003295565.1	-	4225	4468	57	1	464	4553045	63.78	26946	51	45.2
Xanthomonas	oryzae	oryzae	oryzae	GD402		rice	bacterial blight	Guangdong	China	2004		GenBank	GCA_003295545.1	-	4334	4571	55	1	435	4586404	63.78	26902	53	38.35
Xanthomonas	oryzae	oryzae	oryzae	GD403		rice	bacterial blight	Guangdong	China	2004		GenBank	GCA_003295515.1	-	4294	4534	55	1	438	4589885	63.79	28511	51	40.98
Xanthomonas	oryzae	oryzae	oryzae	GD404		rice	bacterial blight	Guangdong	China	2004		GenBank	GCA_003297395.1	-	4260	4505	57	1	473	4595334	63.75	27471	53	70.7
Xanthomonas	oryzae	oryzae	oryzae	GD405		rice	bacterial blight	Guangdong	China	2004		GenBank	GCA_003297375.1	-	4368	4608	55	1	436	4645341	63.75	28885	53	55.69
Xanthomonas	oryzae	oryzae	oryzae	GD407		rice	bacterial blight	Guangdong	China	2004		GenBank	GCA_003295485.1	-	4138	4385	57	1	468	4525391	63.71	27712	51	70.45
Xanthomonas	oryzae	oryzae	oryzae	GD408		rice	bacterial blight	Guangdong	China	2004		GenBank	GCA_003297285.1	-	4335	4573	55	1	444	4610420	63.79	27140	51	29.63
Xanthomonas	oryzae	oryzae	oryzae	GD411		rice	bacterial blight	Guangdong	China	2004		GenBank	GCA_003297275.1	-	4300	4540	55	1	444	4581070	63.76	27939	52	42.11
Xanthomonas	oryzae	oryzae	oryzae	GD412		rice	bacterial blight	Guangdong	China	2004		GenBank	GCA_003297265.1	-	4045	4278	54	1	1561	3986464	62.9	4094	273	69.21
Xanthomonas	oryzae	oryzae	oryzae	GD413		rice	bacterial blight	Guangdong	China	2004		GenBank	GCA_003295455.1	-	4159	4405	57	1	446	4524974	63.75	28446	51	60.2
Xanthomonas	oryzae	oryzae	oryzae	GD414		rice	bacterial blight	Guangdong	China	2003		GenBank	GCA_002895675.1	-	3850	4080	51	1	521	4289009	63.86	27133	50	4.17
Xanthomonas	oryzae	oryzae	oryzae	GD415		rice	bacterial blight	Guangdong	China	2004		GenBank	GCA_003297245.1	-	4099	4330	53	1	1307	4124640	63.11	5268	227	61.07
Xanthomonas	oryzae	oryzae	oryzae	GD416		rice	bacterial blight	Guangdong	China	2004		GenBank	GCA_003295425.1	-	4056	4290	55	1	1504	4022444	62.97	4341	269	56.61
Xanthomonas	oryzae	oryzae	oryzae	GD417		rice	bacterial blight	Guangdong	China	2004		GenBank	GCA_003297235.1	-	4136	4376	55	1	467	4511658	63.77	27761	51	64.32
Xanthomonas	oryzae	oryzae	oryzae	GX07		rice	bacterial blight	Guangxi	China	-		GenBank	GCA_003295435.1	-	3979	4212	55	1	1535	3963314	62.91	4063	282	64.47
Xanthomonas	oryzae	oryzae	oryzae	GX09		rice	bacterial blight	Guangxi	China	-		GenBank	GCA_003295405.1	-	4118	4354	54	1	1215	4179350	63.24	5514	212	64.48
Xanthomonas	oryzae	oryzae	oryzae	GX1		rice	bacterial blight	Guangxi	China	2014		GenBank	GCA_003297195.1	-	4237	4477	56	1	470	4569831	63.76	26666	53	49.61
Xanthomonas	oryzae	oryzae	oryzae	GX2		rice	bacterial blight	Guangxi	China	2014		GenBank	GCA_003295375.1	-	4186	4431	59	1	472	4543656	63.72	25922	54	64.68
Xanthomonas	oryzae	oryzae	oryzae	GX23		rice	bacterial blight	Guangxi	China	-		GenBank	GCA_003297175.1	-	4068	4304	56	1	1265	4134680	63.23	5587	217	48.4
Xanthomonas	oryzae	oryzae	oryzae	GX3		rice	bacterial blight	Guangxi	China	2014		GenBank	GCA_003295365.1	-	4222	4461	56	1	472	4554803	63.75	26644	53	46.94
Xanthomonas	oryzae	oryzae	oryzae	GX35		rice	bacterial blight	Guangxi	China	-		GenBank	GCA_003297155.1	-	4013	4248	56	1	1389	4041799	63.1	4690	242	53.42
Xanthomonas	oryzae	oryzae	oryzae	GX4		rice	bacterial blight	Guangxi	China	2014		GenBank	GCA_003297145.1	-	4204	4448	58	1	471	4540675	63.73	26377	53	51.16
Xanthomonas	oryzae	oryzae	oryzae	GX49		rice	bacterial blight	Guangxi	China	-		GenBank	GCA_003297135.1	-	4088	4326	56	1	1183	4184507	63.27	5922	208	47.08
Xanthomonas	oryzae	oryzae	oryzae	GX5		rice	bacterial blight	Guangxi	China	2014		GenBank	GCA_003297095.1	-	4214	4453	56	1	482	4542508	63.75	26381	54	60.43
Xanthomonas	oryzae	oryzae	oryzae	GX56		rice	bacterial blight	Guangxi	China	-		GenBank	GCA_003297085.1	-	4162	4400	56	1	535	4454091	63.71	17631	73	48.52
Xanthomonas	oryzae	oryzae	oryzae	GX6		rice	bacterial blight	Guangxi	China	2014		GenBank	GCA_003295335.1	-	4125	4364	56	1	456	4462606	63.78	26377	53	44.1
Xanthomonas	oryzae	oryzae	oryzae	HaN1		rice	bacterial blight	Hainan	China	2003		GenBank	GCA_003297035.1	-	4140	4381	56	1	480	4516720	63.75	26704	54	44.28
Xanthomonas	oryzae	oryzae	oryzae	HB-84-17		rice	bacterial blight	Hebei	China	1984		GenBank	GCA_003295325.1	-	4041	4277	56	1	1617	3965093	62.81	3780	298	52.46
Xanthomonas	oryzae	oryzae	oryzae	HB-84-21		rice	bacterial blight	Hebei	China	1984		GenBank	GCA_003296985.1	-	4056	4294	56	1	1649	3992606	62.79	3784	299	77.04
Xanthomonas	oryzae	oryzae	oryzae	HB8417		rice	bacterial blight	Hebei	China	-		GenBank	GCA_003297025.1	-	4211	4456	58	1	1058	4301022	63.33	6984	175	41.78
Xanthomonas	oryzae	oryzae	oryzae	HeN03-01		rice	bacterial blight	Henan	China	2003		GenBank	GCA_003296915.1	-	4346	4587	56	1	433	4613762	63.75	26858	53	116.48
Xanthomonas	oryzae	oryzae	oryzae	HeN03-02		rice	bacterial blight	Henan	China	2003		GenBank	GCA_003296945.1	-	3967	4206	57	1	1678	3941562	62.83	3689	306	67.21
Xanthomonas	oryzae	oryzae	oryzae	HeN03-03		rice	bacterial blight	Henan	China	2003		GenBank	GCA_003296935.1	-	4330	4571	56	1	426	4606342	63.77	26880	52	57.27
Xanthomonas	oryzae	oryzae	oryzae	HeN03-04		rice	bacterial blight	Henan	China	2003		GenBank	GCA_003296925.1	-	4283	4529	58	1	431	4573472	63.75	26539	55	47.47
Xanthomonas	oryzae	oryzae	oryzae	HeN03-06		rice	bacterial blight	Henan	China	2003		GenBank	GCA_003295315.1	-	4316	4557	56	1	430	4592180	63.76	26125	56	68.16
Xanthomonas	oryzae	oryzae	oryzae	HeN03-10		rice	bacterial blight	Henan	China	2003		GenBank	GCA_003295275.1	-	4326	4572	58	1	418	4599419	63.72	26542	55	69.18
Xanthomonas	oryzae	oryzae	oryzae	HeN03-11		rice	bacterial blight	Henan	China	2003		GenBank	GCA_003296865.1	-	4264	4503	56	1	899	4368011	63.37	8732	146	105.15
Xanthomonas	oryzae	oryzae	oryzae	HeN03-16		rice	bacterial blight	Henan	China	2003		GenBank	GCA_003296845.1	-	4284	4520	55	1	826	4395220	63.41	9833	138	97.54
Xanthomonas	oryzae	oryzae	oryzae	HEN08		rice	bacterial blight	Henan	China	-		GenBank	GCA_003296855.1	-	4237	4473	55	1	1000	4301458	63.27	7299	170	159.18
Xanthomonas	oryzae	oryzae	oryzae	HEN11		rice	bacterial blight	Henan	China	1987		GenBank	GCA_003296805.1	-	4319	4562	56	1	437	4603315	63.77	26641	55	43.36
Xanthomonas	oryzae	oryzae	oryzae	HEN12		rice	bacterial blight	Henan	China	-		GenBank	GCA_003296815.1	-	4105	4334	54	1	1456	3996126	62.75	4208	271	225.64
Xanthomonas	oryzae	oryzae	oryzae	HLJ-85-72		rice	bacterial blight	Helongjiang	China	1985		GenBank	GCA_003296765.1	-	4221	4462	56	1	443	4538966	63.79	26571	53	51.75
Xanthomonas	oryzae	oryzae	oryzae	HLJ02		rice	bacterial blight	Helongjiang	China	-		GenBank	GCA_003295245.1	-	4099	4345	58	1	487	4479496	63.78	25909	54	33.35
Xanthomonas	oryzae	oryzae	oryzae	HLJ85-69		rice	bacterial blight	Helongjiang	China	1985		GenBank	GCA_003296775.1	-	4116	4352	54	1	1281	4173654	63.17	5400	225	66.8
Xanthomonas	oryzae	oryzae	oryzae	HN-7		rice	bacterial blight	Hunan	China	-		GenBank	GCA_003295235.1	-	4162	4402	56	1	1150	4270152	63.31	6421	197	53.28
Xanthomonas	oryzae	oryzae	oryzae	HN-84-31		rice	bacterial blight	Hunan	China	1984		GenBank	GCA_003296715.1	-	4088	4326	56	1	1539	4049492	62.92	4174	279	50.5
Xanthomonas	oryzae	oryzae	oryzae	HN-84-35		rice	bacterial blight	Hunan	China	1984		GenBank	GCA_003296685.1	-	4013	4252	57	1	1666	3952359	62.82	3708	309	73.91
Xanthomonas	oryzae	oryzae	oryzae	HN14		rice	bacterial blight	Hunan	China	-		GenBank	GCA_003296745.1	-	4295	4534	55	1	1513	4288908	63.28	4521	267	53
Xanthomonas	oryzae	oryzae	oryzae	HuB03-06		rice	bacterial blight	Hubei	China	2003		GenBank	GCA_003295225.1	-	3958	4193	55	1	1544	4015203	62.96	4235	273	46.37
Xanthomonas	oryzae	oryzae	oryzae	HUB14		rice	bacterial blight	Hubei	China	-		GenBank	GCA_003296695.1	-	4290	4532	56	1	458	4569453	63.77	26089	54	48.01
Xanthomonas	oryzae	oryzae	oryzae	HuN03-02		rice	bacterial blight	Hunan	China	2003		GenBank	GCA_003295215.1	-	4165	4401	54	1	1512	4116919	62.98	4467	264	60.51
Xanthomonas	oryzae	oryzae	oryzae	HUN14		rice	bacterial blight	Hunan	China	-		GenBank	GCA_003296655.1	-	4069	4303	54	1	1245	4126369	63.17	5494	213	59.54
Xanthomonas	oryzae	oryzae	oryzae	HUN17		rice	bacterial blight	Hunan	China	-		GenBank	GCA_003296675.1	-	4127	4370	58	1	1166	4260801	63.3	6258	197	48.61
Xanthomonas	oryzae	oryzae	oryzae	HUN20		rice	bacterial blight	Hunan	China	-		GenBank	GCA_003295185.1	-	4210	4457	58	1	511	4551866	63.73	25899	55	76.45
Xanthomonas	oryzae	oryzae	oryzae	HUN22		rice	bacterial blight	Hunan	China	-		GenBank	GCA_003295175.1	-	4178	4424	58	1	484	4542112	63.77	25981	54	44.91
Xanthomonas	oryzae	oryzae	oryzae	HuN32		rice	bacterial blight	Hunan	China	2003		GenBank	GCA_003296625.1	-	4237	4473	55	1	773	4401912	63.49	11174	114	83.4
Xanthomonas	oryzae	oryzae	oryzae	HuN33		rice	bacterial blight	Hunan	China	2003		GenBank	GCA_003296575.1	-	4214	4451	56	1	796	4368712	63.46	10149	122	53.08
Xanthomonas	oryzae	oryzae	oryzae	HuN36		rice	bacterial blight	Hunan	China	2003		GenBank	GCA_003296615.1	-	4247	4488	58	1	783	4402726	63.47	10132	125	77.63
Xanthomonas	oryzae	oryzae	oryzae	HuN37		rice	bacterial blight	Hunan	China	2003		GenBank	GCA_003382775.1	-	4695	4934	56	1	1	4915452	63.71	4915452	1	0
Xanthomonas	oryzae	oryzae	oryzae	HuN38		rice	bacterial blight	Hunan	China	2003		GenBank	GCA_003296555.1	-	4148	4387	58	1	1238	4203759	63.2	5643	217	51.55
Xanthomonas	oryzae	oryzae	oryzae	HuN39		rice	bacterial blight	Hunan	China	2003		GenBank	GCA_003295135.1	-	4177	4415	57	1	1195	4212021	63.19	5990	206	56.34
Xanthomonas	oryzae	oryzae	oryzae	ICMP3125	Type Strain (same as above)	rice	bacterial blight	-	India	1965		GenBank	GCA_004136375.1	-	4750	4990	56	1	1	4990672	63.69	4990672	1	0
Xanthomonas	oryzae	oryzae	oryzae	ITCCBB0002		rice	bacterial blight	-	India	2008		GenBank	GCA_009707765.1	-	4551	4795	60	1	1	4731568	63.76	4731568	1	0
Xanthomonas	oryzae	oryzae	oryzae	IX-280		rice	bacterial blight	Tanuku	India	2012	pXOO43	GenBank	GCA_003427055.1	-	4809	5047	55	1	2	5006569	63.67	4963594	1	0
Xanthomonas	oryzae	oryzae	oryzae	IXO1088		rice	bacterial blight	Tripura	India	2009		GenBank	GCA_001929235.2	Midha et al. (2017) Scientific Reports 7:1-13	4830	5076	55	1	1	5093052	63.67	5093052	1	0
Xanthomonas	oryzae	oryzae	oryzae	IXO1104		rice	bacterial blight	Tripura	India	2009		GenBank	GCA_001929245.1	Midha et al. (2017) Scientific Reports 7:1-13	4009	4248	53	1	474	4394189	63.84	21739	65	0
Xanthomonas	oryzae	oryzae	oryzae	IXO1221		rice	bacterial blight	Haryana	India	2011		GenBank	GCA_001929255.1	Midha et al. (2017) Scientific Reports 7:1-13	3914	4153	51	1	490	4343020	63.85	20840	67	0
Xanthomonas	oryzae	oryzae	oryzae	IXO134		rice	bacterial blight	Maharashtra	India	2005		GenBank	GCA_001928095.1	Midha et al. (2017) Scientific Reports 7:1-13	4038	4271	53	1	438	4396215	63.85	23640	62	0
Xanthomonas	oryzae	oryzae	oryzae	IXO141		rice	bacterial blight	Odisha	India	2005		GenBank	GCA_001928675.1	Midha et al. (2017) Scientific Reports 7:1-13	3967	4201	52	1	432	4346133	63.89	20314	69	0
Xanthomonas	oryzae	oryzae	oryzae	IXO151		rice	bacterial blight	Haryana	India	2005		GenBank	GCA_001928105.1	Midha et al. (2017) Scientific Reports 7:1-13	3968	4197	53	1	474	4363181	63.85	22393	63	0
Xanthomonas	oryzae	oryzae	oryzae	IXO159		rice	bacterial blight	Uttar Pradesh	India	2005		GenBank	GCA_001928135.1	Midha et al. (2017) Scientific Reports 7:1-13	3900	4133	54	1	426	4282422	63.89	22702	60	0
Xanthomonas	oryzae	oryzae	oryzae	IXO189		rice	bacterial blight	West Bengal	India	2005		GenBank	GCA_001928665.1	Midha et al. (2017) Scientific Reports 7:1-13	3878	4106	53	1	410	4280634	63.9	23946	59	0
Xanthomonas	oryzae	oryzae	oryzae	IXO220		rice	bacterial blight	Punjab	India	2005		GenBank	GCA_001928165.1	Midha et al. (2017) Scientific Reports 7:1-13	3886	4117	53	1	450	4298957	63.91	20950	65	0
Xanthomonas	oryzae	oryzae	oryzae	IXO221		rice	bacterial blight	Andhra Pradesh	India	2005		GenBank	GCA_001928175.1	Midha et al. (2017) Scientific Reports 7:1-13	3853	4080	50	1	433	4252034	63.92	20455	66	0
Xanthomonas	oryzae	oryzae	oryzae	IXO222		rice	bacterial blight	Odisha	India	2005		GenBank	GCA_001928685.1	Midha et al. (2017) Scientific Reports 7:1-13	3965	4199	54	1	456	4368722	63.85	20944	64	0
Xanthomonas	oryzae	oryzae	oryzae	IXO278		rice	bacterial blight	Uttar Pradesh	India	2005		GenBank	GCA_001928185.1	Midha et al. (2017) Scientific Reports 7:1-13	3890	4116	53	1	447	4309904	63.91	20704	68	0
Xanthomonas	oryzae	oryzae	oryzae	IXO35		rice	bacterial blight	Chhattisgarh	India	2004		GenBank	GCA_001928585.1	Midha et al. (2017) Scientific Reports 7:1-13	3948	4178	53	1	408	4337262	63.85	23206	59	0
Xanthomonas	oryzae	oryzae	oryzae	IXO365		rice	bacterial blight	Odisha	India	2005		GenBank	GCA_001928695.1	Midha et al. (2017) Scientific Reports 7:1-13	3997	4237	54	1	477	4390245	63.82	19611	70	0
Xanthomonas	oryzae	oryzae	oryzae	IXO367		rice	bacterial blight	Uttarakhand	India	2006		GenBank	GCA_001928745.1	Midha et al. (2017) Scientific Reports 7:1-13	3836	4073	53	1	420	4254067	63.93	22063	64	0
Xanthomonas	oryzae	oryzae	oryzae	IXO390		rice	bacterial blight	Odisha	India	2005		GenBank	GCA_001928765.1	Midha et al. (2017) Scientific Reports 7:1-13	3980	4208	49	1	440	4357480	63.89	22264	63	0
Xanthomonas	oryzae	oryzae	oryzae	IXO411		rice	bacterial blight	Chhattisgarh	India	2006		GenBank	GCA_001928755.1	Midha et al. (2017) Scientific Reports 7:1-13	3872	4098	54	1	439	4303171	63.91	22192	67	0
Xanthomonas	oryzae	oryzae	oryzae	IXO414		rice	bacterial blight	Bihar	India	2006		GenBank	GCA_001928775.1	Midha et al. (2017) Scientific Reports 7:1-13	3819	4045	53	1	420	4241906	63.95	20529	64	0
Xanthomonas	oryzae	oryzae	oryzae	IXO493		rice	bacterial blight	Odisha	India	2006		GenBank	GCA_001928825.1	Midha et al. (2017) Scientific Reports 7:1-13	3985	4230	54	1	466	4381386	63.85	20059	68	0
Xanthomonas	oryzae	oryzae	oryzae	IXO597		rice	bacterial blight	Uttar Pradesh	India	2005		GenBank	GCA_001928835.1	Midha et al. (2017) Scientific Reports 7:1-13	3877	4107	53	1	445	4280137	63.9	21257	66	0
Xanthomonas	oryzae	oryzae	oryzae	IXO599		rice	bacterial blight	Uttar Pradesh	India	2005		GenBank	GCA_001928855.1	Midha et al. (2017) Scientific Reports 7:1-13	3909	4143	53	1	433	4306356	63.89	21207	64	0
Xanthomonas	oryzae	oryzae	oryzae	IXO603		rice	bacterial blight	Odisha	India	2007		GenBank	GCA_001928845.1	Midha et al. (2017) Scientific Reports 7:1-13	3884	4108	54	1	444	4279040	63.91	21345	61	0
Xanthomonas	oryzae	oryzae	oryzae	IXO608		rice	bacterial blight	Odisha	India	2007		GenBank	GCA_001928905.1	Midha et al. (2017) Scientific Reports 7:1-13	3886	4115	54	1	423	4276378	63.94	22243	61	0
Xanthomonas	oryzae	oryzae	oryzae	IXO620		rice	bacterial blight	Odisha	India	2005		GenBank	GCA_001928915.1	Midha et al. (2017) Scientific Reports 7:1-13	3947	4184	54	1	409	4358519	63.87	22195	59	0
Xanthomonas	oryzae	oryzae	oryzae	IXO621		rice	bacterial blight	Odisha	India	2005		GenBank	GCA_001928935.1	Midha et al. (2017) Scientific Reports 7:1-13	3903	4139	53	1	430	4343614	63.85	22360	58	0
Xanthomonas	oryzae	oryzae	oryzae	IXO627		rice	bacterial blight	Odisha	India	2007		GenBank	GCA_001928945.1	Midha et al. (2017) Scientific Reports 7:1-13	3910	4140	50	1	496	4332145	63.88	21365	63	0
Xanthomonas	oryzae	oryzae	oryzae	IXO630		rice	bacterial blight	Odisha	India	2005		GenBank	GCA_001928985.1	Midha et al. (2017) Scientific Reports 7:1-13	4025	4267	54	1	481	4407718	63.82	21137	63	0
Xanthomonas	oryzae	oryzae	oryzae	IXO639		rice	bacterial blight	Punjab	India	2006		GenBank	GCA_001928995.1	Midha et al. (2017) Scientific Reports 7:1-13	3857	4079	53	1	404	4275115	63.92	22616	60	0
Xanthomonas	oryzae	oryzae	oryzae	IXO644		rice	bacterial blight	Odisha	India	2005		GenBank	GCA_001929015.1	Midha et al. (2017) Scientific Reports 7:1-13	3988	4226	54	1	431	4376609	63.84	22687	62	0
Xanthomonas	oryzae	oryzae	oryzae	IXO645		rice	bacterial blight	Odisha	India	2005		GenBank	GCA_001929005.1	Midha et al. (2017) Scientific Reports 7:1-13	4003	4240	53	1	490	4406486	63.77	21190	64	0
Xanthomonas	oryzae	oryzae	oryzae	IXO651		rice	bacterial blight	Punjab	India	2006		GenBank	GCA_001929065.1	Midha et al. (2017) Scientific Reports 7:1-13	3921	4160	53	1	457	4343745	63.88	20493	70	0
Xanthomonas	oryzae	oryzae	oryzae	IXO675		rice	bacterial blight	Punjab	India	2007		GenBank	GCA_001929075.1	Midha et al. (2017) Scientific Reports 7:1-13	3900	4131	54	1	433	4296138	63.93	20655	67	0
Xanthomonas	oryzae	oryzae	oryzae	IXO685		rice	bacterial blight	Kerala	India	2006		GenBank	GCA_001929085.1	Midha et al. (2017) Scientific Reports 7:1-13	3975	4214	54	1	474	4371551	63.84	20066	68	0
Xanthomonas	oryzae	oryzae	oryzae	IXO704		rice	bacterial blight	Punjab	India	2007	pIXO-704	GenBank	GCA_001929095.2	Midha et al. (2017) Scientific Reports 7:1-13	4784	5030	56	1	2	5020011	63.62	4994377	1	0
Xanthomonas	oryzae	oryzae	oryzae	IXO725		rice	bacterial blight	Maharashtra	India	2007		GenBank	GCA_001929145.1	Midha et al. (2017) Scientific Reports 7:1-13	3956	4194	54	1	453	4378586	63.82	21018	62	0
Xanthomonas	oryzae	oryzae	oryzae	IXO74		rice	bacterial blight	Chhattisgarh	India	2004		GenBank	GCA_001928005.1	Midha et al. (2017) Scientific Reports 7:1-13	3903	4127	46	1	424	4313996	63.88	21881	62	0
Xanthomonas	oryzae	oryzae	oryzae	IXO792		rice	bacterial blight	Chhattisgarh	India	2007		GenBank	GCA_001929155.1	Midha et al. (2017) Scientific Reports 7:1-13	3963	4204	54	1	448	4369359	63.85	20845	65	0
Xanthomonas	oryzae	oryzae	oryzae	IXO812		rice	bacterial blight	Andhra Pradesh	India	2007		GenBank	GCA_001929185.1	Midha et al. (2017) Scientific Reports 7:1-13	3925	4153	52	1	474	4325706	63.87	20436	62	0
Xanthomonas	oryzae	oryzae	oryzae	IXO842		rice	bacterial blight	Chhattisgarh	India	2007		GenBank	GCA_001929165.1	Midha et al. (2017) Scientific Reports 7:1-13	3917	4156	54	1	466	4349105	63.8	20359	65	0
Xanthomonas	oryzae	oryzae	oryzae	IXO884		rice	bacterial blight	Maharashtra	India	2008		GenBank	GCA_001929225.1	Midha et al. (2017) Scientific Reports 7:1-13	3878	4116	53	1	450	4324742	63.88	20503	68	0
Xanthomonas	oryzae	oryzae	oryzae	IXO89		rice	bacterial blight	Uttarakhand	India	2004		GenBank	GCA_001928015.1	Midha et al. (2017) Scientific Reports 7:1-13	3879	4109	53	1	448	4297141	63.9	20374	67	0
Xanthomonas	oryzae	oryzae	oryzae	IXO90		rice	bacterial blight	Uttar Pradesh	India	2004		GenBank	GCA_001928605.1	Midha et al. (2017) Scientific Reports 7:1-13	3906	4135	55	1	477	4296770	63.83	21965	63	0
Xanthomonas	oryzae	oryzae	oryzae	IXO92		rice	bacterial blight	Punjab	India	2005		GenBank	GCA_001928615.1	Midha et al. (2017) Scientific Reports 7:1-13	3910	4142	52	1	419	4310692	63.86	20763	63	0
Xanthomonas	oryzae	oryzae	oryzae	IXO93		rice	bacterial blight	Uttar Pradesh	India	2005		GenBank	GCA_001928025.1	Midha et al. (2017) Scientific Reports 7:1-13	3862	4090	54	1	418	4271733	63.91	22676	60	0
Xanthomonas	oryzae	oryzae	oryzae	IXO97		rice	bacterial blight	Tamil Nadu	India	2005		GenBank	GCA_001928625.1	Midha et al. (2017) Scientific Reports 7:1-13	3961	4193	54	1	430	4327059	63.91	23272	61	0
Xanthomonas	oryzae	oryzae	oryzae	IXO98		rice	bacterial blight	Himanchal Pradesh	India	2005		GenBank	GCA_001928035.1	Midha et al. (2017) Scientific Reports 7:1-13	3832	4061	54	1	416	4256182	63.92	22667	60	0
Xanthomonas	oryzae	oryzae	oryzae	IXO99		rice	bacterial blight	Andhra Pradesh	India	2005		GenBank	GCA_001928085.1	Midha et al. (2017) Scientific Reports 7:1-13	3875	4106	49	1	405	4275441	63.93	20446	63	0
Xanthomonas	oryzae	oryzae	oryzae	JL1		rice	bacterial blight	Jilin	China	2014		GenBank	GCA_003296565.1	-	4229	4473	58	1	487	4562821	63.74	25591	56	45.78
Xanthomonas	oryzae	oryzae	oryzae	JL1-2003		rice	bacterial blight	Jilin	China	2003		GenBank	GCA_003296505.1	-	4224	4465	56	1	424	4540843	63.76	26691	54	52.24
Xanthomonas	oryzae	oryzae	oryzae	JL11		rice	bacterial blight	Jilin	China	2003		GenBank	GCA_003296515.1	-	4275	4516	56	1	445	4569541	63.76	26342	55	44.6
Xanthomonas	oryzae	oryzae	oryzae	JL12		rice	bacterial blight	Jilin	China	2003		GenBank	GCA_003296465.1	-	4134	4382	58	1	488	4493203	63.75	26179	54	24.97
Xanthomonas	oryzae	oryzae	oryzae	JL13		rice	bacterial blight	Jilin	China	2003		GenBank	GCA_003296495.1	-	4244	4485	56	1	444	4569939	63.77	26478	54	54.4
Xanthomonas	oryzae	oryzae	oryzae	JL15		rice	bacterial blight	Liaoning	China	2003		GenBank	GCA_003296455.1	-	4277	4518	56	1	439	4567242	63.76	26071	55	62.49
Xanthomonas	oryzae	oryzae	oryzae	JL16		rice	bacterial blight	Jilin	China	2003		GenBank	GCA_003295085.1	-	3683	3899	54	1	1946	3477616	62.34	2730	367	120.11
Xanthomonas	oryzae	oryzae	oryzae	JL17		rice	bacterial blight	Jilin	China	2003		GenBank	GCA_003296415.1	-	4252	4494	56	1	482	4569909	63.73	26367	55	48.27
Xanthomonas	oryzae	oryzae	oryzae	JL19		rice	bacterial blight	Jilin	China	2003		GenBank	GCA_003295075.1	-	4230	4471	56	1	438	4549441	63.77	26478	54	43.96
Xanthomonas	oryzae	oryzae	oryzae	JL21		rice	bacterial blight	Jilin	China	2003		GenBank	GCA_003296255.1	-	4144	4390	58	1	471	4489602	63.76	25986	54	49.54
Xanthomonas	oryzae	oryzae	oryzae	JL22		rice	bacterial blight	Jilin	China	2003		GenBank	GCA_003296405.1	-	4149	4394	58	1	473	4497011	63.75	25986	54	51.92
Xanthomonas	oryzae	oryzae	oryzae	JL23		rice	bacterial blight	Jilin	China	2003		GenBank	GCA_003295065.1	-	4219	4460	56	1	431	4531137	63.77	26596	53	58.53
Xanthomonas	oryzae	oryzae	oryzae	JL24		rice	bacterial blight	Jilin	China	2003		GenBank	GCA_003296395.1	-	4114	4348	55	1	1423	4078477	62.94	4476	246	108.42
Xanthomonas	oryzae	oryzae	oryzae	JL25		rice	bacterial blight	Jilin	China	2003		GenBank	GCA_003382795.1	-	4685	4926	56	1	1	4900521	63.72	4900521	1	0
Xanthomonas	oryzae	oryzae	oryzae	JL28		rice	bacterial blight	Jilin	China	2003		GenBank	GCA_003382815.1	-	4485	4717	54	1	1	4697691	63.74	4697691	1	0
Xanthomonas	oryzae	oryzae	oryzae	JL29		rice	bacterial blight	Jilin	China	2003		GenBank	GCA_003295035.1	-	3937	4166	54	1	1683	3797839	62.71	3495	311	88.63
Xanthomonas	oryzae	oryzae	oryzae	JL3		rice	bacterial blight	Jilin	China	2014		GenBank	GCA_003296305.1	-	4396	4641	58	1	462	4656614	63.73	27378	53	45.96
Xanthomonas	oryzae	oryzae	oryzae	JL30		rice	bacterial blight	Jilin	China	2003		GenBank	GCA_003296355.1	-	4020	4254	55	1	1369	4080248	63.06	4928	233	120.09
Xanthomonas	oryzae	oryzae	oryzae	JL31		rice	bacterial blight	Jilin	China	2003		GenBank	GCA_003296335.1	-	3945	4176	54	1	1646	3815925	62.74	3579	303	145.89
Xanthomonas	oryzae	oryzae	oryzae	JL33		rice	bacterial blight	Jilin	China	2003		GenBank	GCA_003382835.1	-	4675	4916	56	1	1	4898917	63.71	4898917	1	0
Xanthomonas	oryzae	oryzae	oryzae	JL4		rice	bacterial blight	Jilin	China	2014		GenBank	GCA_003296245.1	-	4233	4473	56	1	490	4567963	63.75	26023	55	40.67
Xanthomonas	oryzae	oryzae	oryzae	JL6		rice	bacterial blight	Jilin	China	2003		GenBank	GCA_003295045.1	-	4249	4490	56	1	440	4564931	63.77	26204	54	46.27
Xanthomonas	oryzae	oryzae	oryzae	JNXO		rice	bacterial blight	Jiangsu	China	-		GenBank	GCA_003296135.1	-	4123	4362	56	1	1288	4161886	63.18	5420	225	53.44
Xanthomonas	oryzae	oryzae	oryzae	JP01		rice	bacterial blight	-	Japan	-		GenBank	GCA_003382855.1	-	4747	4988	56	1	1	4948537	63.69	4948537	1	0
Xanthomonas	oryzae	oryzae	oryzae	JP02		rice	bacterial blight	-	Japan	-		GenBank	GCA_003294995.1	-	4349	4590	56	1	429	4594987	63.74	26643	55	45.24
Xanthomonas	oryzae	oryzae	oryzae	JP03		rice	bacterial blight	-	Japan	-		GenBank	GCA_003296115.1	-	4290	4531	56	1	427	4603380	63.74	27127	54	48.57
Xanthomonas	oryzae	oryzae	oryzae	JP04		rice	bacterial blight	-	Japan	-		GenBank	GCA_003296105.1	-	4422	4662	56	1	459	4678981	63.73	27092	57	50.76
Xanthomonas	oryzae	oryzae	oryzae	JS158-2		rice	bacterial blight	Jiangsu	China	-		GenBank	GCA_003296075.1	-	4015	4249	56	1	1361	4074721	63.14	5021	239	45.18
Xanthomonas	oryzae	oryzae	oryzae	JS65		rice	bacterial blight	Jiangsu	China	-		GenBank	GCA_003296065.1	-	4178	4424	58	1	495	4534328	63.77	25989	54	42.7
Xanthomonas	oryzae	oryzae	oryzae	JS68		rice	bacterial blight	Jiangsu	China	-		GenBank	GCA_003296035.1	-	3968	4200	54	1	1447	4022587	63.07	4485	255	64.88
Xanthomonas	oryzae	oryzae	oryzae	JS69		rice	bacterial blight	Jiangsu	China	-		GenBank	GCA_003296295.1	-	4085	4326	57	1	1660	4076806	62.82	3783	309	43.78
Xanthomonas	oryzae	oryzae	oryzae	JS72		rice	bacterial blight	Jiangsu	China	-		GenBank	GCA_003294965.1	-	3943	4176	56	1	1674	3949088	62.89	3805	297	79.01
Xanthomonas	oryzae	oryzae	oryzae	JW11089		rice	bacterial blight	-	South Korea	2018		GenBank	GCA_004355765.2	-	4808	5048	56	1	1	5010511	63.69	5010511	1	0
Xanthomonas	oryzae	oryzae	oryzae	JX19		rice	bacterial blight	Jiangxi	China	-		GenBank	GCA_003294955.1	-	4272	4518	58	1	435	4578289	63.76	26590	53	49.98
Xanthomonas	oryzae	oryzae	oryzae	JX21		rice	bacterial blight	Jiangxi	China	-		GenBank	GCA_003296015.1	-	4143	4382	56	1	460	4509047	63.76	26377	53	42.83
Xanthomonas	oryzae	oryzae	oryzae	K1		rice	bacterial blight	-	South Korea	2001		GenBank	GCA_011045315.1	-	4790	5030	56	1	1	4981423	63.7	4981423	1	0
Xanthomonas	oryzae	oryzae	oryzae	K2		rice	bacterial blight	Iksan-si	South Korea	2001		GenBank	GCA_011604745.1	-	4789	5029	56	1	1	4984295	63.69	4984295	1	0
Xanthomonas	oryzae	oryzae	oryzae	K3		rice	bacterial blight	Iksan-si	South Korea	2001		GenBank	GCA_011604765.1	-	4742	4983	56	1	1	4945802	63.7	4945802	1	0
Xanthomonas	oryzae	oryzae	oryzae	K3a		rice	bacterial blight	-	South Korea	2001		GenBank	GCA_011604785.1	-	4665	4905	56	1	1	4880106	63.72	4880106	1	0
Xanthomonas	oryzae	oryzae	oryzae	KACC10331	Type Strain	rice	bacterial blight	-	South Korea	-		GenBank	GCA_000007385.1	Lee et al. (2005) Nucleic Acids Res 33 (2) 577-586	4821	5061	56	1	1	4941439	63.69	4941439	1	0
Xanthomonas	oryzae	oryzae	oryzae	KS-2-2		rice	bacterial blight	Jiangsu	China	1986		GenBank	GCA_003294945.1	-	4067	4305	56	1	1564	4014287	62.93	3966	284	51.84
Xanthomonas	oryzae	oryzae	oryzae	KS-6-6		rice	bacterial blight	Jiangsu	China	1986		GenBank	GCA_003296005.1	-	4010	4245	56	1	1628	3909420	62.73	3735	306	78.73
Xanthomonas	oryzae	oryzae	oryzae	KSI-3		rice	bacterial blight	Jiangxi	China	-		GenBank	GCA_003295975.1	-	4207	4451	58	1	995	4326307	63.35	7769	163	66.25
Xanthomonas	oryzae	oryzae	oryzae	KXO85		rice	bacterial blight	-	South Korea	2018		GenBank	GCA_004355845.1	-	4783	5023	56	1	1	4975259	63.69	4975259	1	0
Xanthomonas	oryzae	oryzae	oryzae	LFX325		rice	bacterial blight	-	China	-		GenBank	GCA_003294885.1	-	4048	4285	57	1	1644	3978588	62.84	3874	289	68.89
Xanthomonas	oryzae	oryzae	oryzae	LMG9585		rice	bacterial blight	-	Bolivia	-		GenBank	GCA_001974485.1	-	4007	4243	55	1	950	4533609	63.81	23458	66	0
Xanthomonas	oryzae	oryzae	oryzae	LN-85-59		rice	bacterial blight	Liaoning	China	1985		GenBank	GCA_003294835.1	-	4260	4501	56	1	435	4592680	63.75	26596	54	51.41
Xanthomonas	oryzae	oryzae	oryzae	LN01		rice	bacterial blight	Liaoning	China	-		GenBank	GCA_003295965.1	-	4143	4389	58	1	474	4508811	63.77	26279	53	43.43
Xanthomonas	oryzae	oryzae	oryzae	LN02		rice	bacterial blight	Liaoning	China	-		GenBank	GCA_003295955.1	-	4246	4487	56	1	454	4553921	63.77	26774	52	34.78
Xanthomonas	oryzae	oryzae	oryzae	LN1		rice	bacterial blight	Liaoning	China	2014		GenBank	GCA_003295925.1	-	4216	4455	56	1	468	4554424	63.74	26437	55	47.56
Xanthomonas	oryzae	oryzae	oryzae	LN2		rice	bacterial blight	Liaoning	China	2014		GenBank	GCA_003294875.1	-	4208	4449	56	1	501	4573068	63.75	25982	55	39.45
Xanthomonas	oryzae	oryzae	oryzae	LN3		rice	bacterial blight	Liaoning	China	2014		GenBank	GCA_003295915.1	-	4228	4468	56	1	485	4561011	63.75	26247	53	49.59
Xanthomonas	oryzae	oryzae	oryzae	LN8547		rice	bacterial blight	Liaoning	China	1985		GenBank	GCA_003295865.1	-	4079	4310	55	1	1396	4078383	63.03	4777	243	70.76
Xanthomonas	oryzae	oryzae	oryzae	LYG03-02		rice	bacterial blight	Jiangsu	China	2003		GenBank	GCA_003295855.1	-	4057	4289	54	1	1323	4094559	63.06	5158	231	104.94
Xanthomonas	oryzae	oryzae	oryzae	LYG03-04		rice	bacterial blight	Jiangsu	China	2003		GenBank	GCA_003294795.1	-	4150	4388	55	1	1386	4145600	63.03	4811	244	65.2
Xanthomonas	oryzae	oryzae	oryzae	LYG03-05		rice	bacterial blight	Jiangsu	China	2003		GenBank	GCA_003294765.1	-	4154	4390	55	1	1337	4159326	63.14	5118	228	69.05
Xanthomonas	oryzae	oryzae	oryzae	LYG03-07		rice	bacterial blight	Jiangsu	China	2003		GenBank	GCA_003295825.1	-	4248	4483	54	1	1339	4215649	63.1	5228	235	63.03
Xanthomonas	oryzae	oryzae	oryzae	LYG03-08		rice	bacterial blight	Jiangsu	China	2003		GenBank	GCA_003294775.1	-	4109	4341	55	1	1350	4104994	63.08	5010	237	99.93
Xanthomonas	oryzae	oryzae	oryzae	LYG03-11		rice	bacterial blight	Jiangsu	China	2003		GenBank	GCA_003295845.1	-	4123	4359	54	1	1238	4145630	63.16	5552	213	81.19
Xanthomonas	oryzae	oryzae	oryzae	LYG03-13		rice	bacterial blight	Jiangsu	China	2003		GenBank	GCA_003294745.1	-	3996	4226	53	1	1569	3906662	62.8	3879	295	105.72
Xanthomonas	oryzae	oryzae	oryzae	LYG46		rice	bacterial blight	Jiangsu	China	2014		GenBank	GCA_003295805.1	-	4194	4440	58	1	470	4533357	63.79	26022	54	37.28
Xanthomonas	oryzae	oryzae	oryzae	LYG48		rice	bacterial blight	Jiangsu	China	2014		GenBank	GCA_003295795.1	-	4143	4389	58	1	486	4508455	63.76	25959	54	46.76
Xanthomonas	oryzae	oryzae	oryzae	LYG49		rice	bacterial blight	Jiangsu	China	2014		GenBank	GCA_003382265.1	-	4052	4300	58	1	706	4508871	63.71	25778	55	57.11
Xanthomonas	oryzae	oryzae	oryzae	LYG51		rice	bacterial blight	Jiangsu	China	2014		GenBank	GCA_003295775.1	-	4169	4415	58	1	478	4530076	63.77	26401	54	38.61
Xanthomonas	oryzae	oryzae	oryzae	LYG52		rice	bacterial blight	Jiangsu	China	2014		GenBank	GCA_003294715.1	-	4188	4437	58	1	499	4536047	63.78	25903	55	84.15
Xanthomonas	oryzae	oryzae	oryzae	LYG53		rice	bacterial blight	Jiangsu	China	2014		GenBank	GCA_003300845.1	-	4202	4448	58	1	465	4532695	63.79	25989	54	47.43
Xanthomonas	oryzae	oryzae	oryzae	MAFF311018		rice	bacterial blight	-	Japan	-		RefSeq	GCF_000010025.1	Ochiai et al. (2005) Japan Agric Res Quarterly 39 (4) 275-287	4736	4978	56	1	1	4940217	63.7	4940217	1	0
Xanthomonas	oryzae	oryzae	oryzae	MAI1		rice	bacterial blight	-	Mali	2004		GenBank	GCA_003031365.1	-	4323	4579	57	1	1	4735208	63.92	4735208	1	0
Xanthomonas	oryzae	oryzae	oryzae	MAI106		rice	bacterial blight	-	Mali	2012		GenBank	GCA_002850135.1	Dacoure H et al. (2018) Front Microbiol 9:1657	4292	4547	57	1	1	4705454	63.92	4705454	1	0
Xanthomonas	oryzae	oryzae	oryzae	MAI129		rice	bacterial blight	-	Mali	2013		GenBank	GCA_002850155.1	Dacoure H et al. (2018) Front Microbiol 9:1657	4284	4539	57	1	1	4703963	63.92	4703963	1	0
Xanthomonas	oryzae	oryzae	oryzae	MAI134		longstamen rice	bacterial blight	-	Mali	2013		GenBank	GCA_002850175.1	Dacoure H et al. (2018) Front Microbiol 9:1657	4372	4629	57	1	1	4730142	63.89	4730142	1	0
Xanthomonas	oryzae	oryzae	oryzae	MAI145		rice	bacterial blight	-	Mali	2013		GenBank	GCA_002850095.1	Dacoure H et al. (2018) Front Microbiol 9:1657	4279	4534	57	1	1	4703977	63.92	4703977	1	0
Xanthomonas	oryzae	oryzae	oryzae	MAI68		rice	bacterial blight	-	Mali	2010		GenBank	GCA_002850115.1	Dacoure H et al. (2018) Front Microbiol 9:1657	4279	4534	57	1	1	4703782	63.92	4703782	1	0
Xanthomonas	oryzae	oryzae	oryzae	MAI73		rice	bacterial blight	-	Mali	2012		GenBank	GCA_002850075.1	Dacoure H et al. (2018) Front Microbiol 9:1657	4286	4541	57	1	1	4703982	63.92	4703982	1	0
Xanthomonas	oryzae	oryzae	oryzae	MAI95		rice	bacterial blight	-	Mali	2012		GenBank	GCA_002850195.1	Dacoure H et al. (2018) Front Microbiol 9:1657	4282	4537	57	1	1	4705038	63.92	4705038	1	0
Xanthomonas	oryzae	oryzae	oryzae	MAI99		rice	bacterial blight	-	Mali	2012		GenBank	GCA_002850215.1	Dacoure H et al. (2018) Front Microbiol 9:1657	4277	4532	57	1	1	4698819	63.93	4698819	1	0
Xanthomonas	oryzae	oryzae	oryzae	NAI8		rice	bacterial blight	Bonfeba	Niger	2005		GenBank	GCA_000511585.1	Lang JM et al. (2014) Appl Environ Microbiol 80(15):4519-30	3873	4094	52	1	515	4344053	64.07	16163	86	15.06
Xanthomonas	oryzae	oryzae	oryzae	NX0260		rice	bacterial blight	-	Nepal	2018		GenBank	GCA_004355825.1	-	4822	5065	56	1	1	5050391	63.67	5050391	1	0.2
Xanthomonas	oryzae	oryzae	oryzae	OS109		rice	bacterial blight	Guangdong	China	-		GenBank	GCA_003301345.1	-	4028	4258	55	1	1218	4117339	63.11	5493	216	103.32
Xanthomonas	oryzae	oryzae	oryzae	OS15		rice	bacterial blight	Henan	China	-		GenBank	GCA_003301335.1	-	3965	4198	55	1	1490	3904309	62.84	4042	273	104.73
Xanthomonas	oryzae	oryzae	oryzae	OS166		rice	bacterial blight	Sichuan	China	-		GenBank	GCA_003294695.1	-	4032	4264	55	1	1205	4093513	63.08	5558	216	152.63
Xanthomonas	oryzae	oryzae	oryzae	OS169		rice	bacterial blight	Guangxi	China	-		GenBank	GCA_003300815.1	-	3983	4215	56	1	1415	3959994	62.88	4302	254	123.08
Xanthomonas	oryzae	oryzae	oryzae	OS181		rice	bacterial blight	Zhejiang	China	1977		GenBank	GCA_003294675.1	-	4175	4408	56	1	1335	4131655	62.94	5015	236	175.72
Xanthomonas	oryzae	oryzae	oryzae	OS182		rice	bacterial blight	Zhejiang	China	-		GenBank	GCA_003294665.1	-	4340	4584	57	1	1013	4398513	63.29	7471	170	131.75
Xanthomonas	oryzae	oryzae	oryzae	OS185		rice	bacterial blight	Zhejiang	China	-		GenBank	GCA_003300715.1	-	4209	4445	56	1	809	4404665	63.4	9749	129	107.89
Xanthomonas	oryzae	oryzae	oryzae	OS189		rice	bacterial blight	Guangxi	China	1977		GenBank	GCA_003300685.1	-	4235	4472	55	1	1010	4316324	63.29	7235	167	110.6
Xanthomonas	oryzae	oryzae	oryzae	OS209		rice	bacterial blight	-	China	-		GenBank	GCA_003300615.1	-	4060	4292	54	1	1119	4129530	63.13	6059	198	174.77
Xanthomonas	oryzae	oryzae	oryzae	OS221		rice	bacterial blight	Hainan	China	-		GenBank	GCA_003300585.1	-	4227	4466	56	1	397	4541500	63.78	26774	52	73.35
Xanthomonas	oryzae	oryzae	oryzae	OS225		rice	bacterial blight	Zhejiang	China	-		GenBank	GCA_003300515.1	-	4210	4449	56	1	413	4502822	63.79	26600	54	42.55
Xanthomonas	oryzae	oryzae	oryzae	OS26		rice	bacterial blight	Hubei	China	-		GenBank	GCA_003294635.1	-	3961	4192	55	1	1576	3871769	62.76	3789	300	127.23
Xanthomonas	oryzae	oryzae	oryzae	OS27		rice	bacterial blight	Hunan	China	-		GenBank	GCA_003300505.1	-	3787	4007	53	1	1693	3634126	62.54	3215	320	174.48
Xanthomonas	oryzae	oryzae	oryzae	OS34		rice	bacterial blight	Fujian	China	-		GenBank	GCA_003300465.1	-	3860	4086	54	1	1619	3717991	62.65	3542	303	224.1
Xanthomonas	oryzae	oryzae	oryzae	OS35		rice	bacterial blight	Hainan	China	-		GenBank	GCA_003294605.1	-	3956	4184	55	1	1674	3835897	62.68	3561	315	114
Xanthomonas	oryzae	oryzae	oryzae	OS44		rice	bacterial blight	Beijing	China	-		GenBank	GCA_003294595.1	-	4018	4248	55	1	1755	3861690	62.7	3341	334	178.86
Xanthomonas	oryzae	oryzae	oryzae	OS48		rice	bacterial blight	Zhejiang	China	-		GenBank	GCA_003301295.1	-	4088	4321	55	1	1603	3973362	62.8	3744	301	108.95
Xanthomonas	oryzae	oryzae	oryzae	OS54		rice	bacterial blight	Guangxi	China	-		GenBank	GCA_003294585.1	-	4048	4273	55	1	1659	3876197	62.73	3578	314	89.78
Xanthomonas	oryzae	oryzae	oryzae	OS57		rice	bacterial blight	Jiangsu	China	-		GenBank	GCA_003300415.1	-	3958	4190	55	1	1441	3936669	62.88	4239	263	90.56
Xanthomonas	oryzae	oryzae	oryzae	OS70		rice	bacterial blight	Hainan	China	-		GenBank	GCA_003300385.1	-	4267	4508	58	1	991	4303377	63.18	7405	170	149.35
Xanthomonas	oryzae	oryzae	oryzae	OS77		rice	bacterial blight	Beijing	China	-		GenBank	GCA_003294575.1	-	4317	4556	56	1	730	4461467	63.45	11206	118	98.26
Xanthomonas	oryzae	oryzae	oryzae	OS82		rice	bacterial blight	Zhejiang	China	-		GenBank	GCA_003300375.1	-	4141	4375	55	1	1287	4076762	63	5064	231	117.52
Xanthomonas	oryzae	oryzae	oryzae	PX0124		rice	bacterial blight	-	Philippines	-		GenBank	GCA_003300265.1	-	4283	4519	55	1	859	4432250	63.31	9309	146	124.38
Xanthomonas	oryzae	oryzae	oryzae	PX061		rice	bacterial blight	-	Philippines	-		GenBank	GCA_003300235.1	-	4253	4493	56	1	752	4462699	63.5	11992	109	53.58
Xanthomonas	oryzae	oryzae	oryzae	PX079		rice	bacterial blight	-	Philippines	-		GenBank	GCA_003382895.1	-	4776	5019	56	1	1	5026592	63.65	5026592	1	0
Xanthomonas	oryzae	oryzae	oryzae	PX086		rice	bacterial blight	-	Philippines	-		GenBank	GCA_003382915.1	-	4752	4989	56	1	1	5015823	63.72	5015823	1	0
Xanthomonas	oryzae	oryzae	oryzae	PXO112		rice	bacterial blight	-	Philippines	-		GenBank	GCA_003294545.1	-	4275	4520	58	1	506	4654131	63.72	26517	55	62.31
Xanthomonas	oryzae	oryzae	oryzae	PXO142		rice	bacterial blight	-	Philippines	1981		GenBank	GCA_004136395.1	-	4793	5035	56	1	1	4982118	63.69	4982118	1	0
Xanthomonas	oryzae	oryzae	oryzae	PXO145		rice	bacterial blight	Bontoc	Philippines	1982		GenBank	GCA_001746615.1	-	4812	5051	57	1	1	5039763	63.72	5039763	1	0
Xanthomonas	oryzae	oryzae	oryzae	PXO211		rice	bacterial blight	Ifugao	Philippines	1989		GenBank	GCA_001746635.1	-	4785	5023	56	1	1	5033346	63.72	5033346	1	0
Xanthomonas	oryzae	oryzae	oryzae	PXO236		rice	bacterial blight	Ifugao	Philippines	1989		GenBank	GCA_001746655.1	-	4702	4940	56	1	1	4968717	63.73	4968717	1	0
Xanthomonas	oryzae	oryzae	oryzae	PXO282		rice	bacterial blight	Nueva Vizcaya	Philippines	1990		GenBank	GCA_001746675.1	-	4791	5030	55	1	1	4961996	63.69	4961996	1	0
Xanthomonas	oryzae	oryzae	oryzae	PXO364		rice	bacterial blight	-	Philippines	2018		GenBank	GCA_004355805.1	-	4677	4917	56	1	1	4904940	63.7	4904940	1	0
Xanthomonas	oryzae	oryzae	oryzae	PXO404		rice	bacterial blight	-	Philippines	2018		GenBank	GCA_004355745.1	-	4686	4926	56	1	1	4914700	63.71	4914700	1	0
Xanthomonas	oryzae	oryzae	oryzae	PXO421		rice	bacterial blight	-	Philippines	2018		GenBank	GCA_004355725.1	-	4681	4921	56	1	1	4909962	63.71	4909962	1	0
Xanthomonas	oryzae	oryzae	oryzae	PXO513		rice	bacterial blight	-	Philippines	2018		GenBank	GCA_004355705.1	-	4689	4929	56	1	1	4915674	63.71	4915674	1	0
Xanthomonas	oryzae	oryzae	oryzae	PXO524		rice	bacterial blight	Laguna	Philippines	1994		GenBank	GCA_001746695.1	-	4751	4989	55	1	1	4954304	63.71	4954304	1	0
Xanthomonas	oryzae	oryzae	oryzae	PXO563		rice	bacterial blight	Quezon	Philippines	1998		GenBank	GCA_001746715.1	-	4730	4969	56	1	1	4936308	63.7	4936308	1	0
Xanthomonas	oryzae	oryzae	oryzae	PXO602		rice	bacterial blight	Laguna	Philippines	2006		GenBank	GCA_001746735.1	-	4747	4986	56	1	1	4951791	63.68	4951791	1	0
Xanthomonas	oryzae	oryzae	oryzae	PXO61		rice	bacterial blight	-	Philippines	2018		GenBank	GCA_004355885.3	-	4742	4982	56	1	1	4968141	63.68	4968141	1	0
Xanthomonas	oryzae	oryzae	oryzae	PXO71		rice	bacterial blight	Palawan	Philippines	1974		GenBank	GCA_001746595.1	-	4703	4942	56	1	1	4906999	63.72	4906999	1	0
Xanthomonas	oryzae	oryzae	oryzae	PXO83		rice	bacterial blight	Nueva Eciija	Philippines	1976		GenBank	GCA_001518895.1	Grau J et al (2016) Sci Rep 6:21077	4763	5001	56	1	1	5025428	63.72	5025428	1	0
Xanthomonas	oryzae	oryzae	oryzae	PXO86		rice	bacterial blight	-	Philippines	1977		GenBank	GCA_000948075.1	Booher NH et al (2015) Microb Genom 1(4)	4754	4991	56	1	1	5016623	63.72	5016623	1	0
Xanthomonas	oryzae	oryzae	oryzae	PXO99A		rice	bacterial blight	-	Phillipines	-		RefSeq	GCF_000019585.2	Salzberg et al. (2008) BMC Genomics 9: 204	4969	5218	57	1	1	5238555	63.63	5238555	1	0
Xanthomonas	oryzae	oryzae	oryzae	ScHy-b		rice	bacterial blight	Sichuan	China	2003		GenBank	GCA_003294525.1	-	4219	4459	56	1	437	4552988	63.8	26178	54	61.74
Xanthomonas	oryzae	oryzae	oryzae	ScYc-b		rice	bacterial blight	Sichuan	China	2003		GenBank	GCA_002895725.2	-	4646	4886	56	1	1	4865660	63.72	4865660	1	0
Xanthomonas	oryzae	oryzae	oryzae	SK2-3		rice	bacterial blight	Sukholthai	Thailand	2008		GenBank	GCA_003428965.1	-	4719	4956	55	1	1	4934446	63.71	4934446	1	0
Xanthomonas	oryzae	oryzae	oryzae	SX-85-73		rice	bacterial blight	Shanxi	China	1985		GenBank	GCA_003294505.1	-	4304	4550	58	1	440	4596367	63.76	26557	54	49.21
Xanthomonas	oryzae	oryzae	oryzae	T19		rice	bacterial blight	-	Tanzania	2012		GenBank	GCA_004355305.1	-	4321	4577	58	1	1	4724318	63.88	4724318	1	0
Xanthomonas	oryzae	oryzae	oryzae	T7133		rice	bacterial blight	-	Japan	1974		GenBank	GCA_017577225.1	-	4763	5004	56	1	1	4978475	63.69	4978475	1	0
Xanthomonas	oryzae	oryzae	oryzae	Ug11		rice	bacterial blight	-	Uganda	2012		GenBank	GCA_004355285.1	-	4317	4573	58	1	1	4724336	63.88	4724336	1	0
Xanthomonas	oryzae	oryzae	oryzae	XF89b		rice	bacterial blight	Taichung	Taiwan	1987		GenBank	GCA_002023005.1	-	4742	4981	56	1	1	4966744	63.7	4966744	1	0
Xanthomonas	oryzae	oryzae	oryzae	XM9		rice	bacterial blight	Pingtung	Taiwan	1986		GenBank	GCA_003522605.1	-	4693	4931	56	1	1	4920509	63.71	4920509	1	0
Xanthomonas	oryzae	oryzae	oryzae	XZ39		rice	bacterial blight	Jiangsu	China	2014		GenBank	GCA_003300225.1	-	4164	4411	58	1	489	4524710	63.76	26357	53	94.55
Xanthomonas	oryzae	oryzae	oryzae	XZ40		rice	bacterial blight	Jiangsu	China	2014		GenBank	GCA_003294495.1	-	4141	4386	58	1	477	4507096	63.75	25523	54	28.6
Xanthomonas	oryzae	oryzae	oryzae	XZ42		rice	bacterial blight	Jiangsu	China	2014		GenBank	GCA_003300215.1	-	4166	4411	58	1	487	4517635	63.76	25910	54	97.24
Xanthomonas	oryzae	oryzae	oryzae	XZ43		rice	bacterial blight	Jiangsu	China	2014		GenBank	GCA_003294465.1	-	4117	4364	58	1	511	4512540	63.75	25349	55	44.72
Xanthomonas	oryzae	oryzae	oryzae	XZ44		rice	bacterial blight	Jiangsu	China	2014		GenBank	GCA_003300125.1	-	4159	4405	58	1	495	4517524	63.75	25866	54	48.35
Xanthomonas	oryzae	oryzae	oryzae	YC11		rice	bacterial blight	Jiangsu	China	2014		GenBank	GCA_003382935.1	-	4635	4875	56	1	1	4867200	63.74	4867200	1	0
Xanthomonas	oryzae	oryzae	oryzae	YC20		rice	bacterial blight	Jiangsu	China	2014		GenBank	GCA_003300075.1	-	4134	4380	58	1	479	4507167	63.77	25959	54	55.09
Xanthomonas	oryzae	oryzae	oryzae	YC26		rice	bacterial blight	Jiangsu	China	2014		GenBank	GCA_003294445.1	-	4110	4357	58	1	479	4494404	63.75	25523	54	89.07
Xanthomonas	oryzae	oryzae	oryzae	YC3		rice	bacterial blight	Jiangsu	China	2014		GenBank	GCA_003294425.1	-	4119	4367	58	1	473	4483312	63.76	25523	54	52.39
Xanthomonas	oryzae	oryzae	oryzae	YC36		rice	bacterial blight	Jiangsu	China	2014		GenBank	GCA_003300055.1	-	4126	4374	58	1	480	4506330	63.76	25923	53	50.91
Xanthomonas	oryzae	oryzae	oryzae	YN03-02		rice	bacterial blight	Yunnan	China	2003		GenBank	GCA_003300065.1	-	4256	4501	58	1	449	4557562	63.77	25586	55	50.99
Xanthomonas	oryzae	oryzae	oryzae	YN03-03		rice	bacterial blight	Yunnan	China	2003		GenBank	GCA_003299955.1	-	4270	4515	58	1	446	4588946	63.77	26097	54	67.34
Xanthomonas	oryzae	oryzae	oryzae	YN03-04		rice	bacterial blight	Yunnan	China	2003		GenBank	GCA_003294405.1	-	4229	4474	58	1	428	4540880	63.79	26775	52	49.26
Xanthomonas	oryzae	oryzae	oryzae	YN03-06		rice	bacterial blight	Yunnan	China	2003		GenBank	GCA_003294385.1	-	4262	4502	56	1	412	4540850	63.78	26696	53	62.1
Xanthomonas	oryzae	oryzae	oryzae	YN03-07		rice	bacterial blight	Yunnan	China	2003		GenBank	GCA_003299885.1	-	4162	4404	58	1	1167	4264377	63.3	6255	193	54.05
Xanthomonas	oryzae	oryzae	oryzae	YN03-09		rice	bacterial blight	Yunnan	China	2003		GenBank	GCA_003299875.1	-	3990	4222	55	1	1627	3934403	62.92	3754	295	55.41
Xanthomonas	oryzae	oryzae	oryzae	YN03-10		rice	bacterial blight	Yunnan	China	2003		GenBank	GCA_003299865.1	-	4304	4550	58	1	444	4598014	63.75	26539	55	57.74
Xanthomonas	oryzae	oryzae	oryzae	YN03-11		rice	bacterial blight	Yunnan	China	2003		GenBank	GCA_003294365.1	-	4248	4493	58	1	419	4538177	63.78	25866	54	40.9
Xanthomonas	oryzae	oryzae	oryzae	YN03-13		rice	bacterial blight	Yunnan	China	2003		GenBank	GCA_003299835.1	-	4037	4278	57	1	1534	4071311	62.9	4200	273	67.64
Xanthomonas	oryzae	oryzae	oryzae	YN03-14		rice	bacterial blight	Yunnan	China	2003		GenBank	GCA_003299755.1	-	4287	4535	58	1	449	4627966	63.74	26414	55	65.06
Xanthomonas	oryzae	oryzae	oryzae	YN03-15		rice	bacterial blight	Yunnan	China	2003		GenBank	GCA_003294345.1	-	4204	4444	56	1	417	4517200	63.81	26197	54	61.5
Xanthomonas	oryzae	oryzae	oryzae	YN03-16		rice	bacterial blight	Yunnan	China	2003		GenBank	GCA_003294335.1	-	4237	4483	58	1	492	4621780	63.75	26180	56	39.08
Xanthomonas	oryzae	oryzae	oryzae	YN03-18		rice	bacterial blight	Yunnan	China	2003		GenBank	GCA_003294295.1	-	4189	4429	56	1	417	4507094	63.81	26775	52	56.16
Xanthomonas	oryzae	oryzae	oryzae	YN03-20		rice	bacterial blight	Yunnan	China	2003		GenBank	GCA_003299745.1	-	4147	4392	58	1	471	4500923	63.77	26430	52	42.39
Xanthomonas	oryzae	oryzae	oryzae	YN03-21		rice	bacterial blight	Yunnan	China	2003		GenBank	GCA_003299665.1	-	4145	4383	57	1	1091	4236859	63.31	6671	188	61.65
Xanthomonas	oryzae	oryzae	oryzae	YN03-23		rice	bacterial blight	Yunnan	China	2003		GenBank	GCA_003294285.1	-	4110	4346	56	1	1002	4255725	63.36	7389	161	78.48
Xanthomonas	oryzae	oryzae	oryzae	YN03-24		rice	bacterial blight	Yunnan	China	2003		GenBank	GCA_003311715.1	-	4227	4471	58	1	676	4468982	63.55	13725	99	209.35
Xanthomonas	oryzae	oryzae	oryzae	YN04-5		rice	bacterial blight	Yunnan	China	2014		GenBank	GCA_003299635.1	-	4157	4396	56	1	473	4551307	63.82	25506	56	45.09
Xanthomonas	oryzae	oryzae	oryzae	YN06		rice	bacterial blight	Yunnan	China	-		GenBank	GCA_003299625.1	-	4103	4346	55	1	510	4521768	63.78	24135	58	47.72
Xanthomonas	oryzae	oryzae	oryzae	YN07		rice	bacterial blight	Yunnan	China	-		GenBank	GCA_003294275.1	-	4187	4422	56	1	814	4347366	63.45	9338	131	124.17
Xanthomonas	oryzae	oryzae	oryzae	YN08		rice	bacterial blight	Yunnan	China	-		GenBank	GCA_003299565.1	-	4154	4390	55	1	1430	4157384	63.07	4502	250	53.23
Xanthomonas	oryzae	oryzae	oryzae	YN1		rice	bacterial blight	Yunnan	China	2003		GenBank	GCA_002895745.1	-	3832	4056	50	1	478	4261503	63.89	25560	52	2.89
Xanthomonas	oryzae	oryzae	oryzae	YN11		rice	bacterial blight	Yunnan	China	2003		GenBank	GCA_003294225.1	-	4144	4383	56	1	1215	4247741	63.23	5693	211	68.77
Xanthomonas	oryzae	oryzae	oryzae	YN14		rice	bacterial blight	Yunnan	China	2003		GenBank	GCA_003299395.1	-	4196	4441	58	1	1301	4253693	63.15	5438	223	59.48
Xanthomonas	oryzae	oryzae	oryzae	YN15		rice	bacterial blight	Yunnan	China	2003		GenBank	GCA_003299365.1	-	4238	4477	56	1	690	4474021	63.64	12809	103	45.22
Xanthomonas	oryzae	oryzae	oryzae	YN16		rice	bacterial blight	Yunnan	China	1988		GenBank	GCA_003299275.1	-	4243	4483	56	1	419	4543965	63.78	27461	53	47.87
Xanthomonas	oryzae	oryzae	oryzae	YN17		rice	bacterial blight	Yunnan	China	2003		GenBank	GCA_003294215.1	-	3904	4135	54	1	1757	3827384	62.65	3349	329	100.7
Xanthomonas	oryzae	oryzae	oryzae	YN18		rice	bacterial blight	Yunnan	China	2003		GenBank	GCA_002895805.1	-	3868	4103	52	1	544	4315371	63.84	25133	53	4.38
Xanthomonas	oryzae	oryzae	oryzae	YN19		rice	bacterial blight	Yunnan	China	2003		GenBank	GCA_003294205.1	-	4190	4433	58	1	1189	4303249	63.23	6051	207	53.05
Xanthomonas	oryzae	oryzae	oryzae	YN20		rice	bacterial blight	Yunnan	China	2003		GenBank	GCA_003294195.1	-	4185	4423	56	1	1172	4303457	63.29	6322	197	50.45
Xanthomonas	oryzae	oryzae	oryzae	YN23		rice	bacterial blight	Yunnan	China	2003		GenBank	GCA_003299265.1	-	3984	4211	53	1	1656	3893047	62.71	3578	317	103.49
Xanthomonas	oryzae	oryzae	oryzae	YN24		rice	bacterial blight	Yunan	China	2003	pXOOYN24	GenBank	GCA_003932075.1	-	5022	5263	55	1	2	5069828	63.66	5028971	1	0
Xanthomonas	oryzae	oryzae	oryzae	YN30		rice	bacterial blight	Yunnan	China	2003		GenBank	GCA_003299225.1	-	4182	4419	55	1	878	4358013	63.38	8619	145	84.08
Xanthomonas	oryzae	oryzae	oryzae	YN38		rice	bacterial blight	Yunnan	China	2003		GenBank	GCA_003299175.1	-	4141	4380	57	1	991	4219741	63.25	7108	172	94.86
Xanthomonas	oryzae	oryzae	oryzae	YN39		rice	bacterial blight	Yunnan	China	2003		GenBank	GCA_003299145.1	-	4201	4442	56	1	490	4560735	63.75	25816	57	33.55
Xanthomonas	oryzae	oryzae	oryzae	YN40		rice	bacterial blight	Yunnan	China	2003		GenBank	GCA_003294155.1	-	4163	4402	56	1	886	4332637	63.35	8891	142	100.84
Xanthomonas	oryzae	oryzae	oryzae	YN44		rice	bacterial blight	Yunnan	China	2003		GenBank	GCA_003299065.1	-	4199	4434	55	1	1034	4284514	63.23	7046	172	103.56
Xanthomonas	oryzae	oryzae	oryzae	YN5		rice	bacterial blight	Yunnan	China	2003		GenBank	GCA_003299075.1	-	4268	4507	55	1	711	4511681	63.54	13103	104	147.93
Xanthomonas	oryzae	oryzae	oryzae	YN6		rice	bacterial blight	Yunnan	China	2003		GenBank	GCA_003294135.1	-	4154	4391	56	1	1220	4233732	63.18	5706	206	62.76
Xanthomonas	oryzae	oryzae	oryzae	YN7		rice	bacterial blight	Yunnan	China	2003		GenBank	GCA_002895765.1	-	3886	4120	52	1	562	4327877	63.79	25592	54	5.36
Xanthomonas	oryzae	oryzae	oryzae	YN8		rice	bacterial blight	Yunnan	China	2003		GenBank	GCA_003294115.1	-	4156	4393	54	1	1258	4250290	63.19	5557	217	53.74
Xanthomonas	oryzae	oryzae	oryzae	ZJ05		rice	bacterial blight	Zhejiang	China	-		GenBank	GCA_003299055.1	-	4231	4471	56	1	439	4545163	63.8	26480	55	41.74
Xanthomonas	oryzae	oryzae	oryzae	ZJ16		rice	bacterial blight	Zhejiang	China	-		GenBank	GCA_003294095.1	-	4199	4436	55	1	1302	4245239	63.24	5494	223	45.6
Xanthomonas	oryzae	oryzae	oryzae	ZJ25		rice	bacterial blight	Zhejiang	China	-		GenBank	GCA_003294085.1	-	4294	4535	56	1	433	4606807	63.77	26358	55	40.98
Xanthomonas	oryzae	oryzae	oryzae	ZJ26		rice	bacterial blight	Zhejiang	China	-		GenBank	GCA_003298955.1	-	4169	4409	56	1	1108	4282517	63.32	6651	178	51.35
Xanthomonas	oryzae	oryzae	oryzae	ZJ27		rice	bacterial blight	Zhejiang	China	-		GenBank	GCA_003298965.1	-	4184	4430	58	1	475	4566743	63.75	25895	55	34.66
Xanthomonas	oryzae	oryzae	oryzae	ZJ28		rice	bacterial blight	Zhejiang	China	-		GenBank	GCA_003298825.1	-	4254	4500	58	1	492	4596744	63.72	25491	57	71.81
Xanthomonas	oryzae	oryzae	oryzae	ZPY1		rice	bacterial blight	Zhejiang	China	2003		GenBank	GCA_003298815.1	-	4135	4372	56	1	1186	4163801	63.21	5904	208	113.17
Xanthomonas	oryzae	oryzae	oryzicola	0-9		rice	bacterial streak	-	China	2019		GenBank	GCA_009660205.1	-	4364	4621	54	1	1	4830088	64.03	4830088	1	0
Xanthomonas	oryzae	oryzae	oryzicola	B8-12		rice	bacterial streak	-	China	2007		GenBank	GCA_001042745.1	Wilkins et al. (2015) Front Plant Sci 6:536	4267	4529	55	1	1	4794316	64.08	4794316	1	0
Xanthomonas	oryzae	oryzae	oryzicola	BAI15		rice	bacterial streak	Bagre	Burkina Faso	2009		GenBank	GCA_002189395.1	-	3802	4043	52	1	218	4292046	64.19	36166	35	253.07
Xanthomonas	oryzae	oryzae	oryzicola	BAI20		rice	bacterial streak	Karfiguela	Burkina Faso	2009		GenBank	GCA_002189435.1	-	3969	4215	52	1	207	4474693	64.08	41943	32	180.82
Xanthomonas	oryzae	oryzae	oryzicola	BAI21		rice	bacterial streak	Karfiguela	Burkina Faso	2009		GenBank	GCA_002189465.1	-	3842	4082	54	1	201	4262194	64.21	38148	36	132.23
Xanthomonas	oryzae	oryzae	oryzicola	BLS256		rice	bacterial streak	-	Philippines	1984		GenBank	GCA_000168315.3	Booher NH et al (2015) Microb Genom 1(4)	4298	4559	55	1	1	4831746	64.06	4831746	1	0
Xanthomonas	oryzae	oryzae	oryzicola	BLS279		rice	bacterial streak	-	Philippines	1984		GenBank	GCA_001042775.1	Wilkins et al. (2015) Front Plant Sci 6:536	4267	4527	55	1	1	4790622	64.08	4790622	1	0
Xanthomonas	oryzae	oryzae	oryzicola	BXOR1		rice	bacterial streak	Telangana	India	1996		GenBank	GCA_001042795.1	Wilkins et al. (2015) Front Plant Sci 6:536	4183	4438	54	1	1	4692590	64.14	4692590	1	0
Xanthomonas	oryzae	oryzae	oryzicola	CFBP2286	Paythotype Strain	rice	bacterial streak	-	Malaysia	1964	p1	GenBank	GCA_001042735.1	Wilkins et al. (2015) Front Plant Sci 6:536	4513	4779	55	1	2	5005993	63.99	4969419	1	0
Xanthomonas	oryzae	oryzae	oryzicola	CFBP7331		rice	bacterial streak	-	Mali	2003		GenBank	GCA_001042815.1	Wilkins et al. (2015) Front Plant Sci 6:536	4517	4778	54	1	1	5008292	63.92	5008292	1	0
Xanthomonas	oryzae	oryzae	oryzicola	CFBP7341		rice	bacterial streak	-	Burkina	2009		GenBank	GCA_001042835.1	Wilkins et al. (2015) Front Plant Sci 6:536	4520	4781	54	1	1	5017766	63.92	5017766	1	0
Xanthomonas	oryzae	oryzae	oryzicola	CFBP7342		rice	bacterial streak	Intenga	Burkina Faso	2009		GenBank	GCA_000940825.1	Booher NH et al (2015) Microb Genom 1(4)	4697	4959	57	1	1	5080102	63.97	5080102	1	0
Xanthomonas	oryzae	oryzae	oryzicola	CIX44		rice	bacterial streak	-	Madagascar	2013		GenBank	GCA_001277055.1	Chen R et al. (2016) J Virol 90(23):10600-10611	4254	4506	54	1	457	4693238	64.02	61424	20	0
Xanthomonas	oryzae	oryzae	oryzicola	GX01		rice	bacterial streak	Guangxi	China	2005	pXOCgx01	GenBank	GCA_008370835.2	Niu XN et al (2015) BMC Microbiol 15:233	4391	4654	55	1	2	4846413	64	4793207	1	0
Xanthomonas	oryzae	oryzae	oryzicola	L8		rice	bacterial streak	-	China	-		GenBank	GCA_001042855.1	Wilkins et al. (2015) Front Plant Sci 6:536	4260	4522	55	1	1	4796527	64.08	4796527	1	0
Xanthomonas	oryzae	oryzae	oryzicola	MAI10		rice	bacterial streak	-	Mali	-		GenBank	GCA_000507025.1	Lang JM et al. (2014) Appl Environ Microbiol 80(15):4519-30	3962	4201	52	1	860	4417632	64	11530	119	0
Xanthomonas	oryzae	oryzae	oryzicola	RS105		rice	bacterial streak	-	China	1992		GenBank	GCA_001042875.1	Wilkins et al. (2015) Front Plant Sci 6:536	4274	4536	55	1	1	4779952	64.08	4779952	1	0
Xanthomonas	oryzae	oryzae	oryzicola	WHRI5234		rice	bacterial streak	-	Malaysia	1964		GenBank	GCA_003064145.1	Michalopoulou VA (2018) Microbiol Resour Announc 7(12)	4225	4488	53	1	281	4690108	63.82	61060	23	1.26
Xanthomonas	oryzae	oryzae	oryzicola	YM15		rice	bacterial streak	Yunnan	China	2012		GenBank	GCA_001021915.1	-	3987	4235	49	1	1	4430829	64.05	4430829	1	1.04
Xanthomonas	euvesicatoria	perforans	alangii	NCPPB1336	Pathotype Strain	alangium	-	-	India	-		GenBank	GCA_019193005.1	-	4164	4301	58	1	20	4984130	64.94	399322	3	0
Xanthomonas	euvesicatoria	perforans	alfalfae	CFBP3836	Type Strain	alfalfa	-	-	Sudan	1996	p1,p2	GenBank	GCA_000488955.1	Jacques MA et al. (2013) Genome Announc 1(6)	4245	4375	59	1	6	5079432	64.75	5039408	1	37.82
Xanthomonas	alfalfae	perforans	alfalfae	GEV-Rose-07		rose	leaf spot	Florida	USA	2008		RefSeq	GCF_001855615.1	-	4226	4355	59	1	499	4970862	64.89	20720	75	0
Xanthomonas	euvesicatoria	perforans	alfalfae	LMG495	Type Strain	alfalfa	-	Merelbeke	Belgium	2014		GenBank	GCA_001401625.1	-	4286	4404	52	1	945	4998584	64.82	14084	111	0
Xanthomonas	euvesicatoria	perforans	allii	CFBP6369	Pathotype Strain	onion	-	-	Reunion	1996	p1,p2	GenBank	GCA_000730305.1	Gagnevin L et al. (2014) Genome Announc 2(4)	4637	4772	61	1	3	5427242	64.36	5370749	1	25.57
Xanthomonas	campestris	perforans	blepharidis	NCPPB1757		Blepharis	-	-	India	-		GenBank	GCA_019201485.1	-	4140	4277	62	1	58	4969587	64.92	167765	8	0
Xanthomonas	campestris	perforans	carissae	NCPPB2373		Carissa carandas	-	-	India	-		GenBank	GCA_019201365.1	-	4318	4452	56	1	136	5089141	64.85	93135	20	0
Xanthomonas	axonopodis	perforans	citrumelo	F1		citrus	bacterial spot	Florida	USA	1984		RefSeq	GCF_000225915.1	Jalan et al. (2011) J Bacteriol 193 (22) 6342-6357	4097	4236	60	1	1	4967469	64.92	4967469	1	0
Xanthomonas	euvesicatoria	perforans	citrumelonis	CFBP3371		citrus	-	Florida	USA	1989		GenBank	GCA_002939715.1	-	4056	4190	58	1	48	4931418	64.95	357474	5	0.81
Xanthomonas	euvesicatoria	perforans	citrumelonis	FDC1510		grapefruit	-	Florida	USA	1989		GenBank	GCA_005059785.1	-	4068	4204	58	1	73	4940947	64.93	328657	5	0
Xanthomonas	euvesicatoria	perforans	citrumelonis	FDC1637		grapefruit	-	Sao Paulo	Brazil	2009		GenBank	GCA_005059795.1	-	4028	4158	56	1	124	4899853	64.9	271381	5	0
Xanthomonas	campestris	perforans	clerodendri	NCPPB575		bleeding-heart vine	-	-	India	-		GenBank	GCA_019201225.1	-	4308	4448	59	1	39	5097109	64.97	312137	7	0
Xanthomonas	axonopodis	perforans	commiphoreae	LMG26789		guggul	-	-	India	2005	p1	GenBank	GCA_003698225.1	-	4039	4168	59	1	2	4799653	65.21	4764247	1	0
Xanthomonas	campestris	perforans	convolvuli	NCPPB2498		field blindweed	-	-	India	-		GenBank	GCA_019201245.1	-	4151	4276	56	1	54	4982289	64.85	201220	8	0
Xanthomonas	campestris	perforans	coriandri	NCPPB1758		coriander	-	-	India	-		GenBank	GCA_019201305.1	-	4225	4349	57	1	34	5049250	64.9	522126	4	0
Xanthomonas	campestris	perforans	daturae	NCPPB2932		devil's trumpet	-	-	India	-		GenBank	GCA_019201325.1	-	4470	4602	55	1	46	5173277	64.76	333897	6	0
Xanthomonas	phaseoli	perforans	dieffenbachiae	A1962		philodendron	-	Florida	USA	1982		GenBank	GCA_017745995.1	-	4037	4164	57	1	18	4880054	65.11	572494	4	12.68
Xanthomonas	campestris	perforans	euphorbiae	NCPPB1828		Euphorbia acalyphoides	-	-	Sudan	-		GenBank	GCA_019201425.1	-	4124	4247	56	1	26	4926792	64.98	995918	2	0
Xanthomonas	campestris	perforans	fici	NCPPB2372		sacred fig	-	-	India	-		GenBank	GCA_019201375.1	-	4120	4250	55	1	87	4880201	65.1	109976	13	0
Xanthomonas	campestris	perforans	heliotropii	NCPPB2057		heliotrope	-	-	Sudan	-		GenBank	GCA_019201405.1	-	4419	4558	58	1	120	5161499	64.74	107075	15	0
Xanthomonas	campestris	perforans	ionidii	NCPPB1334		ionidium	-	-	India	-		GenBank	GCA_019201465.1	-	4176	4302	57	1	50	4974037	64.89	264595	7	0
Xanthomonas	campestris	perforans	lawsoniae	NCPPB579		henna	-	-	India	-		GenBank	GCA_019201185.1	-	4254	4386	60	1	112	5050397	64.91	114657	15	0
Xanthomonas	campestris	perforans	mirabilis	NCPPB4348		mavel-of-peru	-	-	India	-		GenBank	GCA_019201145.1	-	4243	4373	58	1	25	5091739	64.8	745972	3	0
Xanthomonas	euvesicatoria	perforans	na	66b		pepper	-	Pavlikeni	Bulgaria	2012		GenBank	GCA_000802325.1	Vancheva T et al. (2015) Genome Announc 3(1)	4549	4691	59	1	384	5306942	64.56	28793	57	0
Xanthomonas	euvesicatoria	perforans	na	83M		pepper	-	Strumitsa	Macedonia	2013		GenBank	GCA_000802345.1	Vancheva T et al. (2015) Genome Announc 3(1)	4331	4472	57	1	317	5103637	64.68	31385	56	0
Xanthomonas	perforans	perforans	na	91-118	NCBI Reference	tomato	bacterial spot	-	-	-		RefSeq	GCF_000192045.2	Potnis et al. (2011) BMC Genomics 12: 146	4059	4193	59	1	1	4898349	65	4898349	1	0
Xanthomonas	sp	perforans	na	A1809		caladium	-	Florida	USA	1983		GenBank	GCA_017746015.1	-	4336	4463	58	1	69	5197809	64.65	405644	4	25.38
Xanthomonas	perforans	perforans	na	AL1		tomato	bacterial spot	Alabama	USA	2017		RefSeq	GCF_007714105.1	-	4243	4375	59	1	86	5016669	64.99	177887	9	7.28
Xanthomonas	perforans	perforans	na	AL33		tomato	bacterial spot	Alabama	USA	2017		RefSeq	GCF_007713965.1	-	4397	4523	54	1	60	5222712	64.66	227089	8	6.91
Xanthomonas	perforans	perforans	na	AL37		tomato	bacterial spot	Alabama	USA	2017		RefSeq	GCF_007713985.1	-	4458	4584	54	1	98	5278037	64.62	130781	13	2.61
Xanthomonas	perforans	perforans	na	AL57		tomato	bacterial spot	Alabama	USA	2017		RefSeq	GCF_007713955.1	-	4142	4269	57	1	54	4970029	64.93	268278	7	3.48
Xanthomonas	perforans	perforans	na	AL65		pepper	bacterial spot	Alabama	USA	2017		RefSeq	GCF_007714115.1	-	4223	4354	59	1	59	5015288	64.99	190896	8	12.2
Xanthomonas	perforans	perforans	na	AL66		pepper	bacterial spot	Alabama	USA	2017		RefSeq	GCF_007714065.1	-	4246	4377	59	1	52	5015391	64.99	249474	7	9.29
Xanthomonas	perforans	perforans	na	ALS7B		pepper	bacterial spot	Alabama	USA	2018		RefSeq	GCF_007714045.1	-	4283	4412	58	1	65	5055676	64.92	187189	9	8.25
Xanthomonas	perforans	perforans	na	ALS7E		pepper	bacterial spot	Alabama	USA	2018		RefSeq	GCF_007714075.1	-	4364	4500	59	1	88	5151463	64.78	139421	14	2.91
Xanthomonas	perforans	perforans	na	BAV6163		tomato	bacterial spot	Virginia	USA	2019		RefSeq	GCF_009733625.1	-	4545	4679	59	1	78	5338109	64.57	327039	6	0
Xanthomonas	perforans	perforans	na	BAV6164		tomato	bacterial spot	VIrginia	USA	2019		RefSeq	GCF_009733635.1	-	4550	4684	59	1	78	5338109	64.57	327039	6	0
Xanthomonas	euvesicatoria	perforans	na	BRIP38997		pepper	bacterial spot	Bundaberg	Australia	1986		GenBank	GCA_003993175.1	-	4512	4652	58	1	112	5308487	64.55	163565	12	0
Xanthomonas	euvesicatoria	perforans	na	BRIP39016		nightshade	bacterial spot	Christmas Creek	Australia	1973		GenBank	GCA_003993195.1	-	4292	4426	58	1	96	5067145	64.61	171827	9	0
Xanthomonas	perforans	perforans	na	BRIP62383		tomato	bacterial spot	Bowen	Australia	2012		RefSeq	GCF_003993135.1	-	4464	4593	58	1	61	5271232	64.68	302799	7	0
Xanthomonas	perforans	perforans	na	BRIP62384		tomato	bacterial spot	Bowen	Australia	2012		RefSeq	GCF_003993115.1	-	4449	4578	58	1	77	5258639	64.66	312509	6	0
Xanthomonas	perforans	perforans	na	BRIP62386		tomato	bacterial spot	Bundaberg	Australia	2012		RefSeq	GCF_003993575.1	-	4484	4613	58	1	80	5293523	64.67	187311	8	0
Xanthomonas	perforans	perforans	na	BRIP62389		tomato	bacterial spot	South Turramurra	Australia	2013		RefSeq	GCF_003993105.1	-	4465	4594	58	1	70	5272924	64.68	225394	9	0
Xanthomonas	euvesicatoria	perforans	na	BRIP62390		pepper	bacterial spot	Gatton	Australia	2014		GenBank	GCA_003993345.1	-	4550	4690	58	1	137	5346081	64.53	153551	14	0
Xanthomonas	euvesicatoria	perforans	na	BRIP62391		pepper	bacterial spot	Gatton	Australia	2014		GenBank	GCA_003993335.1	-	4560	4700	58	1	131	5347907	64.53	113982	14	0
Xanthomonas	euvesicatoria	perforans	na	BRIP62392		pepper	bacterial spot	Gatton	Australia	2014		GenBank	GCA_003993725.1	-	4563	4703	58	1	183	5370047	64.53	169141	11	0
Xanthomonas	euvesicatoria	perforans	na	BRIP62395		pepper	bacterial spot	Gatton	Australia	2014		GenBank	GCA_003993315.1	-	4576	4716	58	1	168	5372852	64.52	179351	10	0
Xanthomonas	euvesicatoria	perforans	na	BRIP62396		pepper	bacterial spot	Gatton	Australia	2014		GenBank	GCA_003993275.1	-	4606	4746	58	1	161	5385426	64.5	102920	17	0
Xanthomonas	perforans	perforans	na	BRIP62397		tomato	bacterial spot	Brisbane	Australia	2014		RefSeq	GCF_003993535.1	-	4167	4298	59	1	45	4974634	64.99	288612	6	0
Xanthomonas	perforans	perforans	na	BRIP62398		tomato	bacterial spot	Bowen	Australia	2014		RefSeq	GCF_003993095.1	-	4410	4540	57	1	57	5230599	64.67	187438	9	0
Xanthomonas	euvesicatoria	perforans	na	BRIP62400		pepper	bacterial spot	Gatton	Australia	2014		GenBank	GCA_003993685.1	-	4553	4693	59	1	131	5346314	64.53	194822	11	0
Xanthomonas	euvesicatoria	perforans	na	BRIP62403		pepper	bacterial spot	Gatton	Australia	2014		GenBank	GCA_003993675.1	-	4556	4695	58	1	144	5347580	64.53	135453	14	0
Xanthomonas	perforans	perforans	na	BRIP62404		tomato	bacterial spot	Bowen	Australia	2014		RefSeq	GCF_003993055.1	-	4449	4578	58	1	109	5252389	64.66	140260	14	0
Xanthomonas	perforans	perforans	na	BRIP62405		tomato	bacterial spot	Bundaberg	Australia	2014		RefSeq	GCF_003993035.1	-	4479	4608	58	1	76	5289286	64.67	293980	7	0
Xanthomonas	euvesicatoria	perforans	na	BRIP62425		pepper	bacterial spot	Stanthorpe	Australia	2015		GenBank	GCA_003993265.1	-	4577	4717	58	1	163	5358212	64.53	164091	12	0
Xanthomonas	euvesicatoria	perforans	na	BRIP62438		pepper	bacterial spot	Hawkesbury Heights	Australia	2015		GenBank	GCA_003993255.1	-	4310	4449	57	1	99	5125036	64.71	161933	12	0
Xanthomonas	euvesicatoria	perforans	na	BRIP62441		pepper	bacterial spot	Bundaberg	Australia	2015		GenBank	GCA_003993655.1	-	4572	4712	58	1	135	5351804	64.52	159122	11	0
Xanthomonas	euvesicatoria	perforans	na	BRIP62555		pepper	bacterial spot	Bundaberg	Australia	2015		GenBank	GCA_003993605.1	-	4564	4703	58	1	139	5357524	64.52	164574	10	0
Xanthomonas	euvesicatoria	perforans	na	BRIP62757		pepper	bacterial spot	Bundaberg	Australia	2015		GenBank	GCA_003993615.1	-	4554	4694	58	1	149	5353843	64.53	167015	9	0
Xanthomonas	euvesicatoria	perforans	na	BRIP62858		pepper	bacterial spot	Bundaberg	Australia	2015		GenBank	GCA_003993595.1	-	4556	4696	58	1	144	5349619	64.53	146014	14	0
Xanthomonas	euvesicatoria	perforans	na	BRIP62959		pepper	bacterial spot	Bundaberg	Australia	2015		GenBank	GCA_003993225.1	-	4560	4700	58	1	129	5353036	64.53	169175	11	0
Xanthomonas	perforans	perforans	na	BRIP63262		tomato	bacterial spot	Bundaberg	Australia	2015		RefSeq	GCF_003993015.1	-	4547	4677	58	1	98	5352324	64.64	372915	5	0
Xanthomonas	euvesicatoria	perforans	na	BRIP63464		pepper	bacterial spot	Bundaberg	Australia	2015		GenBank	GCA_003993185.1	-	4562	4702	58	1	140	5357243	64.53	194822	10	0
Xanthomonas	perforans	perforans	na	BRIP63565		tomato	bacterial spot	Bundaberg	Australia	2015		RefSeq	GCF_003993025.1	-	4425	4554	58	1	72	5234609	64.67	312487	6	0
Xanthomonas	perforans	perforans	na	BRIP63666		tomato	bacterial spot	Bundaberg	Australia	2015		RefSeq	GCF_003992975.1	-	4473	4601	58	1	59	5281921	64.68	312512	6	0
Xanthomonas	perforans	perforans	na	CFBP7293	Type Strain	tomato	bacterial spot	Florida	USA	1991		RefSeq	GCF_001976075.1	-	4198	4330	59	1	32	5012988	64.93	508791	3	0.06
Xanthomonas	euvesicatoria	perforans	na	CFBP7921		-	-	-	-	-		GenBank	GCA_014198935.1	-	4221	4353	57	1	21	5035348	64.89	563815	4	5.68
Xanthomonas	axonopodis	perforans	na	CFBP7922		-	-	-	-	-		GenBank	GCA_014198975.1	-	4222	4354	57	1	21	5034570	64.89	563815	4	3.83
Xanthomonas	euvesicatoria	perforans	na	DAR26930		tomato	bacterial spot	Liverpool	Australia	1976		GenBank	GCA_003993445.1	-	4202	4332	57	1	101	5046297	64.9	103617	14	0
Xanthomonas	euvesicatoria	perforans	na	DAR34895		pepper	bacterial spot	Dural	Australia	1981		GenBank	GCA_003992805.1	-	4450	4590	58	1	69	5231575	64.62	176952	11	0
Xanthomonas	euvesicatoria	perforans	na	DAR82542		pepper	bacterial spot	Bundaberg	Australia	1981		GenBank	GCA_003992785.1	-	4483	4621	56	1	426	5152417	64.62	30590	52	0
Xanthomonas	perforans	perforans	na	DSM18975		tomato	bacterial spot	-	USA	2006		RefSeq	GCF_013112235.1	-	4217	4351	59	1	3	5034532	64.91	4914073	1	0
Xanthomonas	perforans	perforans	na	GEV1001		tomato	bacterial spot	Florida	USA	2012		RefSeq	GCF_001010025.1	Schwartz et al., (2015) Frontiers in Microbiology 6: 535	4408	4544	59	1	78	5179858	64.79	123606	11	0.08
Xanthomonas	perforans	perforans	na	GEV1026		tomato	bacterial spot	Florida	USA	2012		RefSeq	GCF_001010035.1	Schwartz et al., (2015) Frontiers in Microbiology 6: 535	4375	4511	59	1	69	5146461	64.88	158062	11	0.68
Xanthomonas	perforans	perforans	na	GEV1044		tomato	bacterial spot	Florida	USA	2012		RefSeq	GCF_001009935.1	Schwartz et al., (2015) Frontiers in Microbiology 6: 535	4456	4592	59	1	81	5237183	64.71	128850	12	0.8
Xanthomonas	perforans	perforans	na	GEV1054		tomato	bacterial spot	Florida	USA	2012		RefSeq	GCF_001009925.1	Schwartz et al., (2015) Frontiers in Microbiology 6: 535	4450	4586	59	1	81	5225310	64.7	139488	12	4.17
Xanthomonas	perforans	perforans	na	GEV1063		tomato	bacterial spot	Florida	USA	2012		RefSeq	GCF_001010085.1	Schwartz et al., (2015) Frontiers in Microbiology 6: 535	4383	4519	59	1	91	5163344	64.78	128850	13	1.43
Xanthomonas	perforans	perforans	na	GEV1911		tomato	bacterial spot	Florida	USA	2015		RefSeq	GCF_006980365.1	Abrahamian et al. (2019) Appl Environ Microbiol 85(18):e01220-83	4493	4625	57	1	461	5176859	64.68	20265	84	3.13
Xanthomonas	perforans	perforans	na	GEV1912		tomato	bacterial spot	Florida	USA	2015		RefSeq	GCF_006980315.1	Abrahamian et al. (2019) Appl Environ Microbiol 85(18):e01220-42	4437	4570	57	1	286	5191026	64.69	34053	49	0
Xanthomonas	perforans	perforans	na	GEV1913		tomato	bacterial spot	Florida	USA	2015		RefSeq	GCF_006980305.1	Abrahamian et al. (2019) Appl Environ Microbiol 85(18):e01220-75	4506	4638	56	1	370	5203605	64.68	25448	70	3.44
Xanthomonas	perforans	perforans	na	GEV1914		tomato	bacterial spot	Florida	USA	2015		RefSeq	GCF_006980285.1	Abrahamian et al. (2019) Appl Environ Microbiol 85(18):e01220-82	4484	4617	58	1	473	5160381	64.62	20597	74	4.53
Xanthomonas	perforans	perforans	na	GEV1915		tomato	bacterial spot	Florida	USA	2015		RefSeq	GCF_006980275.1	Abrahamian et al. (2019) Appl Environ Microbiol 85(18):e01220-69	4493	4627	58	1	414	5210429	64.62	26284	68	0.9
Xanthomonas	perforans	perforans	na	GEV1916		tomato	bacterial spot	Florida	USA	2015		RefSeq	GCF_006980245.1	Abrahamian et al. (2019) Appl Environ Microbiol 85(18):e01220-62	4425	4558	59	1	389	5154455	64.68	28441	56	4.97
Xanthomonas	perforans	perforans	na	GEV1917		tomato	bacterial spot	Florida	USA	2015		RefSeq	GCF_006980225.1	Abrahamian et al. (2019) Appl Environ Microbiol 85(18):e01220-47	4472	4606	58	1	317	5197089	64.67	33165	50	1.25
Xanthomonas	perforans	perforans	na	GEV1918		tomato	bacterial spot	Florida	USA	2015		RefSeq	GCF_006980195.1	Abrahamian et al. (2019) Appl Environ Microbiol 85(18):e01220-34	4417	4552	59	1	333	5150503	64.7	39443	45	4.72
Xanthomonas	perforans	perforans	na	GEV1919		tomato	bacterial spot	Florida	USA	2015		RefSeq	GCF_006980475.1	Abrahamian et al. (2019) Appl Environ Microbiol 85(18):e01220-19	4446	4582	59	1	72	5239945	64.69	175168	9	0
Xanthomonas	perforans	perforans	na	GEV1920		tomato	bacterial spot	Florida	USA	2015		RefSeq	GCF_006980215.1	Abrahamian et al. (2019) Appl Environ Microbiol 85(18):e01220-67	4466	4599	59	1	388	5188159	64.62	27239	62	4.01
Xanthomonas	perforans	perforans	na	GEV1921		tomato	bacterial spot	Florida	USA	2015		RefSeq	GCF_004102515.1	Abrahamian et al. (2019) Appl Environ Microbiol 85(18):e01220-74	4456	4592	59	1	370	5197923	64.72	25216	63	4.42
Xanthomonas	perforans	perforans	na	GEV1989		tomato	bacterial spot	Florida	USA	2015		RefSeq	GCF_004102325.1	Abrahamian et al. (2019) Appl Environ Microbiol 85(18):e01220-51	4472	4607	57	1	268	5216951	64.7	31654	50	3.68
Xanthomonas	perforans	perforans	na	GEV1991		tomato	bacterial spot	Florida	USA	2015		RefSeq	GCF_006980665.1	Abrahamian et al. (2019) Appl Environ Microbiol 85(18):e01220-36	4478	4613	59	1	266	5213023	64.7	36490	49	0.58
Xanthomonas	perforans	perforans	na	GEV1992		tomato	bacterial spot	Florida	USA	2015		RefSeq	GCF_006980655.1	Abrahamian et al. (2019) Appl Environ Microbiol 85(18):e01220-37	4497	4631	58	1	293	5213649	64.7	35591	44	0.12
Xanthomonas	perforans	perforans	na	GEV1993		tomato	bacterial spot	Florida	USA	2015		RefSeq	GCF_006980625.1	Abrahamian et al. (2019) Appl Environ Microbiol 85(18):e01220-48	4483	4618	59	1	329	5188997	64.7	32393	48	0
Xanthomonas	perforans	perforans	na	GEV2004		tomato	bacterial spot	Florida	USA	2015		RefSeq	GCF_004102535.1	Abrahamian et al. (2019) Appl Environ Microbiol 85(18):e01220-84	4498	4627	57	1	532	5134473	64.68	18936	86	12.82
Xanthomonas	perforans	perforans	na	GEV2009		tomato	bacterial spot	Florida	USA	2015		RefSeq	GCF_004102315.1	Abrahamian et al. (2019) Appl Environ Microbiol 85(18):e01220-72	4436	4571	59	1	363	5165421	64.72	25399	64	1.43
Xanthomonas	perforans	perforans	na	GEV2010		tomato	bacterial spot	Florida	USA	2015		RefSeq	GCF_004102525.1	Abrahamian et al. (2019) Appl Environ Microbiol 85(18):e01220-45	4456	4585	56	1	290	5192678	64.68	33229	47	2.95
Xanthomonas	perforans	perforans	na	GEV2011		tomato	bacterial spot	Florida	USA	2015		RefSeq	GCF_006980615.1	Abrahamian et al. (2019) Appl Environ Microbiol 85(18):e01220-53	4374	4507	58	1	298	5141189	64.72	30223	50	4.03
Xanthomonas	perforans	perforans	na	GEV2013		tomato	bacterial spot	Florida	USA	2015		RefSeq	GCF_006980585.1	Abrahamian et al. (2019) Appl Environ Microbiol 85(18):e01220-38	4436	4567	55	1	283	5163202	64.68	35456	46	4.05
Xanthomonas	perforans	perforans	na	GEV2015		tomato	bacterial spot	Florida	USA	2015		RefSeq	GCF_004102305.1	Abrahamian et al. (2019) Appl Environ Microbiol 85(18):e01220-40	4466	4598	56	1	308	5186453	64.7	34359	47	0.85
Xanthomonas	perforans	perforans	na	GEV2047		tomato	bacterial spot	Florida	USA	2015		RefSeq	GCF_006980575.1	Abrahamian et al. (2019) Appl Environ Microbiol 85(18):e01220-56	4489	4625	59	1	330	5203667	64.7	29873	59	3.63
Xanthomonas	perforans	perforans	na	GEV2048		tomato	bacterial spot	Florida	USA	2015		RefSeq	GCF_006980565.1	Abrahamian et al. (2019) Appl Environ Microbiol 85(18):e01220-66	4484	4620	58	1	343	5206656	64.7	27730	59	2.5
Xanthomonas	perforans	perforans	na	GEV2049		tomato	bacterial spot	Florida	USA	2015		RefSeq	GCF_004102275.1	Abrahamian et al. (2019) Appl Environ Microbiol 85(18):e01220-54	4509	4644	58	1	349	5202227	64.71	30126	52	0.87
Xanthomonas	perforans	perforans	na	GEV2050		tomato	bacterial spot	Florida	USA	2015		RefSeq	GCF_006980405.1	Abrahamian et al. (2019) Appl Environ Microbiol 85(18):e01220-46	4491	4624	56	1	335	5202200	64.7	33098	54	2.11
Xanthomonas	perforans	perforans	na	GEV2052		tomato	bacterial spot	Florida	USA	2015		RefSeq	GCF_006980525.1	Abrahamian et al. (2019) Appl Environ Microbiol 85(18):e01220-35	4468	4600	57	1	273	5208146	64.7	38128	41	5.36
Xanthomonas	perforans	perforans	na	GEV2055		tomato	bacterial spot	Florida	USA	2015		RefSeq	GCF_006980505.1	Abrahamian et al. (2019) Appl Environ Microbiol 85(18):e01220-80	4481	4614	57	1	403	5203341	64.71	23082	70	1.77
Xanthomonas	perforans	perforans	na	GEV2058		tomato	bacterial spot	Florida	USA	2015		RefSeq	GCF_006980385.1	Abrahamian et al. (2019) Appl Environ Microbiol 85(18):e01220-33	4475	4610	59	1	246	5220310	64.71	39295	44	1.76
Xanthomonas	perforans	perforans	na	GEV2059		tomato	bacterial spot	Florida	USA	2015		RefSeq	GCF_006980375.1	Abrahamian et al. (2019) Appl Environ Microbiol 85(18):e01220-76	4506	4642	59	1	372	5208945	64.7	24986	65	1.25
Xanthomonas	perforans	perforans	na	GEV2060		tomato	bacterial spot	Florida	USA	2015		RefSeq	GCF_006980495.1	Abrahamian et al. (2019) Appl Environ Microbiol 85(18):e01220-78	4521	4654	58	1	400	5211938	64.71	24388	64	0
Xanthomonas	perforans	perforans	na	GEV2063		tomato	bacterial spot	Florida	USA	2015		RefSeq	GCF_004102235.1	Abrahamian et al. (2019) Appl Environ Microbiol 85(18):e01220-55	4438	4572	59	1	333	5168216	64.7	30257	55	4.53
Xanthomonas	perforans	perforans	na	GEV2065		tomato	bacterial spot	Florida	USA	2016		RefSeq	GCF_006980165.1	Abrahamian et al. (2019) Appl Environ Microbiol 85(18):e01220-70	4428	4557	57	1	379	5164844	64.65	25491	67	4.09
Xanthomonas	perforans	perforans	na	GEV2067		tomato	bacterial spot	Florida	USA	2016		RefSeq	GCF_006980175.1	Abrahamian et al. (2019) Appl Environ Microbiol 85(18):e01220-39	4507	4642	60	1	280	5235833	64.64	37172	45	2.96
Xanthomonas	perforans	perforans	na	GEV2072		tomato	bacterial spot	Florida	USA	2016		RefSeq	GCF_006980115.1	Abrahamian et al. (2019) Appl Environ Microbiol 85(18):e01220-41	4488	4621	56	1	264	5219557	64.68	34212	40	0.69
Xanthomonas	perforans	perforans	na	GEV2087		tomato	bacterial spot	Florida	USA	2016		RefSeq	GCF_006980095.1	Abrahamian et al. (2019) Appl Environ Microbiol 85(18):e01220-43	4435	4568	58	1	345	5174499	64.68	35031	49	5.97
Xanthomonas	perforans	perforans	na	GEV2088		tomato	bacterial spot	Florida	USA	2016		RefSeq	GCF_006980075.1	Abrahamian et al. (2019) Appl Environ Microbiol 85(18):e01220-65	4453	4586	57	1	373	5178592	64.69	27691	55	0.81
Xanthomonas	perforans	perforans	na	GEV2089		tomato	bacterial spot	Florida	USA	2016		RefSeq	GCF_006980085.1	Abrahamian et al. (2019) Appl Environ Microbiol 85(18):e01220-73	4484	4619	59	1	406	5158412	64.67	25229	71	2.97
Xanthomonas	perforans	perforans	na	GEV2097		tomato	bacterial spot	Florida	USA	2016		RefSeq	GCF_004102175.1	Abrahamian et al. (2019) Appl Environ Microbiol 85(18):e01220-59	4432	4561	57	1	361	5173286	64.68	28932	52	5.61
Xanthomonas	perforans	perforans	na	GEV2098		tomato	bacterial spot	Florida	USA	2016		RefSeq	GCF_004102165.1	Abrahamian et al. (2019) Appl Environ Microbiol 85(18):e01220-68	4470	4603	57	1	354	5195185	64.71	26626	61	1.87
Xanthomonas	perforans	perforans	na	GEV2099		tomato	bacterial spot	Florida	USA	2016		RefSeq	GCF_006980055.1	Abrahamian et al. (2019) Appl Environ Microbiol 85(18):e01220-58	4392	4524	57	1	339	5136760	64.72	28946	56	1.77
Xanthomonas	perforans	perforans	na	GEV2108		tomato	bacterial spot	Florida	USA	2016		RefSeq	GCF_006980045.1	Abrahamian et al. (2019) Appl Environ Microbiol 85(18):e01220-77	4393	4523	56	1	386	5134061	64.72	24726	64	8.55
Xanthomonas	perforans	perforans	na	GEV2109		tomato	bacterial spot	Florida	USA	2016		RefSeq	GCF_006979985.1	Abrahamian et al. (2019) Appl Environ Microbiol 85(18):e01220-61	4503	4638	58	1	309	5223083	64.68	28633	53	1.24
Xanthomonas	perforans	perforans	na	GEV2110		tomato	bacterial spot	Florida	USA	2016		RefSeq	GCF_006980465.1	Abrahamian et al. (2019) Appl Environ Microbiol 85(18):e01220-20	4379	4515	59	1	73	5172950	64.77	143862	11	0
Xanthomonas	perforans	perforans	na	GEV2111		tomato	bacterial spot	Florida	USA	2016		RefSeq	GCF_006979975.1	Abrahamian et al. (2019) Appl Environ Microbiol 85(18):e01220-24	4368	4502	58	1	196	5111709	64.81	51556	36	1.96
Xanthomonas	perforans	perforans	na	GEV2112		tomato	bacterial spot	Florida	USA	2016		RefSeq	GCF_004102215.1	Abrahamian et al. (2019) Appl Environ Microbiol 85(18):e01220-57	4363	4491	55	1	365	5134546	64.65	29101	56	1.3
Xanthomonas	perforans	perforans	na	GEV2113		tomato	bacterial spot	Florida	USA	2016		RefSeq	GCF_006979965.1	Abrahamian et al. (2019) Appl Environ Microbiol 85(18):e01220-79	4484	4617	59	1	399	5201037	64.63	24274	66	2.08
Xanthomonas	perforans	perforans	na	GEV2114		tomato	bacterial spot	Florida	USA	2016		RefSeq	GCF_006980395.1	Abrahamian et al. (2019) Appl Environ Microbiol 85(18):e01220-22	4484	4620	59	1	87	5277478	64.63	135809	13	0
Xanthomonas	perforans	perforans	na	GEV2115		tomato	bacterial spot	Florida	USA	2016		RefSeq	GCF_004102225.1	Abrahamian et al. (2019) Appl Environ Microbiol 85(18):e01220-81	4485	4618	57	1	410	5203675	64.67	21815	73	1.6
Xanthomonas	perforans	perforans	na	GEV2116		tomato	bacterial spot	Florida	USA	2016		RefSeq	GCF_004102505.1	Abrahamian et al. (2019) Appl Environ Microbiol 85(18):e01220-60	4458	4592	57	1	349	5188599	64.67	28868	56	2
Xanthomonas	perforans	perforans	na	GEV2117		tomato	bacterial spot	Florida	USA	2016		RefSeq	GCF_004102455.1	Abrahamian et al. (2019) Appl Environ Microbiol 85(18):e01220-49	4403	4537	59	1	317	5101540	64.8	31855	51	1.2
Xanthomonas	perforans	perforans	na	GEV2118		tomato	bacterial spot	Florida	USA	2016		RefSeq	GCF_006979955.1	Abrahamian et al. (2019) Appl Environ Microbiol 85(18):e01220-71	4459	4590	56	1	361	5194575	64.68	25729	63	6.74
Xanthomonas	perforans	perforans	na	GEV2119		tomato	bacterial spot	Florida	USA	2016		RefSeq	GCF_006979945.1	Abrahamian et al. (2019) Appl Environ Microbiol 85(18):e01220-50	4423	4558	58	1	368	5165432	64.68	31845	47	6.81
Xanthomonas	perforans	perforans	na	GEV2120		tomato	bacterial spot	Florida	USA	2016		RefSeq	GCF_004102205.1	Abrahamian et al. (2019) Appl Environ Microbiol 85(18):e01220-21	4479	4615	59	1	85	5275463	64.63	143799	13	0
Xanthomonas	perforans	perforans	na	GEV2121		tomato	bacterial spot	Florida	USA	2016		RefSeq	GCF_004102075.1	Abrahamian et al. (2019) Appl Environ Microbiol 85(18):e01220-63	4404	4532	57	1	365	5135516	64.65	28682	58	8.2
Xanthomonas	perforans	perforans	na	GEV2122		tomato	bacterial spot	Florida	USA	2016		RefSeq	GCF_004102435.1	Abrahamian et al. (2019) Appl Environ Microbiol 85(18):e01220-32	4414	4544	57	1	279	5158831	64.65	40302	42	6.98
Xanthomonas	perforans	perforans	na	GEV2123		tomato	bacterial spot	Florida	USA	2016		RefSeq	GCF_006979915.1	Abrahamian et al. (2019) Appl Environ Microbiol 85(18):e01220-23	4458	4594	59	1	101	5233393	64.68	99297	16	0
Xanthomonas	perforans	perforans	na	GEV2124		tomato	bacterial spot	Florida	USA	2016		RefSeq	GCF_004102415.1	Abrahamian et al. (2019) Appl Environ Microbiol 85(18):e01220-31	4340	4469	55	1	308	5092042	64.72	39893	44	0.63
Xanthomonas	perforans	perforans	na	GEV2125		tomato	bacterial spot	Florida	USA	2016		RefSeq	GCF_004102085.1	Abrahamian et al. (2019) Appl Environ Microbiol 85(18):e01220-85	4373	4495	57	1	654	5037327	64.69	15120	106	15.27
Xanthomonas	perforans	perforans	na	GEV2126		tomato	bacterial spot	Florida	USA	2016		RefSeq	GCF_006979895.1	Abrahamian et al. (2019) Appl Environ Microbiol 85(18):e01220-29	4374	4508	59	1	235	5110943	64.79	42617	38	0.67
Xanthomonas	perforans	perforans	na	GEV2127		tomato	bacterial spot	Florida	USA	2016		RefSeq	GCF_004102065.1	Abrahamian et al. (2019) Appl Environ Microbiol 85(18):e01220-64	4358	4486	55	1	371	5083842	64.7	28516	55	3.03
Xanthomonas	perforans	perforans	na	GEV2128		tomato	bacterial spot	Florida	USA	2016		RefSeq	GCF_006979875.1	Abrahamian et al. (2019) Appl Environ Microbiol 85(18):e01220-44	4375	4502	55	1	259	5138046	64.69	34176	46	1.81
Xanthomonas	perforans	perforans	na	GEV2129		tomato	bacterial spot	Florida	USA	2016		RefSeq	GCF_004102425.1	Abrahamian et al. (2019) Appl Environ Microbiol 85(18):e01220-52	4448	4580	57	1	300	5177720	64.67	30253	54	3.5
Xanthomonas	perforans	perforans	na	GEV2130		tomato	bacterial spot	Florida	USA	2016		RefSeq	GCF_004102405.1	Abrahamian et al. (2019) Appl Environ Microbiol 85(18):e01220-27	4355	4485	57	1	224	5140846	64.71	43852	36	2.1
Xanthomonas	perforans	perforans	na	GEV2132		tomato	bacterial spot	Florida	USA	2016		RefSeq	GCF_004102095.1	Abrahamian et al. (2019) Appl Environ Microbiol 85(18):e01220-30	4326	4457	57	1	223	5078727	64.8	42226	38	4.08
Xanthomonas	perforans	perforans	na	GEV2133		tomato	bacterial spot	Florida	USA	2016		RefSeq	GCF_006979855.1	Abrahamian et al. (2019) Appl Environ Microbiol 85(18):e01220-26	4417	4549	57	1	216	5171297	64.71	48392	35	0.6
Xanthomonas	perforans	perforans	na	GEV2134		tomato	bacterial spot	Florida	USA	2016		RefSeq	GCF_004102345.1	Abrahamian et al. (2019) Appl Environ Microbiol 85(18):e01220-28	4412	4543	57	1	302	5166185	64.67	43526	38	2.96
Xanthomonas	perforans	perforans	na	GEV2135		tomato	bacterial spot	Florida	USA	2016		RefSeq	GCF_004102335.1	Abrahamian et al. (2019) Appl Environ Microbiol 85(18):e01220-25	4359	4493	59	1	211	5118112	64.81	50267	33	1.93
Xanthomonas	perforans	perforans	na	GEV2384		tomato	bacterial spot	South Carolina	USA	2016		RefSeq	GCF_006979835.1	Abrahamian et al. (2019) Appl Environ Microbiol 85(18):e01220-82	4497	4632	59	1	220	5227442	64.69	42160	38	0
Xanthomonas	perforans	perforans	na	GEV2388		tomato	bacterial spot	South Carolina	USA	2016		RefSeq	GCF_006979815.1	Abrahamian et al. (2019) Appl Environ Microbiol 85(18):e01220-77	4495	4630	58	1	170	5238404	64.7	54290	30	0
Xanthomonas	perforans	perforans	na	GEV2389		tomato	bacterial spot	South Carolina	USA	2016		RefSeq	GCF_006979805.1	Abrahamian et al. (2019) Appl Environ Microbiol 85(18):e01220-71	4452	4587	59	1	135	5217780	64.69	72012	25	0
Xanthomonas	perforans	perforans	na	GEV2390		tomato	bacterial spot	South Carolina	USA	2016		RefSeq	GCF_006979785.1	Abrahamian et al. (2019) Appl Environ Microbiol 85(18):e01220-69	4420	4549	56	1	101	5230242	64.67	91588	18	0
Xanthomonas	perforans	perforans	na	GEV2391		tomato	bacterial spot	South Carolina	USA	2016		RefSeq	GCF_006979715.1	Abrahamian et al. (2019) Appl Environ Microbiol 85(18):e01220-75	4420	4553	58	1	161	5184985	64.72	56498	26	0
Xanthomonas	perforans	perforans	na	GEV2392		tomato	bacterial spot	South Carolina	USA	2016		RefSeq	GCF_006979735.1	Abrahamian et al. (2019) Appl Environ Microbiol 85(18):e01220-72	4435	4565	58	1	157	5221424	64.66	61165	27	0
Xanthomonas	perforans	perforans	na	GEV2393		tomato	bacterial spot	South Carolina	USA	2016		RefSeq	GCF_006979725.1	Abrahamian et al. (2019) Appl Environ Microbiol 85(18):e01220-81	4461	4598	59	1	197	5219897	64.69	46919	34	0
Xanthomonas	perforans	perforans	na	GEV2396		tomato	bacterial spot	South Carolina	USA	2016		RefSeq	GCF_006979645.1	Abrahamian et al. (2019) Appl Environ Microbiol 85(18):e01220-74	4447	4575	55	1	162	5225103	64.66	57177	29	0
Xanthomonas	perforans	perforans	na	GEV2397		tomato	bacterial spot	South Carolina	USA	2016		RefSeq	GCF_006979675.1	Abrahamian et al. (2019) Appl Environ Microbiol 85(18):e01220-83	4483	4615	58	1	243	5214010	64.66	40139	40	0
Xanthomonas	perforans	perforans	na	GEV2398		tomato	bacterial spot	South Carolina	USA	2016		RefSeq	GCF_006979655.1	Abrahamian et al. (2019) Appl Environ Microbiol 85(18):e01220-85	4259	4371	48	1	793	4718044	64.57	8538	161	0
Xanthomonas	perforans	perforans	na	GEV2399		tomato	bacterial spot	South Carolina	USA	2016		RefSeq	GCF_006979635.1	Abrahamian et al. (2019) Appl Environ Microbiol 85(18):e01220-78	4449	4583	58	1	174	5193113	64.75	49392	30	0
Xanthomonas	perforans	perforans	na	GEV2400		tomato	bacterial spot	South Carolina	USA	2016		RefSeq	GCF_006979625.1	Abrahamian et al. (2019) Appl Environ Microbiol 85(18):e01220-84	4468	4601	58	1	236	5205091	64.68	39103	43	0
Xanthomonas	perforans	perforans	na	GEV2403		tomato	bacterial spot	South Carolina	USA	2016		RefSeq	GCF_006979535.1	Abrahamian et al. (2019) Appl Environ Microbiol 85(18):e01220-79	4479	4616	60	1	190	5213965	64.69	49043	33	0
Xanthomonas	perforans	perforans	na	GEV2407		tomato	bacterial spot	South Carolina	USA	2016		RefSeq	GCF_006979525.1	Abrahamian et al. (2019) Appl Environ Microbiol 85(18):e01220-70	4461	4596	59	1	135	5235143	64.7	73928	22	0
Xanthomonas	perforans	perforans	na	GEV2408		tomato	bacterial spot	South Carolina	USA	2016		RefSeq	GCF_006979555.1	Abrahamian et al. (2019) Appl Environ Microbiol 85(18):e01220-80	4363	4495	57	1	198	5113434	64.8	47063	35	0
Xanthomonas	perforans	perforans	na	GEV2410		tomato	bacterial spot	South Carolina	USA	2016		RefSeq	GCF_006979565.1	Abrahamian et al. (2019) Appl Environ Microbiol 85(18):e01220-73	4487	4621	57	1	137	5235464	64.69	59951	25	0
Xanthomonas	perforans	perforans	na	GEV2420		tomato	bacterial spot	South Carolina	USA	2016		RefSeq	GCF_006979545.1	Abrahamian et al. (2019) Appl Environ Microbiol 85(18):e01220-76	4492	4627	58	1	186	5243522	64.67	55744	31	0
Xanthomonas	perforans	perforans	na	GEV839		tomato	bacterial spot	Florida	USA	2012		RefSeq	GCF_001009475.1	Schwartz et al., (2015) Frontiers in Microbiology 6: 535	4671	4808	60	1	109	5439921	64.44	107802	15	0.24
Xanthomonas	perforans	perforans	na	GEV872		tomato	bacterial spot	Florida	USA	2012		RefSeq	GCF_001009485.1	Schwartz et al., (2015) Frontiers in Microbiology 6: 535	4399	4533	58	1	78	5145241	64.88	143709	11	0.66
Xanthomonas	perforans	perforans	na	GEV893		tomato	bacterial spot	Florida	USA	2012		RefSeq	GCF_001009545.1	Schwartz et al., (2015) Frontiers in Microbiology 6: 535	4384	4519	59	1	115	5132958	64.88	105783	14	0.66
Xanthomonas	perforans	perforans	na	GEV904		tomato	bacterial spot	Florida	USA	2012		RefSeq	GCF_001009795.1	Schwartz et al., (2015) Frontiers in Microbiology 6: 535	4399	4532	58	1	132	5138172	64.88	77145	20	2.22
Xanthomonas	perforans	perforans	na	GEV909		tomato	bacterial spot	Florida	USA	2012		RefSeq	GCF_001009825.1	Schwartz et al., (2015) Frontiers in Microbiology 6: 535	4390	4523	58	1	71	5144705	64.89	128792	10	0.19
Xanthomonas	perforans	perforans	na	GEV915		tomato	bacterial spot	Florida	USA	2012		RefSeq	GCF_001009855.1	Schwartz et al., (2015) Frontiers in Microbiology 6: 535	4359	4493	58	1	69	5117570	64.9	180795	10	0.63
Xanthomonas	perforans	perforans	na	GEV917		tomato	bacterial spot	Florida	USA	2012		RefSeq	GCF_001009865.1	Schwartz et al., (2015) Frontiers in Microbiology 6: 535	4390	4523	57	1	119	5139957	64.88	85814	19	2.12
Xanthomonas	perforans	perforans	na	GEV936		tomato	bacterial spot	Florida	USA	2012		RefSeq	GCF_001009845.1	Schwartz et al., (2015) Frontiers in Microbiology 6: 535	4395	4529	59	1	103	5145804	64.89	111234	15	0.35
Xanthomonas	perforans	perforans	na	GEV940		tomato	bacterial spot	Florida	USA	2012		RefSeq	GCF_001009885.1	Schwartz et al., (2015) Frontiers in Microbiology 6: 535	4393	4527	59	1	98	5142534	64.88	118066	14	0.35
Xanthomonas	perforans	perforans	na	GEV968		tomato	bacterial spot	Florida	USA	2012		RefSeq	GCF_001010015.1	Schwartz et al., (2015) Frontiers in Microbiology 6: 535	4390	4524	59	1	96	5143284	64.89	114913	14	0.31
Xanthomonas	perforans	perforans	na	GEV993		tomato	bacterial spot	Florida	USA	2012		RefSeq	GCF_001010005.1	Schwartz et al., (2015) Frontiers in Microbiology 6: 535	4386	4521	59	1	68	5155020	64.89	176938	10	0.87
Xanthomonas	perforans	perforans	na	LH3		tomato	bacterial spot	La Laura-Malenga	Mauritius	2010	pLH3.1, pLH3.2, pLH3.3, pLH3.4	RefSeq	GCF_001908855.1	-	4539	4678	59	1	5	5346417	64.59	4969893	1	0
Xanthomonas	euvesicatoria	perforans	na	LMG12749		philodendron	-	Merelbeke	Belgium	2014		GenBank	GCA_001401675.2	-	4046	4177	61	1	54	4886158	65.1	216885	7	0.04
Xanthomonas	euvesicatoria	perforans	na	LMG27970		pepper and tomato	-	Merelbeke	Belgium	2014		GenBank	GCA_001401555.1	-	4378	4502	53	1	1491	5037373	64.68	9186	169	0
Xanthomonas	euvesicatoria	perforans	na	LMG667		tomato	-	-	-	1976		GenBank	GCA_001691315.1	-	4668	4808	58	1	375	5396926	64.48	29903	59	0
Xanthomonas	euvesicatoria	perforans	na	LMG905		-	-	-	India	-		GenBank	GCA_001691325.1	-	4417	4556	57	1	399	5157086	64.71	24007	65	0
Xanthomonas	euvesicatoria	perforans	na	LMG909		pepper	-	Nocakiro	Ivory Coast	-		GenBank	GCA_001691345.1	-	4348	4487	57	1	380	5092005	64.72	23348	68	0
Xanthomonas	euvesicatoria	perforans	na	LMG918		tabasco pepper	-	-	India	-		GenBank	GCA_001691385.1	-	4381	4512	57	1	407	5110294	64.72	22691	64	0
Xanthomonas	euvesicatoria	perforans	na	LMG930		tabasco pepper	bacterial spot	-	USA	1969	pLMG930.1, pLMG930.2, pLMG930.3, pLMG930.4	GenBank	GCA_001908795.1	-	4760	4908	62	1	5	5500184	64.44	5079107	1	0
Xanthomonas	euvesicatoria	perforans	na	LMG933		tabasco pepper	-	-	Brazil	-		GenBank	GCA_001691375.1	-	4295	4436	58	1	498	5063804	64.74	19253	77	0
Xanthomonas	perforans	perforans	na	NI1		tomato	bacterial spot	Kano	Nigeria	2014		RefSeq	GCF_003136155.1	-	4277	4405	58	1	64	5074262	64.93	266917	8	0
Xanthomonas	euvesicatoria	perforans	na	NI38		tomato	-	-	Nigeria	2015		GenBank	GCA_003136175.1	-	4188	4323	57	1	323	4922982	64.73	23748	58	12.8
Xanthomonas	perforans	perforans	na	TB15		tomato	bacterial spot	Florida	USA	2013		RefSeq	GCF_001010105.1	Schwartz et al., (2015) Frontiers in Microbiology 6: 535	4507	4643	60	1	259	5335678	64.63	233353	7	2.34
Xanthomonas	perforans	perforans	na	TB6		tomato	bacterial spot	Florida	USA	2013		RefSeq	GCF_001009945.1	Schwartz et al., (2015) Frontiers in Microbiology 6: 535	4469	4603	57	1	146	5269622	64.62	278535	6	3.17
Xanthomonas	perforans	perforans	na	TB9		tomato	bacterial spot	Florida	USA	2013		RefSeq	GCF_001009955.1	Schwartz et al., (2015) Frontiers in Microbiology 6: 535	4484	4618	57	1	264	5322117	64.57	249937	7	7.03
Xanthomonas	euvesicatoria	perforans	na	Xe_Pep_Lee_17a		pepper	-	Alabama	USA	2017		GenBank	GCA_010682085.1	Newberry E et al. (2020) Environ Microbiol 22(7): 2693-2708	4059	4167	39	1	965	4841706	64.84	24748	60	0
Xanthomonas	euvesicatoria	perforans	na	Xe_Pep_Lee_18a		pepper	-	Alabama	USA	2018		GenBank	GCA_010686925.1	Newberry E et al. (2020) Environ Microbiol 22(7): 2693-2708	3976	4085	39	1	298	4656950	64.79	26439	56	0
Xanthomonas	euvesicatoria	perforans	na	Xe_Pep_Tuscaloosa_18b		pepper	-	Alabama	USA	2017		GenBank	GCA_010682145.1	Newberry E et al. (2020) Environ Microbiol 22(7): 2693-2708	3972	4083	39	1	403	4685330	64.79	26438	56	0
Xanthomonas	euvesicatoria	perforans	na	Xe073		pepper	bacterial spot	North Carolina	USA	1994		RefSeq	GCF_001010095.1	Schwartz et al., (2015) Frontiers in Microbiology 6: 535	4522	4660	56	1	101	5308180	64.54	176620	9	6.14
Xanthomonas	euvesicatoria	perforans	na	Xe074		pepper	bacterial spot	North Carolina	USA	1994		RefSeq	GCF_001008975.1	Schwartz et al., (2015) Frontiers in Microbiology 6: 535	4466	4603	56	1	106	5271601	64.56	174842	10	2.81
Xanthomonas	euvesicatoria	perforans	na	Xe075		pepper	bacterial spot	Florida	USA	1995		RefSeq	GCF_001008815.1	Schwartz et al., (2015) Frontiers in Microbiology 6: 535	4647	4794	58	1	126	5443723	64.51	136606	13	10.23
Xanthomonas	euvesicatoria	perforans	na	Xe076		pepper	bacterial spot	Florida	USA	1995		RefSeq	GCF_001008965.1	Schwartz et al., (2015) Frontiers in Microbiology 6: 535	4429	4568	57	1	134	5245632	64.56	187535	9	7.02
Xanthomonas	euvesicatoria	perforans	na	Xe077		pepper	bacterial spot	Florida	USA	1996		RefSeq	GCF_001008985.1	Schwartz et al., (2015) Frontiers in Microbiology 6: 535	4640	4782	59	1	567	5511859	64.34	197924	11	54.17
Xanthomonas	euvesicatoria	perforans	na	Xe078		pepper	bacterial spot	Florida	USA	1997		RefSeq	GCF_001008805.1	Schwartz et al., (2015) Frontiers in Microbiology 6: 535	4248	4384	55	1	196	5094931	64.68	210541	8	9.21
Xanthomonas	euvesicatoria	perforans	na	Xe079		pepper	bacterial spot	Florida	USA	1998		RefSeq	GCF_001008995.1	Schwartz et al., (2015) Frontiers in Microbiology 6: 535	4633	4773	56	1	279	5431643	64.44	198355	9	8.58
Xanthomonas	euvesicatoria	perforans	na	Xe081		pepper	bacterial spot	Florida	USA	1995		RefSeq	GCF_001009045.1	Schwartz et al., (2015) Frontiers in Microbiology 6: 535	4502	4642	58	1	123	5303440	64.55	176635	9	4.05
Xanthomonas	euvesicatoria	perforans	na	Xe082		pepper	bacterial spot	Florida	USA	1998		RefSeq	GCF_001009055.1	Schwartz et al., (2015) Frontiers in Microbiology 6: 535	4549	4689	58	1	125	5325355	64.53	222161	9	14.59
Xanthomonas	euvesicatoria	perforans	na	Xe083		pepper	bacterial spot	Florida	USA	1999		RefSeq	GCF_001009075.1	Schwartz et al., (2015) Frontiers in Microbiology 6: 535	4582	4721	56	1	126	5374042	64.48	187439	9	5.17
Xanthomonas	euvesicatoria	perforans	na	Xe085		pepper	bacterial spot	Florida	USA	1999		RefSeq	GCF_001008825.1	Schwartz et al., (2015) Frontiers in Microbiology 6: 535	4523	4662	56	1	115	5321557	64.54	163350	10	4.47
Xanthomonas	euvesicatoria	perforans	na	Xe086		pepper	bacterial spot	Florida	USA	2000		RefSeq	GCF_001008835.1	Schwartz et al., (2015) Frontiers in Microbiology 6: 535	4603	4744	58	1	173	5392227	64.47	187495	9	7.77
Xanthomonas	euvesicatoria	perforans	na	Xe091		pepper	bacterial spot	Florida	USA	2003		RefSeq	GCF_001008885.1	Schwartz et al., (2015) Frontiers in Microbiology 6: 535	4521	4659	56	1	116	5312029	64.55	141260	14	3.39
Xanthomonas	euvesicatoria	perforans	na	Xe101		pepper	bacterial spot	North Carolina	USA	2008		RefSeq	GCF_001008915.1	Schwartz et al., (2015) Frontiers in Microbiology 6: 535	4645	4786	58	1	194	5418336	64.43	137244	13	9.45
Xanthomonas	euvesicatoria	perforans	na	Xe102		pepper	bacterial spot	Florida	USA	2008		RefSeq	GCF_001008895.1	Schwartz et al., (2015) Frontiers in Microbiology 6: 535	4331	4469	55	1	101	5137420	64.67	177767	11	8.56
Xanthomonas	euvesicatoria	perforans	na	Xe103		pepper	bacterial spot	North Carolina	USA	2009		RefSeq	GCF_001008905.1	Schwartz et al., (2015) Frontiers in Microbiology 6: 535	4361	4497	55	1	101	5156822	64.66	210555	9	4.54
Xanthomonas	euvesicatoria	perforans	na	Xe104		pepper	bacterial spot	North Carolina	USA	2010		RefSeq	GCF_001009095.1	Schwartz et al., (2015) Frontiers in Microbiology 6: 535	4544	4684	58	1	103	5320611	64.54	187303	10	6.97
Xanthomonas	euvesicatoria	perforans	na	Xe105		pepper	bacterial spot	North Carolina	USA	2010		RefSeq	GCF_001009125.1	Schwartz et al., (2015) Frontiers in Microbiology 6: 535	4599	4737	56	1	148	5377191	64.5	163308	10	10.47
Xanthomonas	euvesicatoria	perforans	na	Xe106		pepper	bacterial spot	North Carolina	USA	2010		RefSeq	GCF_001009135.1	Schwartz et al., (2015) Frontiers in Microbiology 6: 535	4540	4680	58	1	124	5321033	64.53	159095	11	8.36
Xanthomonas	euvesicatoria	perforans	na	Xe107		pepper	bacterial spot	North Carolina	USA	2011		RefSeq	GCF_001009205.1	Schwartz et al., (2015) Frontiers in Microbiology 6: 535	4587	4725	56	1	139	5372384	64.5	187297	10	4.45
Xanthomonas	euvesicatoria	perforans	na	Xe108		pepper	bacterial spot	North Carolina	USA	2012		RefSeq	GCF_001009215.1	Schwartz et al., (2015) Frontiers in Microbiology 6: 535	4586	4724	56	1	103	5359869	64.52	187438	10	8.27
Xanthomonas	euvesicatoria	perforans	na	Xe109		pepper	bacterial spot	Georgia	USA	2004		RefSeq	GCF_001009165.1	Schwartz et al., (2015) Frontiers in Microbiology 6: 535	4597	4735	56	1	113	5355715	64.54	187438	10	11.03
Xanthomonas	euvesicatoria	perforans	na	Xe110		pepper	bacterial spot	Georgia	USA	2004		RefSeq	GCF_001009245.1	Schwartz et al., (2015) Frontiers in Microbiology 6: 535	4592	4730	56	1	110	5355786	64.54	163306	11	1.59
Xanthomonas	euvesicatoria	perforans	na	Xe111		pepper	bacterial spot	Georgia	USA	2004		RefSeq	GCF_001009175.1	Schwartz et al., (2015) Frontiers in Microbiology 6: 535	4534	4674	58	1	102	5319326	64.54	163306	11	8.85
Xanthomonas	euvesicatoria	perforans	na	Xe112		pepper	bacterial spot	Georgia	USA	2004		RefSeq	GCF_001009255.1	Schwartz et al., (2015) Frontiers in Microbiology 6: 535	4588	4726	56	1	146	5362642	64.51	159114	11	5.8
Xanthomonas	perforans	perforans	na	Xp_Tom_Baldwin_17a		tomato	bacterial spot	Alabama	USA	2017		GenBank	GCA_010677265.1	Nerwberry et al. (2020) Environ Microbiol 22(7):2693-2715	4395	4507	54	0	1046	5149647	64.63	36680	41	0
Xanthomonas	perforans	perforans	na	Xp_Tom_DeKalb_18a		tomato	bacterial spot	Alabama	USA	2018		GenBank	GCA_010686825.1	Nerwberry et al. (2020) Environ Microbiol 22(7):2693-2708	4174	4284	53	0	286	4827125	64.47	44156	34	0
Xanthomonas	perforans	perforans	na	Xp_Tom_Etowah_18a		tomato	bacterial spot	Alabama	USA	2018		GenBank	GCA_010686865.1	Nerwberry et al. (2020) Environ Microbiol 22(7):2693-2711	4124	4228	49	0	593	4836736	64.61	39802	36	0
Xanthomonas	perforans	perforans	na	Xp_Tom_Lee_18a		tomato	bacterial spot	Alabama	USA	2018		GenBank	GCA_010686845.1	Nerwberry et al. (2020) Environ Microbiol 22(7):2693-2709	4076	4180	48	0	467	4764551	64.71	43484	35	0
Xanthomonas	perforans	perforans	na	Xp_Tom_Macon_17a		tomato	bacterial spot	Alabama	USA	2017		GenBank	GCA_010686885.1	Nerwberry et al. (2020) Environ Microbiol 22(7):2693-2714	4090	4194	49	0	699	4834145	64.8	38141	38	0
Xanthomonas	perforans	perforans	na	Xp_Tom_Macon_18a		tomato	bacterial spot	Alabama	USA	2018		GenBank	GCA_010677275.1	Nerwberry et al. (2020) Environ Microbiol 22(7):2693-2713	4213	4317	49	0	1605	5104620	64.88	38149	41	0
Xanthomonas	perforans	perforans	na	Xp_Tom_Tuscaloosa_17a		tomato	bacterial spot	Alabama	USA	2017		GenBank	GCA_010686975.1	Nerwberry et al. (2020) Environ Microbiol 22(7):2693-2712	4167	4278	53	0	741	4893939	64.92	39644	36	0
Xanthomonas	perforans	perforans	na	Xp_Tom_Tuscaloosa_17b		tomato	bacterial spot	Alabama	USA	2017		GenBank	GCA_010686965.1	Nerwberry et al. (2020) Environ Microbiol 22(7):2693-2710	4059	4168	53	0	548	4764054	64.83	42078	35	0
Xanthomonas	perforans	perforans	na	Xp10-13		tomato	bacterial spot	Florida	USA	2006		RefSeq	GCF_001009405.1	Schwartz et al., (2015) Frontiers in Microbiology 6: 535	4408	4537	55	1	78	5171174	64.78	158830	9	0
Xanthomonas	perforans	perforans	na	Xp11-2		tomato	bacterial spot	Florida	USA	2006		RefSeq	GCF_001009445.1	Schwartz et al., (2015) Frontiers in Microbiology 6: 535	4562	4691	56	1	50	5354071	64.6	302422	6	0
Xanthomonas	perforans	perforans	na	Xp15-11		tomato	bacterial spot	Florida	USA	2006		RefSeq	GCF_001009465.1	Schwartz et al., (2015) Frontiers in Microbiology 6: 535	4526	4656	56	1	63	5308076	64.6	236137	7	0
Xanthomonas	perforans	perforans	na	Xp17-12		tomato	bacterial spot	Florida	USA	2006		RefSeq	GCF_001009745.1	Schwartz et al., (2015) Frontiers in Microbiology 6: 535	4383	4509	54	1	84	5202089	64.73	201083	10	0
Xanthomonas	perforans	perforans	na	Xp18-15		tomato	bacterial spot	Florida	USA	2006		RefSeq	GCF_001009765.1	Schwartz et al., (2015) Frontiers in Microbiology 6: 535	4571	4700	56	1	78	5349681	64.6	178519	9	0
Xanthomonas	perforans	perforans	na	Xp2010		pepper	bacterial spot	Florida	USA	2010		GenBank	GCA_001009785.1	Schwartz et al., (2015) Frontiers in Microbiology 6: 535	4573	4721	64	1	13	5248787	64.62	1113511	2	0
Xanthomonas	perforans	perforans	na	Xp3-15		tomato	bacterial spot	Georgia	USA	2006		RefSeq	GCF_001009675.1	Schwartz et al., (2015) Frontiers in Microbiology 6: 535	4696	4829	57	1	93	5460971	64.43	226886	9	0.02
Xanthomonas	perforans	perforans	na	Xp4-20		tomato	bacterial spot	Georgia	USA	2006		RefSeq	GCF_001009705.1	Schwartz et al., (2015) Frontiers in Microbiology 6: 535	4511	4640	55	1	71	5291806	64.68	250796	8	0
Xanthomonas	perforans	perforans	na	Xp4B		tomato	bacterial spot	Florida	USA	1998		RefSeq	GCF_001009665.1	Schwartz et al., (2015) Frontiers in Microbiology 6: 535	4468	4582	47	1	128	5216274	64.64	103057	17	75.28
Xanthomonas	perforans	perforans	na	Xp5-6		tomato	bacterial spot	Georgia	USA	2006		RefSeq	GCF_001009365.1	Schwartz et al., (2015) Frontiers in Microbiology 6: 535	4500	4628	54	1	70	5304190	64.62	202262	9	0
Xanthomonas	perforans	perforans	na	Xp7-12		tomato	bacterial spot	Florida	USA	2006		RefSeq	GCF_001009385.1	Schwartz et al., (2015) Frontiers in Microbiology 6: 535	4347	4478	55	1	65	5122247	64.92	207802	10	0
Xanthomonas	perforans	perforans	na	Xp8-16		tomato	bacterial spot	Florida	USA	2006		RefSeq	GCF_001009685.1	Schwartz et al., (2015) Frontiers in Microbiology 6: 535	4474	4607	57	1	62	5263922	64.64	241328	7	0
Xanthomonas	perforans	perforans	na	Xp9-5		tomato	bacterial spot	Florida	USA	2006		RefSeq	GCF_001009395.1	Schwartz et al., (2015) Frontiers in Microbiology 6: 535	4620	4752	58	1	113	5379867	64.59	193597	10	0
Xanthomonas	campestris	perforans	obscurae	NCPPB3759		morning glory	-	-	India	-		GenBank	GCA_019201105.1	-	4231	4361	60	1	61	5007609	64.84	242019	8	0
Xanthomonas	campestris	perforans	paulliniae	NCPPB3079		guarana	-	-	Brazil	-		GenBank	GCA_019201285.1	-	3934	4065	59	1	18	4806543	65.12	540544	4	0
Xanthomonas	campestris	perforans	pennamericanum	NCPPB4349		millet	-	-	Nigeria	-		GenBank	GCA_019201165.1	-	4230	4361	59	1	87	5014174	64.71	133002	12	0
Xanthomonas	euvesicatoria	perforans	physalidis	NCPPB1756	Pathotype Strain	gooseberry	-	-	India	-		GenBank	GCA_019192985.1	-	4351	4483	56	1	37	5125394	64.66	354850	5	0
Xanthomonas	campestris	perforans	spermacoces	NCPPB1760		saggy button weed	-	-	India	-		GenBank	GCA_019201445.1	-	4210	4338	58	1	45	5070626	64.87	344807	5	0
Xanthomonas	campestris	perforans	uppalii	NCPPB586		Ipomoea muricata	-	-	India	-		GenBank	GCA_019201115.1	-	4144	4277	60	1	37	4954104	64.97	305235	6	0
Xanthomonas	campestris	perforans	veroniae	NCPPB1787		veronia	-	-	India	-		GenBank	GCA_019201345.1	-	4152	4282	60	1	98	4961493	64.99	150860	12	0
Xanthomonas	campestris	perforans	vesicatoria	85-10	Type Strain	tomato and pepper	leaf spot	Florida	USA	-	pXCV38, pXVC2, pXCV19, pXCV183	RefSeq	GCF_000009165.1	Thieme et al. (2005) J Bacteriol 187 (21) 7254-7266	4680	4833	63	1	5	5420152	64.56	5178466	1	0
Xanthomonas	campestris	perforans	viegasii	NCPPB4351		lollypop plant	-	-	Brazil	-		GenBank	GCA_019201265.1	-	4121	4252	60	1	38	5007865	64.87	232093	5	0
Xanthomonas	campestris	perforans	zingibericola	NCPPB4352		ginger	-	-	China	-		GenBank	GCA_019201205.1	-	4065	4195	61	1	31	4926474	65	267819	7	0
Xanthomonas	axonopodis	phaseoli	begoniae	CFBP2524		begonia	-	-	New Zealand	1962		GenBank	GCA_002940645.1	-	4233	4348	56	1	105	5058595	64.77	128476	13	36.47
Xanthomonas	axonopodis	phaseoli	begoniae	NBC96		begonia	-	-	Netherlands	2000		GenBank	GCA_017745495.1	-	4165	4282	58	1	109	5004845	64.8	120441	13	38.46
Xanthomonas	phaseoli	phaseoli	dieffenbachiae	A2108		dumbcane	-	Kauai	USA	1982		GenBank	GCA_017745975.1	-	4065	4177	56	1	105	4918058	64.99	122617	12	32.25
Xanthomonas	phaseoli	phaseoli	dieffenbachiae	A2650		laceleaf	-	-	Jamaica	1990		GenBank	GCA_017745935.1	-	4193	4302	53	1	101	5003716	65	140467	11	38.67
Xanthomonas	phaseoli	phaseoli	dieffenbachiae	D-102		laceleaf	-	Hawaii	USA	1980		GenBank	GCA_017746025.1	-	4301	4417	54	1	63	5158123	64.95	360918	6	44.43
Xanthomonas	phaseoli	phaseoli	dieffenbachiae	D-114		laceleaf	-	Hawaii	USA	1981		GenBank	GCA_017745955.1	-	4304	4422	55	1	69	5161270	64.94	360967	6	36.33
Xanthomonas	phaseoli	phaseoli	dieffenbachiae	D-115		laceleaf	-	Hawaii	USA	1981		GenBank	GCA_017746055.1	-	4313	4431	55	1	65	5159244	64.94	360967	6	38.11
Xanthomonas	phaseoli	phaseoli	dieffenbachiae	D-15-3		laceleaf	-	Kauai	USA	1984		GenBank	GCA_017745895.1	-	4296	4413	54	1	61	5151790	64.93	412283	6	31.89
Xanthomonas	phaseoli	phaseoli	dieffenbachiae	D-16-2		laceleaf	-	Kauai	USA	1984		GenBank	GCA_017745915.1	-	4294	4412	55	1	62	5152236	64.93	412286	6	18.94
Xanthomonas	phaseoli	phaseoli	dieffenbachiae	D-27-2-L		Chinese evergreen	-	Hawaii	USA	1984		GenBank	GCA_017746195.1	-	4302	4420	55	1	62	5163080	64.94	360973	6	28.18
Xanthomonas	phaseoli	phaseoli	dieffenbachiae	D-92		laceleaf	-	Kaneohe	USA	1985		GenBank	GCA_017746135.1	-	4366	4483	54	1	75	5208849	64.87	360974	6	35.67
Xanthomonas	phaseoli	phaseoli	dieffenbachiae	IPO1823		laceleaf	-	-	Netherlands	1996		GenBank	GCA_017746665.1	-	4192	4303	53	1	103	5007131	64.99	132054	10	29.36
Xanthomonas	phaseoli	phaseoli	dieffenbachiae	IPO1838		laceleaf	-	-	Netherlands	1999		GenBank	GCA_017746615.1	-	4164	4277	55	1	116	5023676	64.95	135829	12	33.08
Xanthomonas	phaseoli	phaseoli	dieffenbachiae	IPO1839		laceleaf	-	-	Netherlands	1999		GenBank	GCA_017746555.1	-	4165	4278	55	1	116	5023932	64.95	135762	12	43.73
Xanthomonas	phaseoli	phaseoli	dieffenbachiae	IPO1842		laceleaf	-	-	Netherlands	1999		GenBank	GCA_017746575.1	-	4190	4301	53	1	102	5004425	64.99	132180	11	32.35
Xanthomonas	phaseoli	phaseoli	dieffenbachiae	IPO1843		laceleaf	-	-	Netherlands	1999		GenBank	GCA_017746595.1	-	4207	4318	54	1	109	5009437	64.99	132057	11	26.95
Xanthomonas	phaseoli	phaseoli	dieffenbachiae	IPO1847		laceleaf	-	-	Netherlands	1999		GenBank	GCA_017746535.1	-	4190	4301	53	1	106	5006749	64.99	132065	11	37.09
Xanthomonas	phaseoli	phaseoli	dieffenbachiae	IPO1848		laceleaf	-	-	Netherlands	1999		GenBank	GCA_017746495.1	-	4192	4303	54	1	105	5004201	64.99	131905	10	40.29
Xanthomonas	phaseoli	phaseoli	dieffenbachiae	IPO1849		laceleaf	-	-	Netherlands	1999		GenBank	GCA_017746475.1	-	4199	4308	52	1	101	5006966	64.99	121300	11	27.84
Xanthomonas	phaseoli	phaseoli	dieffenbachiae	IPO1850		laceleaf	-	-	Netherlands	1999		GenBank	GCA_017746515.1	-	4189	4301	54	1	103	5003784	64.99	118676	12	24.02
Xanthomonas	phaseoli	phaseoli	dieffenbachiae	IPO1878		laceleaf	-	-	Netherlands	1999		GenBank	GCA_017746275.1	-	4190	4301	54	1	109	5002247	65	118781	12	30.45
Xanthomonas	phaseoli	phaseoli	dieffenbachiae	LMG12752		philodendron	-	-	USA	1992		GenBank	GCA_017745615.1	-	4269	4382	54	1	59	5074717	64.84	278918	6	36.75
Xanthomonas	phaseoli	phaseoli	dieffenbachiae	LMG25939		dumbcane	-	-	Brazil	1995		GenBank	GCA_017745565.1	-	4193	4303	52	1	108	5005471	64.99	125358	12	36.04
Xanthomonas	phaseoli	phaseoli	dieffenbachiae	LMG25940		laceleaf	-	Merelbeke	Belgium	2014		GenBank	GCA_001401535.2	-	4211	4325	57	1	105	5030124	64.89	146936	10	0.12
Xanthomonas	phaseoli	phaseoli	dieffenbachiae	LMG695	Pathotype Strain	laceleaf	-	-	Brazil	1966		GenBank	GCA_001564415.1	-	4221	4329	52	1	458	4994706	64.9	27370	60	0
Xanthomonas	phaseoli	phaseoli	dieffenbachiae	NBC10		laceleaf	-	-	Netherlands	1998		GenBank	GCA_017746635.1	-	4191	4302	54	1	107	5004850	64.99	125360	11	27.51
Xanthomonas	phaseoli	phaseoli	dieffenbachiae	NBC11		laceleaf	-	-	Netherlands	1997		GenBank	GCA_017746435.1	-	4191	4301	53	1	102	5004787	64.99	118839	11	34.01
Xanthomonas	phaseoli	phaseoli	dieffenbachiae	NBC1112		laceleaf	-	-	Netherlands	2007		GenBank	GCA_017745815.1	-	4191	4302	54	1	106	5003895	64.99	118775	12	19.19
Xanthomonas	phaseoli	phaseoli	dieffenbachiae	NBC1141		laceleaf	-	-	Netherlands	2007		GenBank	GCA_017745835.1	-	4188	4299	54	1	108	5005430	64.99	114078	12	33.06
Xanthomonas	phaseoli	phaseoli	dieffenbachiae	NBC1180		laceleaf	-	-	Netherlands	2007		GenBank	GCA_017745855.1	-	4196	4306	54	1	102	5005579	64.99	118908	11	30.45
Xanthomonas	phaseoli	phaseoli	dieffenbachiae	NBC1181		laceleaf	-	-	Netherlands	2007		GenBank	GCA_017745795.1	-	4188	4299	54	1	104	5008159	64.99	132020	10	38.9
Xanthomonas	phaseoli	phaseoli	dieffenbachiae	NBC1193		laceleaf	-	-	Netherlands	2007		GenBank	GCA_017745755.1	-	4189	4299	53	1	104	5006967	64.99	121252	11	31.8
Xanthomonas	phaseoli	phaseoli	dieffenbachiae	NBC1211		laceleaf	-	-	Netherlands	2007		GenBank	GCA_017745715.1	-	4190	4301	54	1	104	5006084	64.99	121427	11	32.5
Xanthomonas	phaseoli	phaseoli	dieffenbachiae	NBC1421		laceleaf	-	-	-	2008		GenBank	GCA_017745725.1	-	4195	4305	53	1	100	5003054	65	132065	10	31.04
Xanthomonas	phaseoli	phaseoli	dieffenbachiae	NBC1741		laceleaf	-	-	China	2009		GenBank	GCA_017745775.1	-	4188	4298	53	1	106	5006531	64.99	132144	11	32.44
Xanthomonas	phaseoli	phaseoli	dieffenbachiae	NBC5028		laceleaf	-	-	France	2015		GenBank	GCA_017745555.1	-	4187	4297	53	1	102	5004136	65	132042	10	39.61
Xanthomonas	phaseoli	phaseoli	dieffenbachiae	NBC54		laceleaf	-	-	Poland	2002		GenBank	GCA_017746655.1	-	4190	4300	53	1	108	5007119	64.99	118870	12	36.71
Xanthomonas	phaseoli	phaseoli	dieffenbachiae	NBC547		laceleaf	-	-	Spain	2004		GenBank	GCA_017746455.1	-	4189	4297	51	1	107	5001053	65	118787	11	25.59
Xanthomonas	phaseoli	phaseoli	dieffenbachiae	NBC5884		laceleaf	-	-	China	2019		GenBank	GCA_017745535.1	-	4197	4308	54	1	104	5007600	64.99	118674	11	35.67
Xanthomonas	phaseoli	phaseoli	dieffenbachiae	NBC703		laceleaf	-	-	Dominican Republic	2006		GenBank	GCA_017746255.1	-	4232	4343	54	1	81	5079707	64.9	263317	7	37.5
Xanthomonas	phaseoli	phaseoli	dieffenbachiae	NBC785		laceleaf	-	-	Ghana	2006		GenBank	GCA_017746215.1	-	4248	4357	51	1	56	5064155	64.81	278973	6	40.34
Xanthomonas	phaseoli	phaseoli	dieffenbachiae	NBC978		laceleaf	-	-	Netherlands	2007		GenBank	GCA_017746075.1	-	4197	4307	53	1	105	5006686	64.99	132146	10	29.16
Xanthomonas	phaseoli	phaseoli	dieffenbachiae	NCPPB1833		laceleaf	-	-	Brazil	1965		GenBank	GCA_017746675.1	-	4203	4316	55	1	53	5025701	64.89	278901	6	35.52
Xanthomonas	phaseoli	phaseoli	dieffenbachiae	PD1483		laceleaf	-	-	Netherlands	1989		GenBank	GCA_017746415.1	-	4189	4301	54	1	106	5004823	64.99	121394	11	36.72
Xanthomonas	phaseoli	phaseoli	dieffenbachiae	PD2170		laceleaf	-	-	Netherlands	1992		GenBank	GCA_017746235.1	-	4204	4316	54	1	56	5026113	64.89	278927	6	38
Xanthomonas	phaseoli	phaseoli	dieffenbachiae	PD2179		laceleaf	-	-	Netherlands	1993		GenBank	GCA_017746375.1	-	4199	4312	55	1	56	5024196	64.89	278951	6	20.52
Xanthomonas	phaseoli	phaseoli	dieffenbachiae	PD3185		laceleaf	-	-	Netherlands	1997		GenBank	GCA_017746395.1	-	4233	4346	54	1	189	5062935	64.86	118744	11	31.35
Xanthomonas	phaseoli	phaseoli	dieffenbachiae	PD3186		laceleaf	-	-	Italy	1997		GenBank	GCA_017746355.1	-	4192	4298	49	1	106	5004183	64.99	118676	12	26.84
Xanthomonas	phaseoli	phaseoli	dieffenbachiae	PD3208		laceleaf	-	-	Netherlands	1998		GenBank	GCA_017746335.1	-	4186	4296	54	1	105	5001253	65	118674	11	30.13
Xanthomonas	phaseoli	phaseoli	dieffenbachiae	PD3347		laceleaf	-	-	Netherlands	1998		GenBank	GCA_017746315.1	-	4193	4303	53	1	106	5005367	64.99	132065	11	29.41
Xanthomonas	phaseoli	phaseoli	dieffenbachiae	PD3413		laceleaf	-	-	Netherlands	1998		GenBank	GCA_017746295.1	-	4186	4297	54	1	103	5006417	64.99	132065	10	28.6
Xanthomonas	axonopodis	phaseoli	manihotis	AFNC1360		cassava	bacterial blight	-	Benin	1998		GenBank	GCA_000265785.1	Bart et al. (2012) PNAS 109(32):13130	4154	4265	55	1	149	4921075	65.07	65052	25	0
Xanthomonas	axonopodis	phaseoli	manihotis	AT6B		cassava	bacterial blight	-	Venezuela	2006		GenBank	GCA_000265765.1	Bart et al. (2012) PNAS 109(32):13130	4162	4271	54	1	163	4946093	65.01	69689	22	0
Xanthomonas	axonopodis	phaseoli	manihotis	CFBP1851		cassava	bacterial blight	-	Columbia	1974		GenBank	GCA_000265805.1	Bart et al. (2012) PNAS 109(32):13130	4034	4147	56	1	123	4798436	65.18	96104	17	0
Xanthomonas	phaseoli	phaseoli	manihotis	CFBP7153		cassava	-	-	-	1965		GenBank	GCA_017745335.1	-	4281	4392	54	1	132	5064462	64.81	109236	16	65.93
Xanthomonas	axonopodis	phaseoli	manihotis	CIO1		cassava	bacterial blight	-	Columbia	1995		GenBank	GCA_000265825.1	Bart et al. (2012) PNAS 109(32):13130	4123	4242	56	1	128	4898899	65.07	98805	19	0
Xanthomonas	axonopodis	phaseoli	manihotis	CIO151		cassava	bacterial blight	-	Columbia	1995		GenBank	GCA_000265845.1	Bart et al. (2012) PNAS 109(32):13130	4554	4672	59	1	36	5150175	64.71	429565	5	1091.09
Xanthomonas	phaseoli	phaseoli	manihotis	GX08		cassava	bacterial blight	Guangxi	China	2013		GenBank	GCA_015352865.1	-	4239	4355	58	1	113	4993706	65.04	116333	16	0
Xanthomonas	axonopodis	phaseoli	manihotis	IBSBF1182		cassava	bacterial blight	-	Brazil	1995		GenBank	GCA_000265865.1	Bart et al. (2012) PNAS 109(32):13130	4154	4268	56	1	648	4773692	65.04	11601	128	0
Xanthomonas	axonopodis	phaseoli	manihotis	IBSBF1411		cassava	bacterial blight	-	Brazil	1998		GenBank	GCA_000265885.1	Bart et al. (2012) PNAS 109(32):13130	4076	4190	56	1	130	4856132	65.17	111064	15	0
Xanthomonas	axonopodis	phaseoli	manihotis	IBSBF1994		cassava	bacterial blight	-	Brazil	2004		GenBank	GCA_000265905.1	Bart et al. (2012) PNAS 109(32):13130	4134	4245	56	1	677	4774518	65.08	10370	137	0
Xanthomonas	axonopodis	phaseoli	manihotis	IBSBF2345		cassava	bacterial blight	-	Brazil	2006		GenBank	GCA_000265925.1	Bart et al. (2012) PNAS 109(32):13130	4026	4137	55	1	128	4819772	65.23	94514	19	0
Xanthomonas	axonopodis	phaseoli	manihotis	IBSBF2346		cassava	bacterial blight	-	Brazil	2006		GenBank	GCA_000265945.1	Bart et al. (2012) PNAS 109(32):13130	4085	4195	55	1	122	4874593	65.17	104783	18	0
Xanthomonas	axonopodis	phaseoli	manihotis	IBSBF2538		cassava	bacterial blight	-	Brazil	2007		GenBank	GCA_000265965.1	Bart et al. (2012) PNAS 109(32):13130	4215	4322	54	1	573	4833429	65.1	12527	122	0
Xanthomonas	axonopodis	phaseoli	manihotis	IBSBF2539		cassava	bacterial blight	-	Brazil	2007		GenBank	GCA_000265985.1	Bart et al. (2012) PNAS 109(32):13130	4210	4322	55	1	138	4952612	65.07	66819	24	0
Xanthomonas	axonopodis	phaseoli	manihotis	IBSBF2665		cassava	bacterial blight	-	Brazil	2009		GenBank	GCA_000265645.1	Bart et al. (2012) PNAS 109(32):13130	4136	4247	56	1	434	4836797	65.14	17985	83	0
Xanthomonas	axonopodis	phaseoli	manihotis	IBSBF2666		cassava	bacterial blight	-	Brazil	2009		GenBank	GCA_000265625.1	Bart et al. (2012) PNAS 109(32):13130	4145	4258	56	1	311	4842277	65.1	28335	49	0
Xanthomonas	axonopodis	phaseoli	manihotis	IBSBF2667		cassava	bacterial blight	-	Brazil	2009		GenBank	GCA_000266745.1	Bart et al. (2012) PNAS 109(32):13130	4144	4259	56	1	138	4913060	65.13	76506	21	0
Xanthomonas	axonopodis	phaseoli	manihotis	IBSBF2670		cassava	bacterial blight	-	Brazil	2009		GenBank	GCA_000266765.1	Bart et al. (2012) PNAS 109(32):13130	4131	4244	56	1	139	4902902	65.13	83729	17	0
Xanthomonas	axonopodis	phaseoli	manihotis	IBSBF2672		cassava	bacterial blight	-	Brazil	2009		GenBank	GCA_000266005.1	Bart et al. (2012) PNAS 109(32):13130	4073	4186	56	1	131	4856510	65.16	95444	18	0
Xanthomonas	axonopodis	phaseoli	manihotis	IBSBF2673		cassava	bacterial blight	-	Brazil	2009		GenBank	GCA_000266025.1	Bart et al. (2012) PNAS 109(32):13130	4099	4212	56	1	305	4830620	65.12	27765	53	0
Xanthomonas	axonopodis	phaseoli	manihotis	IBSBF278		cassava	bacterial blight	-	Brazil	1965		GenBank	GCA_000266045.1	Bart et al. (2012) PNAS 109(32):13130	4254	4367	56	1	138	5020210	64.89	88339	20	0
Xanthomonas	axonopodis	phaseoli	manihotis	IBSBF280		cassava	bacterial blight	-	Brazil	1973		GenBank	GCA_000266065.1	Bart et al. (2012) PNAS 109(32):13130	4335	4446	56	1	850	4842752	64.81	8666	171	0
Xanthomonas	axonopodis	phaseoli	manihotis	IBSBF2816		cassava	bacterial blight	-	Brazil	2010		GenBank	GCA_000266085.1	Bart et al. (2012) PNAS 109(32):13130	4151	4264	56	1	145	4902619	65.12	73453	19	0
Xanthomonas	axonopodis	phaseoli	manihotis	IBSBF2818		cassava	bacterial blight	-	Brazil	2010		GenBank	GCA_000266105.2	Bart et al. (2012) PNAS 109(32):13130	4229	4338	56	1	146	5015437	64.88	66648	24	0
Xanthomonas	axonopodis	phaseoli	manihotis	IBSBF2819		cassava	bacterial blight	-	Brazil	2010		GenBank	GCA_000266125.1	Bart et al. (2012) PNAS 109(32):13130	4215	4327	56	1	557	4852810	65.12	13719	104	0
Xanthomonas	axonopodis	phaseoli	manihotis	IBSBF2820		cassava	bacterial blight	-	Brazil	2010		GenBank	GCA_000266145.1	Bart et al. (2012) PNAS 109(32):13130	4163	4277	56	1	150	4930429	65.11	88415	19	0
Xanthomonas	axonopodis	phaseoli	manihotis	IBSBF2821		cassava	bacterial blight	-	Brazil	2010		GenBank	GCA_000266165.1	Bart et al. (2012) PNAS 109(32):13130	4145	4258	56	1	161	4906958	65.13	71007	21	0
Xanthomonas	axonopodis	phaseoli	manihotis	IBSBF2822		cassava	bacterial blight	-	Brazil	2010		GenBank	GCA_000266185.1	Bart et al. (2012) PNAS 109(32):13130	4126	4241	57	1	464	4831349	65.13	17213	93	0
Xanthomonas	axonopodis	phaseoli	manihotis	IBSBF285		cassava	bacterial blight	-	Nigeria	1973		GenBank	GCA_000266205.1	Bart et al. (2012) PNAS 109(32):13130	4204	4316	56	1	147	4972047	65.01	73562	21	0.02
Xanthomonas	axonopodis	phaseoli	manihotis	IBSBF289		cassava	bacterial blight	-	Brazil	-		GenBank	GCA_000266225.1	Bart et al. (2012) PNAS 109(32):13130	4074	4185	56	1	155	4847529	65.14	69253	23	0
Xanthomonas	axonopodis	phaseoli	manihotis	IBSBF320		cassava	bacterial blight	-	Brazil	1974		GenBank	GCA_000265745.1	Bart et al. (2012) PNAS 109(32):13130	4023	4137	56	1	121	4803726	65.19	94274	17	0
Xanthomonas	axonopodis	phaseoli	manihotis	IBSBF321		cassava	bacterial blight	-	Brazil	1974		GenBank	GCA_000265665.1	Bart et al. (2012) PNAS 109(32):13130	4051	4160	55	1	888	4593056	64.9	7483	183	0
Xanthomonas	axonopodis	phaseoli	manihotis	IBSBF356		cassava	bacterial blight	-	Brazil	1980		GenBank	GCA_000265725.1	Bart et al. (2012) PNAS 109(32):13130	4074	4185	56	1	130	4847079	65.15	95113	18	0
Xanthomonas	axonopodis	phaseoli	manihotis	IBSBF436		cassava	bacterial blight	-	Brazil	1982		GenBank	GCA_000265685.1	Bart et al. (2012) PNAS 109(32):13130	4124	4239	57	1	149	4903327	65.15	83955	19	0
Xanthomonas	axonopodis	phaseoli	manihotis	IBSBF614		cassava	bacterial blight	-	Brazil	1987		GenBank	GCA_000266785.1	Bart et al. (2012) PNAS 109(32):13130	4108	4219	56	1	706	4730788	65.03	10598	136	0
Xanthomonas	axonopodis	phaseoli	manihotis	IBSBF725		cassava	bacterial blight	-	Brazil	1988		GenBank	GCA_000266245.1	Bart et al. (2012) PNAS 109(32):13130	4107	4223	57	1	141	4886517	65.15	77096	19	0
Xanthomonas	axonopodis	phaseoli	manihotis	IBSBF726		cassava	bacterial blight	-	Brazil	1988		GenBank	GCA_000266265.1	Bart et al. (2012) PNAS 109(32):13130	4063	4177	56	1	140	4832905	65.18	72346	21	0
Xanthomonas	phaseoli	phaseoli	manihotis	KHM01		cassava	bacterial blight	-	Cambodia	2014		GenBank	GCA_015352415.1	-	4206	4322	58	1	109	4966454	65.04	109621	16	0
Xanthomonas	phaseoli	phaseoli	manihotis	LMG784		cassava	-	-	Brazil	1965		GenBank	GCA_001482665.1	-	4252	4369	58	1	205	5016421	64.77	68710	25	0
Xanthomonas	phaseoli	phaseoli	manihotis	NBC1192		cassava	-	-	Malaysia	1980		GenBank	GCA_017745475.1	-	4131	4242	55	1	120	4924050	65.02	112466	16	42.2
Xanthomonas	phaseoli	phaseoli	manihotis	NBC1194		cassava	-	-	Zaire	1973		GenBank	GCA_017745505.1	-	4120	4226	49	1	120	4902394	65.1	112917	14	25.84
Xanthomonas	phaseoli	phaseoli	manihotis	NBC1264		poinsettia	-	-	-	2008		GenBank	GCA_017745415.1	-	4134	4245	54	1	116	4924435	65.02	112422	16	57.75
Xanthomonas	phaseoli	phaseoli	manihotis	NBC1265		poinsettia	-	-	-	2008		GenBank	GCA_017745455.1	-	4126	4236	53	1	118	4904897	65.1	112917	15	40.2
Xanthomonas	axonopodis	phaseoli	manihotis	NCPPB1159		cassava	bacterial blight	-	Brazil	1941		GenBank	GCA_000266285.1	Bart et al. (2012) PNAS 109(32):13130	4018	4131	56	1	128	4797980	65.18	96063	17	0
Xanthomonas	axonopodis	phaseoli	manihotis	NG1		cassava	bacterial blight	-	Nigeria	2011		GenBank	GCA_000265705.1	Bart et al. (2012) PNAS 109(32):13130	4158	4270	55	1	785	4737721	64.9	9229	160	0
Xanthomonas	axonopodis	phaseoli	manihotis	ORST17		cassava	bacterial blight	-	Congo	1984		GenBank	GCA_000265605.1	Bart et al. (2012) PNAS 109(32):13130	4369	4490	58	1	177	5128104	64.95	69510	23	0
Xanthomonas	axonopodis	phaseoli	manihotis	ORST4		cassava	bacterial blight	-	Columbia	1974		GenBank	GCA_000266305.1	Bart et al. (2012) PNAS 109(32):13130	4079	4188	54	1	767	4650210	65.03	9012	161	0
Xanthomonas	axonopodis	phaseoli	manihotis	ORSTX27		cassava	bacterial blight	-	Togo	1989		GenBank	GCA_000266325.1	Bart et al. (2012) PNAS 109(32):13130	4156	4267	55	1	133	4931909	65.07	71296	21	0
Xanthomonas	axonopodis	phaseoli	manihotis	ThaiXam		cassava	bacterial blight	-	Thailand	1997		GenBank	GCA_000266345.1	Bart et al. (2012) PNAS 109(32):13130	4162	4270	53	1	324	4874623	65.16	25423	62	0
Xanthomonas	axonopodis	phaseoli	manihotis	UA226		cassava	bacterial blight	-	Columbia	2008		GenBank	GCA_000265585.1	Bart et al. (2012) PNAS 109(32):13130	4201	4318	56	1	129	4951862	65	88566	18	0
Xanthomonas	axonopodis	phaseoli	manihotis	UA303		cassava	bacterial blight	-	Columbia	2008		GenBank	GCA_000265565.1	Bart et al. (2012) PNAS 109(32):13130	4096	4205	55	1	130	4872968	65.13	71242	23	0
Xanthomonas	axonopodis	phaseoli	manihotis	UA306		cassava	bacterial blight	-	Columbia	2008		GenBank	GCA_000266825.1	Bart et al. (2012) PNAS 109(32):13130	4315	4427	55	1	144	5065231	65.01	69670	23	0.02
Xanthomonas	axonopodis	phaseoli	manihotis	UA323		cassava	bacterial blight	-	Columbia	2008		GenBank	GCA_000266805.1	Bart et al. (2012) PNAS 109(32):13130	4096	4206	55	1	151	4872007	65.13	69452	23	0
Xanthomonas	axonopodis	phaseoli	manihotis	UA324		cassava	bacterial blight	-	Columbia	2008		GenBank	GCA_000266845.1	Bart et al. (2012) PNAS 109(32):13130	4148	4258	55	1	146	4916013	65.09	77947	22	0
Xanthomonas	axonopodis	phaseoli	manihotis	UA536		cassava	bacterial blight	-	Columbia	2009		GenBank	GCA_000266365.1	Bart et al. (2012) PNAS 109(32):13130	4101	4210	55	1	142	4866301	65.13	71281	23	0
Xanthomonas	axonopodis	phaseoli	manihotis	UA556		cassava	bacterial blight	-	Columbia	2009		GenBank	GCA_000266385.1	Bart et al. (2012) PNAS 109(32):13130	4070	4179	55	1	139	4842655	65.14	66984	22	0
Xanthomonas	axonopodis	phaseoli	manihotis	UA560		cassava	bacterial blight	-	Columbia	2009		GenBank	GCA_000266405.1	Bart et al. (2012) PNAS 109(32):13130	4119	4227	54	1	154	4897922	65.1	61397	27	0
Xanthomonas	axonopodis	phaseoli	manihotis	UA686		cassava	bacterial blight	-	Columbia	2009		GenBank	GCA_000266425.1	Bart et al. (2012) PNAS 109(32):13130	4123	4233	55	1	143	4898003	65.11	69477	22	0
Xanthomonas	axonopodis	phaseoli	manihotis	UG21		cassava	bacterial blight	-	Uganda	2011		GenBank	GCA_000266445.1	Bart et al. (2012) PNAS 109(32):13130	4256	4368	54	1	148	5010468	65.06	71375	23	0
Xanthomonas	axonopodis	phaseoli	manihotis	UG23		cassava	bacterial blight	-	Uganda	2011		GenBank	GCA_000266465.1	Bart et al. (2012) PNAS 109(32):13130	4146	4255	55	1	133	4924062	65.01	70618	22	0
Xanthomonas	axonopodis	phaseoli	manihotis	UG24		cassava	bacterial blight	-	Uganda	2011		GenBank	GCA_000266485.1	Bart et al. (2012) PNAS 109(32):13130	4129	4241	56	1	145	4909909	65.04	74286	20	0.02
Xanthomonas	axonopodis	phaseoli	manihotis	UG27		cassava	bacterial blight	-	Uganda	2011		GenBank	GCA_000266505.1	Bart et al. (2012) PNAS 109(32):13130	4108	4220	56	1	131	4903342	65.06	74810	19	0.02
Xanthomonas	axonopodis	phaseoli	manihotis	UG28		cassava	bacterial blight	-	Uganda	2011		GenBank	GCA_000266525.1	Bart et al. (2012) PNAS 109(32):13130	4150	4254	55	1	676	4722734	65.14	10796	131	0
Xanthomonas	axonopodis	phaseoli	manihotis	UG39		cassava	bacterial blight	-	Uganda	2011		GenBank	GCA_000266545.1	Bart et al. (2012) PNAS 109(32):13130	4127	4236	55	1	130	4911502	65.03	74207	21	0
Xanthomonas	axonopodis	phaseoli	manihotis	UG43		cassava	bacterial blight	-	Uganda	2011		GenBank	GCA_000266565.1	Bart et al. (2012) PNAS 109(32):13130	4139	4249	55	1	145	4924182	65.02	66987	23	0
Xanthomonas	axonopodis	phaseoli	manihotis	UG44		cassava	bacterial blight	-	Uganda	2011		GenBank	GCA_000266585.1	Bart et al. (2012) PNAS 109(32):13130	4129	4240	55	1	141	4895442	65.07	66986	24	0
Xanthomonas	axonopodis	phaseoli	manihotis	UG45		cassava	bacterial blight	-	Uganda	2011		GenBank	GCA_000266605.1	Bart et al. (2012) PNAS 109(32):13130	4246	4359	56	1	323	4986397	64.89	25647	59	0
Xanthomonas	axonopodis	phaseoli	manihotis	UG51		cassava	bacterial blight	-	Uganda	2011		GenBank	GCA_000266625.1	Bart et al. (2012) PNAS 109(32):13130	4096	4207	55	1	140	4871289	65.13	69454	22	0
Xanthomonas	axonopodis	phaseoli	manihotis	Xam1134		cassava	bacterial blight	-	-	-		GenBank	GCA_000266645.1	Bart et al. (2012) PNAS 109(32):13130	4125	4235	54	1	158	4894844	65.09	58567	28	0
Xanthomonas	axonopodis	phaseoli	manihotis	Xam668		cassava	bacterial blight	-	Indonesia	1978		GenBank	GCA_000266665.1	Bart et al. (2012) PNAS 109(32):13130	4189	4299	56	1	195	4954860	64.92	46240	29	0
Xanthomonas	axonopodis	phaseoli	manihotis	Xam669		cassava	bacterial blight	-	Brazil	1973		GenBank	GCA_000266685.1	Bart et al. (2012) PNAS 109(32):13130	4045	4157	55	1	137	4820297	65.21	75427	21	0
Xanthomonas	axonopodis	phaseoli	manihotis	Xam672		cassava	bacterial blight	-	Cameroon	1976		GenBank	GCA_000266705.1	Bart et al. (2012) PNAS 109(32):13130	4263	4375	55	1	165	5016075	64.89	63368	25	0
Xanthomonas	axonopodis	phaseoli	manihotis	Xam678		cassava	bacterial blight	-	Dominican Republic	1973		GenBank	GCA_000266725.1	Bart et al. (2012) PNAS 109(32):13130	4145	4255	55	1	256	4894142	65.1	38200	47	0
Xanthomonas	sp	phaseoli	na	ISO98C4		common bean	bacterial blight	Ontario	Canada	2013	pNX47, pNX59	GenBank	GCA_003999525.1	-	4630	4761	61	1	3	5330867	64.67	5225327	1	0
Xanthomonas	phaseoli	phaseoli	phaseoli	CFBP2534	Pathotype Strain (same as above)	common bean	-	-	USA	1986		GenBank	GCA_017745345.1	-	4336	4462	55	1	146	5140781	64.79	95971	20	27.16
Xanthomonas	phaseoli	phaseoli	phaseoli	CFBP412		common bean	bacterial blight	-	USA	-	pA, pD	GenBank	GCA_002759095.2	Ruh et al. (2017) BMC Genomics 18(1):670	4415	4544	61	1	3	5155153	64.9	5057819	1	0
Xanthomonas	phaseoli	phaseoli	phaseoli	CFBP6164		common bean	bacterial blight	-	Romania	1996	pA, pC	GenBank	GCA_002759115.2	Ruh et al. (2017) BMC Genomics 18(1):670	4627	4758	61	1	3	5341746	64.64	5235888	1	0
Xanthomonas	phaseoli	phaseoli	phaseoli	CFBP6546	Pathotype Strain	bean	bacterial blight	-	USA	-		GenBank	GCA_000588855.1	-	4251	4374	59	1	28	4988438	64.92	399888	5	2.51
Xanthomonas	phaseoli	phaseoli	phaseoli	CFBP6546R		common bean	bacterial blight	-	USA	-	pA, pC	GenBank	GCA_002759135.3	Ruh et al. (2017) BMC Genomics 18(1):670	4481	4609	61	1	3	5169078	64.84	5056265	1	0
Xanthomonas	phaseoli	phaseoli	phaseoli	CFBP6982		common bean	bacterial blight	-	Reunion	2000	pA, pC, pD	GenBank	GCA_002759155.2	Ruh et al. (2017) BMC Genomics 18(1):670	4506	4635	61	1	4	5239376	64.78	5091026	1	0
Xanthomonas	phaseoli	phaseoli	phaseoli	CFBP6984		common bean	bacterial blight	-	Reunion	2000		GenBank	GCA_900234425.1	-	4311	4435	59	1	17	5090663	64.83	5008333	1	280.91
Xanthomonas	phaseoli	phaseoli	phaseoli	CFBP7430		common bean	bacterial blight	-	Iran	2006		GenBank	GCA_900234445.1	-	4290	4414	59	1	18	5068978	64.89	5021074	1	278.16
Xanthomonas	phaseoli	phaseoli	phaseoli	ISO18C2		common bean	bacterial blight	Ontario	Canada	2013	pXap48, pXap59	GenBank	GCA_003999565.1	-	4622	4753	61	1	3	5326526	64.68	5219584	1	0
Xanthomonas	phaseoli	phaseoli	phaseoli	ISO18C8		common bean	bacterial blight	Ontario	Canada	2013	pXap48, pXap59	GenBank	GCA_003999545.1	-	4620	4751	61	1	3	5324125	64.68	5217177	1	0
Xanthomonas	phaseoli	phaseoli	phaseoli	ISO98C12		common bean	bacterial blight	Ontario	Canada	2013	pXap47, pXap59	GenBank	GCA_003999445.1	-	4617	4748	61	1	3	5324826	64.68	5219277	1	0
Xanthomonas	phaseoli	phaseoli	phaseoli	NCPPB1138		common bean	bacterial blight	-	Zambia	1961		GenBank	GCA_000808735.2	Aritua et al. (2015) Front Microbiol 6:1080	4521	4649	59	1	183	5297689	64.78	66168	26	0
Xanthomonas	phaseoli	phaseoli	phaseoli	NCPPB1420		common bean	bacterial blight	-	Hungary	1956		GenBank	GCA_000785935.2	Aritua et al. (2015) Front Microbiol 6:1080	4450	4575	59	1	165	5174926	64.86	76066	23	0
Xanthomonas	phaseoli	phaseoli	phaseoli	NCPPB1646		common bean	bacterial blight	-	Australia	1964		GenBank	GCA_000785925.2	Aritua et al. (2015) Front Microbiol 6:1080	4315	4439	59	1	162	5088301	64.92	69783	24	0
Xanthomonas	phaseoli	phaseoli	phaseoli	NCPPB1680		common bean	bacterial blight	-	Tanzania	1964		GenBank	GCA_000808695.2	Aritua et al. (2015) Front Microbiol 6:1080	4367	4489	57	1	158	5117812	64.9	77618	24	0
Xanthomonas	phaseoli	phaseoli	phaseoli	NCPPB1811		common bean	bacterial blight	-	Romania	1966		GenBank	GCA_000808675.2	Aritua et al. (2015) Front Microbiol 6:1080	4341	4464	56	1	145	5125476	64.74	91387	20	51.94
Xanthomonas	phaseoli	phaseoli	phaseoli	NCPPB220		common bean	bacterial blight	-	USA	-		GenBank	GCA_000808715.2	Aritua et al. (2015) Front Microbiol 6:1080	4619	4750	59	1	191	5364294	64.61	61941	30	0
Xanthomonas	phaseoli	phaseoli	phaseoli	NCPPB301		common bean	bacterial blight	-	Canada	1951		GenBank	GCA_000785945.2	Aritua et al. (2015) Front Microbiol 6:1080	4277	4401	59	1	153	5047533	64.95	67789	25	0
Xanthomonas	phaseoli	phaseoli	phaseoli	NCPPB3035		common bean	bacterial blight	-	USA	1978		GenBank	GCA_000774035.2	Aritua et al. (2015) Front Microbiol 6:1080	4471	4601	59	1	190	5225427	64.74	59899	28	0
Xanthomonas	phaseoli	phaseoli	phaseoli	PR1		common bean	bacterial blight	-	Puerto Rico	-	pA, pC	GenBank	GCA_018831405.1	-	4441	4567	61	1	3	5178790	64.88	5070496	1	0
Xanthomonas	phaseoli	phaseoli	phaseoli	Px100		common bean	bacterial blight	Wisconsin	USA	-	pPx2, pA, pC	GenBank	GCA_018831425.1	-	4478	4604	62	1	4	5161411	64.88	5051594	1	0
Xanthomonas	phaseoli	phaseoli	phaseoli	XCP123		lima bean	bacterial blight	-	Columbia	1974		GenBank	GCA_000827975.2	Aritua et al. (2015) Front Microbiol 6:1080	4427	4548	60	1	169	5153892	64.84	66622	25	0
Xanthomonas	phaseoli	phaseoli	phaseoli	Xcp25		common bean	bacterial blight	Wisconsin	USA	-	pA, pC	GenBank	GCA_018831445.1	-	4377	4503	61	1	3	5114916	64.89	5008973	1	0
Xanthomonas	phaseoli	phaseoli	syngonii	LMG9055		syngonium	bacterial blight	-	USA	1984		GenBank	GCA_001640215.1	-	4436	4547	55	1	6	5003594	64.83	4994391	1	56.68
Xanthomonas	phaseoli	phaseoli	syngonii	LMG9055.2		syngonium	bacterial blight	Merelbeke	Belgium	2014		GenBank	GCA_001412025.2	-	4398	4507	52	1	256	4971706	64.85	51064	31	0
Xanthomonas	pisi	pisi	na	CFBP4643	Type Strain	pea	-	-	Japan	1957		GenBank	GCA_002940045.1	-	4392	4563	56	1	81	5327500	65.13	208648	9	0.13
Xanthomonas	pisi	pisi	na	DSM18956		pea	-	-	Japan	1997		GenBank	GCA_001010415.1	Naushad S et al. (2015) Antonie Van Leeuwenhoek 107(2):467-485	3472	3608	47	1	345	4253478	64.72	66696	20	0.66
Xanthomonas	populi	populi	na	CFBP1817	Type Strain	poplar	bacterial canker	Noyon	France	1957		GenBank	GCA_002940065.1	-	4155	4339	48	1	407	4338173	63.31	27124	52	5.12
Xanthomonas	prunicola	prunicola	na	CFBP8353		nectarine	bacterial canker	Abaran	Spain	2015		GenBank	GCA_002846205.1	-	4368	4520	54	1	95	5318553	63.97	767534	3	0.11
Xanthomonas	prunicola	prunicola	na	CFBP8354		nectarine	bacterial canker	Abaran	Spain	2015		GenBank	GCA_002846225.1	-	4374	4527	54	1	77	5309676	63.97	767767	3	0.09
Xanthomonas	prunicola	prunicola	na	CFBP8355	Type Strain	nectarine	bacterial canker	Abaran	Spain	2015		GenBank	GCA_002846195.1	-	4398	4551	54	1	32	5339010	63.97	785170	2	0.13
Xanthomonas	arboricola	sacchari	na	3307		-	-	-	-	-		GenBank	GCA_014199735.1	-	4015	4111	59	1	20	4860261	68.94	660491	3	9.86
Xanthomonas	sp	sacchari	na	3498		-	-	-	-	-		GenBank	GCA_014199795.1	-	4093	4191	61	1	13	4925041	68.91	681980	3	0
Xanthomonas	sp	sacchari	na	A2111		taro	-	Oahu	USA	1986		GenBank	GCA_017745875.1	-	3995	4082	55	1	40	4804879	69.04	340399	5	33.8
Xanthomonas	sontii	sacchari	na	ASD011		rice	panicle blight	Babol	Iran	2018		GenBank	GCA_009649705.1	Mirghasempour SA et al. (2020) Plant Dis 104(6):1581-1583	4048	4140	59	1	41	4888635	68.99	237866	7	19.74
Xanthomonas	sacchari	sacchari	na	CFBP4641	Type Strain	sugarcane	-	-	Guadeloupe	1980		GenBank	GCA_002940085.1	-	4074	4173	60	1	57	4918229	69.06	222197	8	0.12
Xanthomonas	sp	sacchari	na	D-109		laceleaf	-	Hawaii	USA	1981		GenBank	GCA_017746095.1	-	4101	4280	52	1	48	4955427	69.05	333470	6	63.08
Xanthomonas	sp	sacchari	na	D-93		peace lily	-	Waimanalo	USA	1985		GenBank	GCA_017746115.1	-	4014	4147	59	1	46	4848254	68.95	434445	5	60.17
Xanthomonas	sacchari	sacchari	na	F10		-	-	-	-	-		GenBank	GCA_014206815.1	-	3977	4080	60	1	6	4776209	69.31	2634419	1	1.95
Xanthomonas	sp	sacchari	na	F4		-	-	-	-	-		GenBank	GCA_011761895.1	-	4044	4139	59	1	13	4895058	68.81	1011237	2	5.84
Xanthomonas	sp	sacchari	na	LMG12459		rice	nonpathogenic	-	China	1992		GenBank	GCA_009192905.1	Bansal et al. (2020) mSphere 5(2):e00087-20	3984	4078	56	1	143	4797853	68.89	59303	24	0
Xanthomonas	sp	sacchari	na	LMG12460		rice	nonpathogenic	-	China	1992		GenBank	GCA_009192895.1	Bansal et al. (2020) mSphere 5(2):e00087-20	3872	3962	57	1	178	4665214	69.07	50784	29	0
Xanthomonas	sp	sacchari	na	LMG12461		rice	nonpathogenic	-	China	1992		GenBank	GCA_009192935.1	Bansal et al. (2020) mSphere 5(2):e00087-20	4001	4094	59	1	134	4772378	68.92	69679	23	0
Xanthomonas	sp	sacchari	na	LMG12462		rice	nonpathogenic	-	USA	1992		GenBank	GCA_009192885.1	Bansal et al. (2020) mSphere 5(2):e00087-20	4003	4102	58	1	136	4844743	68.97	76088	23	0
Xanthomonas	sacchari	sacchari	na	LMG476		sugarcane	-	-	Guadeloupe	1980		GenBank	GCA_000831625.1	-	4117	4214	59	1	75	4927373	69.04	4625856	1	578.67
Xanthomonas	sp	sacchari	na	LMG8989		orange	nonpathogenic	-	USA	1989		GenBank	GCA_009834995.1	Bansal et al. (2020) mSphere 5(2):e00087-20	3683	3769	44	1	72	4472724	69.32	213698	7	0
Xanthomonas	sp	sacchari	na	LMG8992		orange	nonpathogenic	-	USA	1989		GenBank	GCA_009835095.1	Bansal et al. (2020) mSphere 5(2):e00087-20	4154	4258	60	1	253	5087504	68.54	163840	11	0
Xanthomonas	sp	sacchari	na	LMG9002		orange	nonpathogenic	-	USA	1989		GenBank	GCA_009835085.1	Bansal et al. (2020) mSphere 5(2):e00087-20	3934	4028	58	1	94	4766524	68.78	97492	17	0
Xanthomonas	sp	sacchari	na	NCPPB1128		common bean	-	-	Jamaica	1961		GenBank	GCA_001043115.1	Aritua et al. (2015) Front Microbiol 6:1080	4135	4237	60	1	71	4950425	68.89	107247	14	0
Xanthomonas	sp	sacchari	na	NCPPB1132		banana	-	-	Western Samoa	1961		GenBank	GCA_000226915.2	Studholme et al. (2011) Genes 2 (4) 1050-1065	4069	4154	52	1	1713	4648189	68.44	4827	267	0
Xanthomonas	sacchari	sacchari	na	NCPPB4393		banana	-	-	Tanzania	2007		RefSeq	GCF_000225975.1	Studholme et al. (2011) Genes 2 (4) 1050-1065	4096	4196	61	1	470	4898376	69.04	20291	78	0
Xanthomonas	sontii	sacchari	na	PPL1	Type Strain	rice	nonpathogenic	-	India	2012		GenBank	GCA_008119715.1	-	3950	4042	57	1	332	4820760	68.98	32708	49	0
Xanthomonas	sacchari	sacchari	na	PPL2		rice	-	-	India	2012		GenBank	GCA_008119705.1	-	3999	4089	56	1	222	4847496	68.87	43613	34	0
Xanthomonas	sacchari	sacchari	na	PPL3		rice	-	-	India	2013		GenBank	GCA_008705275.1	-	4000	4094	61	1	231	4810845	68.88	40366	36	0
Xanthomonas	sacchari	sacchari	na	R1		rice	-	Heilongjiang	China	2011	p1	GenBank	GCA_000815185.1	-	4145	4246	59	1	2	5006106	68.99	4497453	1	0
Xanthomonas	sontii	sacchari	na	SAM114		rice	panicle blight	Babol	Iran	2018		GenBank	GCA_009649775.1	Mirghasempour SA et al. (2020) Plant Dis 104(6):1581-1583	4057	4147	57	1	40	4890362	68.99	237866	7	17.73
Xanthomonas	sp	sacchari	na	SHU166		rice	nonpathogenic	-	-	-		GenBank	GCA_000364685.1	Bansal et al. (2020) mSphere 5(2):e00087-20	4004	4091	54	1	1024	4705097	68.91	8193	167	0
Xanthomonas	sp	sacchari	na	SHU199		rice	nonpathogenic	-	-	-		GenBank	GCA_000364665.1	Bansal et al. (2020) mSphere 5(2):e00087-20	4133	4218	55	1	880	4837222	68.91	10184	144	0
Xanthomonas	sp	sacchari	na	SHU308		rice	nonpathogenic	-	-	-		GenBank	GCA_000364645.1	Bansal et al. (2020) mSphere 5(2):e00087-20	4117	4202	53	1	915	4855383	68.87	9918	153	0
Xanthomonas	campestris	sp	badrii	NEB122		-	-	-	-	-		GenBank	GCA_012848175.1	-	4067	4398	58	1	1	4955824	65.68	4955824	1	0
Xanthomonas	arboricola	sp	na	3058		-	-	-	-	-		GenBank	GCA_014199765.1	-	4116	4233	57	1	60	4968012	64.74	235550	6	7.79
Xanthomonas	campestris	sp	na	3075		-	-	-	-	-		GenBank	GCA_014197275.1	-	4085	4202	56	1	59	4997784	64.6	194412	9	3.88
Xanthomonas	theicola	theicola	na	TC1	Type Strain	tea	bacterial canker	-	Japan	1974	p1	GenBank	GCA_014236795.1	Koebnik et al., (2021) Phytopathology 111(4):611-616	4454	4611	57	1	2	4785596	68.17	4744641	1	0
Xanthomonas	translucens	translucens	arrhenatheri	LMG727		oat grass	-	-	Switzerland	1978		GenBank	GCA_001282805.1	-	3883	3972	56	1	89	4753207	68.35	89164	17	0
Xanthomonas	translucens	translucens	arrhenatheri	UPB455		oat grass	-	-	Switzerland	1995		GenBank	GCA_001659895.1	-	3934	4020	53	1	134	4764938	68.37	85196	19	118.53
Xanthomonas	translucens	translucens	cerealis	01		wheat	-	Xinjiang	China	2016		GenBank	GCA_006838285.1	-	3934	4035	60	1	1	4622298	67.23	4622298	1	2.16
Xanthomonas	translucens	translucens	cerealis	CFBP2541	Pathotype Strain	grass	-	-	USA	1941	pXtc-CFBP2541-G1-MoI002	GenBank	GCA_000807145.1	Pesce et al. (2015) Genome Announc 12:3(1)	3849	3943	60	1	10	4518138	67.38	4093383	1	50.44
Xanthomonas	translucens	translucens	cerealis	NCPPB1943		barley	-	-	USA	1942		GenBank	GCA_001707115.1	-	3791	3883	58	1	251	4424722	67.49	41915	29	332.7
Xanthomonas	translucens	translucens	cerealis	XT123		barley	-	-	Canada	1952		GenBank	GCA_001455815.1	Peng et al., (2016) BMC Genomics 17:12	3672	3767	59	1	432	4260122	67.53	15868	84	0
Xanthomonas	translucens	translucens	graminis	ART-Xtg10		grass	-	-	Switzerland	2011		GenBank	GCA_900092485.1	-	3483	3570	57	1	313	4147918	68.77	18536	68	0
Xanthomonas	translucens	translucens	graminis	ART-Xtg2		grass	-	-	Switzerland	2011		GenBank	GCA_900092415.1	-	3489	3577	57	1	311	4161688	68.76	18456	68	0
Xanthomonas	translucens	translucens	graminis	ART-Xtg9		grass	-	-	Switzerland	2011		GenBank	GCA_900092365.1	-	3484	3571	57	1	302	4140496	68.78	18865	65	0
Xanthomonas	translucens	translucens	graminis	CFBP2053	Pathotype Strain	cat grass	-	-	Switzerland	1973		GenBank	GCA_001269865.1	Pesce et al. (2015) Genome Announc 8:3(5)	3841	3930	57	1	2	4340322	68.34	4339760	1	110.41
Xanthomonas	translucens	translucens	graminis	ICMP6431		grass	-	-	New Zealand	2011		GenBank	GCA_900092495.1	-	3446	3533	57	1	299	4100331	68.8	18546	65	0
Xanthomonas	translucens	translucens	graminis	NCPPB3709		grass	-	-	Norway	2011		GenBank	GCA_900092565.1	-	3509	3596	57	1	300	4187323	68.77	19229	71	0
Xanthomonas	translucens	translucens	graminis	UPB437		rye grass	-	-	Switzerland	-		GenBank	GCA_001659905.1	-	3558	3646	57	1	386	4214231	68.62	18513	65	49.97
Xanthomonas	translucens	translucens	graminis	Xtg29		ryegrass	bacterial wilt	-	Swtzerland	1993		RefSeq	GCF_000313775.1	Wichmann et al. (2013) Mol Plant Pathol 14 (6) 576-588	3513	3600	57	1	788	4100864	68.58	8376	156	0.02
Xanthomonas	translucens	translucens	na	569		-	-	Nebraska	USA	-		GenBank	GCA_007829315.1	-	4378	4482	72	1	16	5323295	69.73	729102	3	5.39
Xanthomonas	hyacinthi	translucens	na	CFBP1156	Type Strain	hyacinth	yellow disease	-	Netherlands	1958	p1	GenBank	GCA_009769165.1	-	4188	4368	61	1	2	4963026	68.03	4918645	1	0
Xanthomonas	translucens	translucens	na	DAR61454		wheat	black chaff	-	Australia	1988		RefSeq	GCF_000334075.1	Gardiner et al. (2014) PLOS ONE 9 (1) e84995	3759	3849	55	1	215	4467179	68.16	42913	34	337.75
Xanthomonas	translucens	translucens	na	F5		-	-	-	-	-		GenBank	GCA_014197395.1	-	4446	4545	67	1	17	5317945	68.59	813371	3	7.62
Xanthomonas	sp	translucens	na	FX1		weeping fig	crown gall	-	Iran	2019		GenBank	GCA_017163695.1	-	4411	4504	59	1	152	5383068	68.82	74663	23	0
Xanthomonas	sp	translucens	na	FX4		weeping fig	crown gall	-	Iran	2019		GenBank	GCA_017163705.1	-	4396	4503	68	1	89	5383649	68.8	123917	11	0
Xanthomonas	sp	translucens	na	GW		ryegrass	nonpathogenic	-	New Zealand	2016		GenBank	GCA_014236815.1	-	4358	4458	60	1	1	5233349	68.37	5233349	1	0
Xanthomonas	sp	translucens	na	JAI131		-	-	-	-	-		GenBank	GCA_013410075.1	-	4502	4600	63	1	9	5463342	68.93	1508574	2	1.76
Xanthomonas	sp	translucens	na	Sa3BUA13		chicken gut	-	Norwich	United Kingdom	2020		GenBank	GCA_014836395.1	Gilroy et al. (2021) PeerJ 9:e10941	4402	4582	62	1	35	5377401	68.81	384574	6	28.64
Xanthomonas	sp	translucens	na	SI		ryegrass	nonpathogenic	-	Australia	2017		GenBank	GCA_014236855.1	-	4290	4390	63	1	1	5246417	68.44	5246417	1	0
Xanthomonas	sp	translucens	na	SS		ryegrass	nonpathogenic	-	Australia	2017		GenBank	GCA_014236835.1	-	4227	4321	57	1	1	5185085	68.55	5185085	1	0
Xanthomonas	translucens	translucens	phlei	LMG730	Pathotype Strain	grass	-	-	Norway	1978		GenBank	GCA_001282885.1	-	3729	3815	55	1	142	4396811	68.38	59681	24	0
Xanthomonas	translucens	translucens	poae	ATCC33804		blue grass	-	-	Switzerland	1978		GenBank	GCA_001707435.1	-	3857	3943	52	1	674	4520765	67.87	12429	116	503.26
Xanthomonas	translucens	translucens	poae	B99		turf grass	-	-	USA	-		GenBank	GCA_001659965.1	-	3799	3893	57	1	296	4574434	68.12	42937	28	99.77
Xanthomonas	translucens	translucens	poae	CNC2-P4		turf grass	-	-	USA	-		GenBank	GCA_001707285.1	-	3862	3948	52	1	514	4589301	67.97	19772	68	533.5
Xanthomonas	translucens	translucens	poae	LMG728	Pathotype Strain	grass	-	-	Swtzierland	1978		GenBank	GCA_001282765.1	-	3803	3895	58	1	190	4606652	68.32	37264	38	0
Xanthomonas	translucens	translucens	poae	Utah5-P1		turf grass	-	Utah	USA	-		GenBank	GCA_001707335.1	-	3856	3947	55	1	615	4612646	68.19	13825	104	485.97
Xanthomonas	translucens	translucens	translucens	B1		barley	-	North Dakota	USA	2013		GenBank	GCA_001542045.1	Peng et al., (2016) BMC Genomics 17:12	4126	4227	61	1	514	4801825	67.62	18545	74	18.74
Xanthomonas	translucens	translucens	translucens	B2		barley	-	North Dakota	USA	2013		GenBank	GCA_001542205.1	Peng et al., (2016) BMC Genomics 17:12	3832	3929	56	1	506	4544483	67.85	16460	83	24.21
Xanthomonas	translucens	translucens	translucens	BLSB3		barley	-	-	USA	-		GenBank	GCA_001707275.1	-	4028	4112	51	1	366	4560169	67.97	22176	62	1961.05
Xanthomonas	translucens	translucens	translucens	DSM18974	Type Strain	barley	-	Minnesota	USA	1933		GenBank	GCA_000331775.1	-	3809	3906	56	1	551	4463577	67.68	13041	100	0.02
Xanthomonas	translucens	translucens	translucens	Km7		barley	-	Kerman	Iran	2014		GenBank	GCA_017301715.1	Khojasteh et al. (2020) Phytopathology 110(4):758-767	3850	3958	57	1	1	4577861	67.93	4577861	1	0
Xanthomonas	translucens	translucens	translucens	Km8		barley	-	Kerman	Iran	2014		GenBank	GCA_017301695.1	Khojasteh et al. (2020) Phytopathology 110(4):758-767	4059	4178	59	1	1	4792950	67.79	4792950	1	0
Xanthomonas	translucens	translucens	translucens	Km9		barley	-	Kerman	Iran	2015		GenBank	GCA_017301675.1	Khojasteh et al. (2020) Phytopathology 110(4):758-767	3940	4050	59	1	1	4689955	67.87	4689955	1	0
Xanthomonas	translucens	translucens	translucens	SIMT-07		barley	-	Montana	USA	-		GenBank	GCA_001707125.1	-	3932	4015	47	1	705	4527592	67.98	12689	106	389.79
Xanthomonas	translucens	translucens	translucens	SLV-2		barley	-	Colorado	USA	2010		GenBank	GCA_001707145.1	-	4163	4254	53	1	1131	4594304	67.7	8879	145	2227.21
Xanthomonas	translucens	translucens	translucens	UPB458		barley	-	-	India	-		GenBank	GCA_001659915.1	-	3936	4028	52	1	801	4519740	67.89	11374	121	420.22
Xanthomonas	translucens	translucens	translucens	UPB787		barley	-	Jica	Paraguay	1990		GenBank	GCA_001469515.1	-	3915	4000	46	1	763	4544764	67.83	12865	99	0
Xanthomonas	translucens	translucens	translucens	UPB886		barley	-	-	Iran	1990		GenBank	GCA_009600865.1	Roman-Reyna et al. (2020) Plant Disease 104(1):13-15	3889	3996	59	1	2	4674364	67.93	4651141	1	0
Xanthomonas	translucens	translucens	translucens	XtKm33		barley	-	Kerman	Iran	2009		GenBank	GCA_017301655.1	Khojasteh et al. (2020) Phytopathology 110(4):758-767	3896	4005	58	1	1	4626215	68.01	4626215	1	0
Xanthomonas	translucens	translucens	translucens	XtKm34		barley	-	Kerman	Iran	2015		GenBank	GCA_017301855.1	Khojasteh et al. (2020) Phytopathology 110(4):758-767	3906	4025	58	1	1	4680513	67.79	4680513	1	0
Xanthomonas	translucens	translucens	undulosa	BLSW16		wheat	-	-	USA	-		GenBank	GCA_001707225.1	-	4100	4183	50	1	556	4596175	67.81	16571	84	1901.23
Xanthomonas	translucens	translucens	undulosa	CR31		wheat	-	North Dakota	USA	2009		GenBank	GCA_001461925.1	Peng et al., (2016) BMC Genomics 17:12	4018	4113	58	1	306	4719727	67.95	67741	25	4.24
Xanthomonas	translucens	translucens	undulosa	CS2		wheat	-	North Dakota	USA	2009		GenBank	GCA_001461905.1	Peng et al., (2016) BMC Genomics 17:12	3988	4084	56	1	151	4709486	68.02	91413	19	4.25
Xanthomonas	translucens	translucens	undulosa	CS22		wheat	-	North Dakota	USA	2009		GenBank	GCA_001461915.1	Peng et al., (2016) BMC Genomics 17:12	3922	4016	56	1	118	4619774	68.04	97386	13	10.82
Xanthomonas	translucens	translucens	undulosa	CS4		wheat	-	North Dakota	USA	2009		GenBank	GCA_001461975.1	Peng et al., (2016) BMC Genomics 17:12	4014	4109	55	1	363	4787859	67.72	41197	37	14.62
Xanthomonas	translucens	translucens	undulosa	DOAB1058		wheat	-	Alberta	Canada	2017		GenBank	GCA_014356755.1	-	3698	3787	55	1	265	4406001	68.11	32510	43	0
Xanthomonas	translucens	translucens	undulosa	ICMP11055		wheat	-	Kerman	Iran	1983		GenBank	GCA_003050685.1	Falahi et al. (2017) Front Microbiol 8:1488	4052	4156	56	1	1	4761583	67.81	4761583	1	0
Xanthomonas	translucens	translucens	undulosa	LB10		wheat	-	North Dakota	USA	2009		GenBank	GCA_001462005.1	Peng et al., (2016) BMC Genomics 17:12	4124	4224	61	2	117	4884200	68.1	131142	13	10.24
Xanthomonas	translucens	translucens	undulosa	LB5		wheat	-	North Dakota	USA	2009		GenBank	GCA_001455835.1	Peng et al., (2016) BMC Genomics 17:12	4007	4101	57	1	297	4716438	68.03	58445	27	0
Xanthomonas	translucens	translucens	undulosa	LG48		wheat	-	North Dakota	USA	2009		GenBank	GCA_001462095.1	Peng et al., (2016) BMC Genomics 17:12	4085	4177	56	1	171	4834392	68.09	65724	19	35.16
Xanthomonas	translucens	translucens	undulosa	LG54		wheat	-	North Dakota	USA	2009		GenBank	GCA_001461995.1	Peng et al., (2016) BMC Genomics 17:12	3914	4006	56	1	117	4614238	68.05	111285	13	6.5
Xanthomonas	translucens	translucens	undulosa	LW16		wheat	-	North Dakota	USA	2009		GenBank	GCA_001462075.1	Peng et al., (2016) BMC Genomics 17:12	4002	4120	57	1	1	4746074	67.78	4746074	1	0
Xanthomonas	translucens	translucens	undulosa	NARK-1		wheat	-	Arkansas	USA	-		GenBank	GCA_001707195.1	-	3834	3921	52	1	299	4494696	68.11	38276	40	530.27
Xanthomonas	translucens	translucens	undulosa	P3		wheat	-	North Dakota	USA	2009		GenBank	GCA_001461965.1	Peng et al., (2016) BMC Genomics 17:12	3958	4074	57	1	1	4618583	68.07	4618583	1	0
Xanthomonas	translucens	translucens	undulosa	UPB513		wheat	-	-	Mexico	1987		GenBank	GCA_001707235.1	-	4051	4132	49	1	1678	4482722	67.93	5145	246	81.69
Xanthomonas	translucens	translucens	undulosa	XT-Rocky		wheat	-	Kansas	USA	2009		GenBank	GCA_001455845.1	Peng et al., (2016) BMC Genomics 17:12	3826	3917	56	1	635	4422798	67.87	11318	116	0
Xanthomonas	translucens	translucens	undulosa	XT130		-	-	-	Canada	1939		GenBank	GCA_001462045.1	Peng et al., (2016) BMC Genomics 17:12	4313	4407	57	1	128	5158138	67.9	122444	13	19.39
Xanthomonas	translucens	translucens	undulosa	XT5523	Type Strain	wheat	-	-	Canada	1966		GenBank	GCA_001462155.1	Peng et al., (2016) BMC Genomics 17:12	3954	4047	57	1	117	4675624	68.07	111285	14	8.56
Xanthomonas	translucens	translucens	undulosa	XT5770		-	-	-	Canada	-		GenBank	GCA_001462065.1	Peng et al., (2016) BMC Genomics 17:12	3888	3974	53	1	252	4524211	68.04	40068	36	77.36
Xanthomonas	translucens	translucens	undulosa	XT5791		wheat	-	-	Canada	1969		GenBank	GCA_001462145.1	Peng et al., (2016) BMC Genomics 17:12	3817	3907	54	1	154	4539587	68.05	84126	17	41.85
Xanthomonas	translucens	translucens	undulosa	XtFa1		wheat	-	Fars	Iran	2016		GenBank	GCA_017301795.1	Khojasteh et al. (2020) Phytopathology 110(4):758-767	3911	4014	57	1	1	4605208	68.06	4605208	1	0
Xanthomonas	translucens	translucens	undulosa	XtKm12		wheat	-	Kerman	Iran	2015		GenBank	GCA_017301835.1	Khojasteh et al. (2020) Phytopathology 110(4):758-767	3851	3959	58	1	1	4581137	68.01	4581137	1	0
Xanthomonas	translucens	translucens	undulosa	XtKm15		rye grass	-	Kerman	Iran	2015	XtKm15_P1, XtKm15_P2	GenBank	GCA_017301815.1	Khojasteh et al. (2020) Phytopathology 110(4):758-767	3939	4041	56	1	3	4648241	67.95	4560646	1	0
Xanthomonas	translucens	translucens	undulosa	XtLr8		wheat	-	Lorestan	Iran	2016	XtLr8_P1, XtLr8_P2	GenBank	GCA_017301775.1	Khojasteh et al. (2020) Phytopathology 110(4):758-767	3941	4043	56	1	3	4649333	67.95	4563212	1	0
Xanthomonas	translucens	translucens	undulosa	Xtu4699		wheat	-	Kansas	USA	1999		GenBank	GCA_001021935.1	Peng et al., (2016) BMC Genomics 17:12	3834	3940	57	1	1	4561137	68.05	4561137	1	0
Xanthomonas	vasicola	vasicola	arecae	NCPPB2649	Pathotype Strain	areca	-	-	India	1974	pXCARECAE29	GenBank	GCA_000770355.2	-	4326	4515	57	1	2	4960675	63.34	4931460	1	0
Xanthomonas	vasicola	vasicola	holcicola	CFBP2543	Type Strain	sorghum	-	-	New Zealand	1969		GenBank	GCA_002939925.1	-	4282	4473	55	1	135	4922358	63.32	135782	13	0.12
Xanthomonas	vasicola	vasicola	musacearum	BCC282		false banana	banana wilt	-	Ethiopia	2004		GenBank	GCA_003932615.1	Nakato G et al. (2020) Plant Pathology	4057	4235	54	1	71	4710196	63.53	127389	10	2.06
Xanthomonas	vasicola	vasicola	musacearum	E52		false banana	banana wilt	Gurage	Ethiopia	2015		GenBank	GCA_003862455.1	Nakato G et al. (2020) Plant Pathology	4101	4282	54	1	93	4752711	63.48	88152	13	4.15
Xanthomonas	vasicola	vasicola	musacearum	Kenyan		banana	banana wilt	-	Kenya	2007		GenBank	GCA_000233635.1	-	4436	4619	56	1	510	4907936	63.13	36401	38	1.16
Xanthomonas	vasicola	vasicola	musacearum	NCPPB2005	Pathotype Strain	banana	banana wilt	-	Ethiopia	1967		GenBank	GCA_000277875.1	Wasukira et al. (2012) Genes 3 (3) 361-377	4037	4205	51	1	156	4692764	63.55	61233	22	163.21
Xanthomonas	vasicola	vasicola	musacearum	NCPPB2251		banana	banana wilt	-	Ethiopia	1969		GenBank	GCA_001189905.2	Wasukira et al. (2012) Genes 3 (3) 361-377	4052	4228	54	1	78	4705160	63.53	127041	10	0
Xanthomonas	vasicola	vasicola	musacearum	NCPPB4378		banana	-	-	Uganda	2005		GenBank	GCA_019209705.1	-	4105	4284	54	1	78	4745987	63.5	130605	11	0
Xanthomonas	vasicola	vasicola	musacearum	NCPPB4379		banana	banana wilt	Kayunga	Uganda	2007	pXCM49	GenBank	GCA_000277895.2	Wasukira et al. (2012) Genes 3 (3) 361-377	4214	4398	56	1	2	4837576	63.45	4788142	1	0
Xanthomonas	vasicola	vasicola	musacearum	NCPPB4380		banana	banana wilt	Kiboga	Uganda	2007		GenBank	GCA_000277915.1	Wasukira et al. (2012) Genes 3 (3) 361-377	4152	4327	52	1	87	4751644	63.49	149435	11	76.54
Xanthomonas	vasicola	vasicola	musacearum	NCPPB4381		banana	banana wilt	Luwero	Uganda	2007		GenBank	GCA_000159815.1	Studholme et al. (2010) FEMS Microbiol Lett 310 (2) 182-192	4194	4359	50	1	80	4789757	61.96	143688	10	245.44
Xanthomonas	vasicola	vasicola	musacearum	NCPPB4384		banana	banana wilt	Nakaongola	Uganda	2007		GenBank	GCA_000277935.1	Wasukira et al. (2012) Genes 3 (3) 361-377	4577	4748	51	1	84	4741777	63.42	157780	11	1125.99
Xanthomonas	vasicola	vasicola	musacearum	NCPPB4390		banana	-	-	Rwanda	2005		GenBank	GCA_019209735.1	-	4082	4258	54	1	78	4730779	63.52	138320	10	0
Xanthomonas	vasicola	vasicola	musacearum	NCPPB4392		banana	banana wilt	Kagera	Tanzania	2007		GenBank	GCA_000277955.1	Wasukira et al. (2012) Genes 3 (3) 361-377	4115	4287	52	1	162	4728564	63.52	90974	17	213.21
Xanthomonas	vasicola	vasicola	musacearum	NCPPB4394		banana	banana wilt	Kagera	Tanzania	2007		GenBank	GCA_000277975.1	Wasukira et al. (2012) Genes 3 (3) 361-377	4292	4470	53	1	85	4792617	63.48	151917	11	1021.65
Xanthomonas	vasicola	vasicola	na	4W4		wild sorghum	banana wilt	Kawanda	Uganda	2016		GenBank	GCA_003312795.4	Nakato G et al. (2020) Plant Pathology	4114	4293	54	1	71	4751245	63.5	134270	13	0
Xanthomonas	vasicola	vasicola	na	Arg-3B		corn	-	Cordoba	Argentina	2017		GenBank	GCA_007846145.1	-	4295	4474	55	1	170	4936608	63.22	139913	13	0.41
Xanthomonas	vasicola	vasicola	na	BCC210		false banana	banana wilt	-	Ethiopia	2004		GenBank	GCA_003312785.2	Nakato G et al. (2020) Plant Pathology	4110	4289	54	1	72	4751669	63.51	131813	12	0
Xanthomonas	vasicola	vasicola	na	BCC246		false banana	banana wilt	-	Ethiopia	2004		GenBank	GCA_003312775.3	Nakato G et al. (2020) Plant Pathology	4102	4281	54	1	70	4754743	63.5	131796	10	0
Xanthomonas	vasicola	vasicola	na	BCC247		false banana	banana wilt	-	Ethiopia	2004		GenBank	GCA_003312765.2	Nakato G et al. (2020) Plant Pathology	4112	4290	54	1	78	4755499	63.5	111274	12	0
Xanthomonas	vasicola	vasicola	na	BCC248		false banana	banana wilt	-	Ethiopia	2004		GenBank	GCA_003312715.2	Nakato G et al. (2020) Plant Pathology	4101	4278	54	1	77	4752158	63.51	126957	11	0.19
Xanthomonas	vasicola	vasicola	na	BCC250		false banana	banana wilt	-	Ethiopia	2004		GenBank	GCA_003312845.2	Nakato G et al. (2020) Plant Pathology	4063	4240	54	1	66	4713441	63.52	148863	10	0.13
Xanthomonas	vasicola	vasicola	na	BCC265		false banana	banana wilt	-	Ethiopia	2004		GenBank	GCA_003312705.2	Nakato G et al. (2020) Plant Pathology	4108	4285	54	1	77	4752249	63.51	125010	13	0
Xanthomonas	vasicola	vasicola	na	BCC274		false banana	banana wilt	-	Ethiopia	2004		GenBank	GCA_003312695.2	Nakato G et al. (2020) Plant Pathology	4113	4292	54	1	63	4753594	63.5	147515	11	0
Xanthomonas	vasicola	vasicola	na	BCC278		false banana	banana wilt	-	Ethiopia	2004		GenBank	GCA_003312685.2	Nakato G et al. (2020) Plant Pathology	4072	4249	54	1	80	4715483	63.53	131740	14	0.19
Xanthomonas	vasicola	vasicola	na	BCC280		false banana	banana wilt	-	Ethiopia	2004		GenBank	GCA_003312615.2	Nakato G et al. (2020) Plant Pathology	4070	4247	54	1	77	4715570	63.53	131702	14	0.13
Xanthomonas	vasicola	vasicola	na	BCC281		false banana	banana wilt	-	Ethiopia	2004		GenBank	GCA_003312625.2	Nakato G et al. (2020) Plant Pathology	4068	4246	54	1	79	4717740	63.52	124393	14	0.19
Xanthomonas	vasicola	vasicola	na	BLS185		-	-	-	-	-		GenBank	GCA_004339435.1	-	4407	4606	57	1	2	5039846	63.26	5005295	1	0
Xanthomonas	vasicola	vasicola	na	BRIP-39150		sorghum	-	Queensland	Australia	1970		GenBank	GCA_007846235.1	-	4291	4482	55	1	168	4953300	63.29	78716	19	0
Xanthomonas	vasicola	vasicola	na	DAR-41379		sorghum	-	New South Wales	Australia	1984		GenBank	GCA_007846285.1	-	4377	4571	55	1	163	4969588	63.28	75755	20	11.15
Xanthomonas	vasicola	vasicola	na	DAR-41380		sorghum	-	New South Wales	Australia	1984		GenBank	GCA_007846295.1	-	4368	4562	55	1	177	4988679	63.28	93558	18	5.57
Xanthomonas	vasicola	vasicola	na	DAR-82572		sorghum	-	Queensland	Australia	1985		GenBank	GCA_007846335.1	-	4346	4537	55	1	181	4947423	63.32	73174	22	5.48
Xanthomonas	vasicola	vasicola	na	DAR-82621		sorghum	-	Queensland	Australia	1970		GenBank	GCA_007846515.1	-	4283	4475	55	1	162	4924082	63.3	105626	17	1.93
Xanthomonas	vasicola	vasicola	na	DAR-82637		sorghum	-	Queensland	Australia	1970		GenBank	GCA_007846155.1	-	4356	4551	55	1	171	4978740	63.27	85265	19	2.91
Xanthomonas	vasicola	vasicola	na	DAR-82726		sorghum	-	Queensland	Australia	1970		GenBank	GCA_007846345.1	-	4442	4636	52	1	309	4961407	63.27	36706	37	10.9
Xanthomonas	vasicola	vasicola	na	DAR-82728		corn	-	Queensland	Australia	1970		GenBank	GCA_007846245.1	-	4258	4445	55	1	158	4883061	63.36	75749	21	4.12
Xanthomonas	vasicola	vasicola	na	DAR-82733		corn	-	Queensland	Australia	1970		GenBank	GCA_007846135.1	-	4292	4483	55	1	172	4908487	63.3	74803	21	7.5
Xanthomonas	vasicola	vasicola	na	DAR-82741		sorghum	-	Queensland	Australia	1970		GenBank	GCA_007846375.1	-	4545	4741	55	1	825	4878907	63.23	12414	112	16.21
Xanthomonas	vasicola	vasicola	na	DAR-82872		corn	-	Queensland	Australia	1970		GenBank	GCA_007846395.1	-	4259	4446	55	1	163	4886453	63.36	79035	19	2.97
Xanthomonas	vasicola	vasicola	na	Mex-1		sorghum	-	-	Mexico	2016		GenBank	GCA_007846165.1	-	4339	4532	57	1	1	4986668	63.31	4986668	1	0
Xanthomonas	vasicola	vasicola	na	NCPPB1060		sorghum	-	-	Ethiopia	1961	pXVH14, pXVH29, pXVH45	GenBank	GCA_000772715.2	-	4434	4632	57	1	4	5063935	63.25	4975046	1	0
Xanthomonas	vasicola	vasicola	na	NCPPB1241		sorghum	-	-	Australia	1962		GenBank	GCA_000772695.1	-	4235	4415	54	1	90	4851075	63.38	142494	9	218.16
Xanthomonas	vasicola	vasicola	na	NCPPB1394		-	-	-	Sri Lanka	1963		GenBank	GCA_000774005.1	-	4379	4560	53	1	75	4874191	63.34	112957	10	804.77
Xanthomonas	vasicola	vasicola	na	NCPPB1395		gamagrass	-	-	Sri Lanka	1963		GenBank	GCA_000772785.1	-	4180	4362	54	1	82	4840338	63.34	106646	11	117.8
Xanthomonas	vasicola	vasicola	na	NCPPB1396		gamagrass	-	-	Sri Lanka	1963		GenBank	GCA_000772725.1	-	4159	4340	54	1	67	4805066	63.4	111791	11	207.68
Xanthomonas	vasicola	vasicola	na	NCPPB2417	Type Strain (same as above)	sorghum	-	-	New Zealand	1969		GenBank	GCA_000772705.2	-	4295	4486	55	1	96	4923717	63.32	125807	14	0
Xanthomonas	vasicola	vasicola	na	NCPPB902		gamagrass	-	-	Sri Lanka	1961		GenBank	GCA_000772775.3	-	4354	4543	58	1	1	4916019	63.32	4916019	1	0
Xanthomonas	vasicola	vasicola	na	NCPPB989		softgrass	-	-	USA	1942		GenBank	GCA_000772795.1	-	4381	4564	54	1	81	4994515	63.2	168650	8	282.39
Xanthomonas	vasicola	vasicola	na	NE-3		corn	-	Nebraska	USA	2016		GenBank	GCA_007846405.1	-	4307	4486	55	1	198	4945421	63.21	143146	12	1.82
Xanthomonas	vasicola	vasicola	na	NE-5		corn	-	Nebraska	USA	2016		GenBank	GCA_007846465.1	-	4294	4473	55	1	182	4939243	63.22	142370	13	5.45
Xanthomonas	vasicola	vasicola	na	R5P		banana	banana wilt	Ruharambuga	Rwanda	2015		GenBank	GCA_003312605.3	Nakato G et al. (2020) Plant Pathology	4056	4233	54	1	78	4712358	63.53	124385	12	0
Xanthomonas	vasicola	vasicola	na	SY103C		banana	banana wilt	Namasere	Uganda	2014		GenBank	GCA_003312635.3	Nakato G et al. (2020) Plant Pathology	4025	4201	53	1	95	4661671	63.5	72959	18	0
Xanthomonas	vasicola	vasicola	na	Xvh-L		sorghum	-	Nebraska	USA	2016		GenBank	GCA_007846385.1	-	4628	4829	57	1	358	5272602	62.94	93493	17	14.47
Xanthomonas	vasicola	vasicola	na	ZCP611		sugarcane	-	-	Zimbabwe	1989		GenBank	GCA_007846255.1	-	4406	4611	56	1	2	5017909	63.25	4941215	1	0
Xanthomonas	vasicola	vasicola	vasculorum	645		corn	-	Kansas	USA	2016		GenBank	GCA_003116615.1	Stulberg MJ et al. (2020) Phytopathology 110(6):1174-1179	4237	4416	55	1	72	4882126	63.24	165716	11	0
Xanthomonas	vasicola	vasicola	vasculorum	681		corn	-	Colorado	USA	2016		GenBank	GCA_003116635.1	Stulberg MJ et al. (2020) Phytopathology 110(6):1174-1179	4249	4428	55	1	71	4887608	63.24	165716	11	0
Xanthomonas	vasicola	vasicola	vasculorum	715		corn	-	Minnesota	USA	2016		GenBank	GCA_003116655.1	Stulberg MJ et al. (2020) Phytopathology 110(6):1174-1179	4248	4427	55	1	78	4891638	63.22	165716	11	0
Xanthomonas	vasicola	vasicola	vasculorum	Arg-1A		corn	-	-	Argentina	2017		GenBank	GCA_002490275.1	-	4297	4476	55	1	169	4939246	63.22	169775	11	0
Xanthomonas	vasicola	vasicola	vasculorum	Arg-2B		corn	-	-	Argentina	2016		GenBank	GCA_003725055.1	-	4304	4484	55	1	187	4947052	63.21	133221	14	0.61
Xanthomonas	vasicola	vasicola	vasculorum	Arg-4A		corn	-	-	Argentina	2016		GenBank	GCA_003724955.1	-	4301	4481	56	1	185	4946737	63.22	169775	11	1.29
Xanthomonas	vasicola	vasicola	vasculorum	Arg-5B		corn	-	-	Argentina	2016		GenBank	GCA_003724975.1	-	4320	4499	55	1	189	4953745	63.21	142154	13	1.07
Xanthomonas	vasicola	vasicola	vasculorum	Arg-6B		corn	-	-	Argentina	2016		GenBank	GCA_003725115.1	-	4303	4482	55	1	194	4943359	63.21	139913	13	1.01
Xanthomonas	vasicola	vasicola	vasculorum	Arg-7A		corn	-	-	Argentina	2016		GenBank	GCA_003725005.1	-	4326	4504	54	1	204	4959734	63.21	124761	13	1.49
Xanthomonas	vasicola	vasicola	vasculorum	CO-5		corn	-	Colorado	USA	2016		GenBank	GCA_007846415.1	-	4309	4493	57	1	1	4956931	63.21	4956931	1	0
Xanthomonas	vasicola	vasicola	vasculorum	CO-6		corn	-	Colorado	USA	2016		GenBank	GCA_003725075.1	-	4276	4455	55	1	206	4926307	63.22	139913	13	2.42
Xanthomonas	vasicola	vasicola	vasculorum	CO-8		corn	-	Colorado	USA	2016		GenBank	GCA_003725095.1	-	4283	4462	55	1	190	4932719	63.22	139913	13	1.34
Xanthomonas	vasicola	vasicola	vasculorum	IA-2		corn	-	Iowa	USA	2016		GenBank	GCA_003725035.1	-	4283	4462	55	1	183	4930530	63.22	142652	12	4.46
Xanthomonas	vasicola	vasicola	vasculorum	IA-3		corn	-	Iowa	USA	2016		GenBank	GCA_003725165.1	-	4271	4450	55	1	197	4926312	63.22	139913	13	1.22
Xanthomonas	vasicola	vasicola	vasculorum	KS-1		corn	-	Kansas	USA	2016		GenBank	GCA_003725155.1	-	4314	4493	55	1	193	4950106	63.2	143146	12	2.57
Xanthomonas	vasicola	vasicola	vasculorum	KS-444		corn	-	Kansas	USA	2016		GenBank	GCA_003725135.1	-	4263	4442	55	1	140	4918189	63.2	143382	12	0
Xanthomonas	vasicola	vasicola	vasculorum	NCPPB1326		sugarcane	gumming disease	-	Zimbabwe	1962		RefSeq	GCF_000277995.1	Wasukira et al. (2012) Genes 3 (3) 361-377	4414	4586	51	1	253	4951570	63.25	74455	18	248.12
Xanthomonas	vasicola	vasicola	vasculorum	NCPPB1381		sugarcane	gumming disease	-	Zimbabwe	1962		RefSeq	GCF_000278015.1	Wasukira et al. (2012) Genes 3 (3) 361-377	4370	4555	52	1	337	4958101	63.27	108088	14	323.43
Xanthomonas	vasicola	vasicola	vasculorum	NCPPB206		corn	gumming disease	-	South Africa	1948		RefSeq	GCF_000278035.1	Wasukira et al. (2012) Genes 3 (3) 361-377	4168	4341	54	1	177	4825935	63.29	103376	13	77.44
Xanthomonas	vasicola	vasicola	vasculorum	NCPPB702		banana	banana wilt	-	Zimbabwe	1959		GenBank	GCA_000159795.2	Studholme et al. (2010) FEMS Microbiol Lett (2010) 310 (2) 182-192	4582	4767	51	1	72	5330742	63.32	205000	7	8750.13
Xanthomonas	vasicola	vasicola	vasculorum	NCPPB795		sugarcane	-	-	Madagascar	-		GenBank	GCA_019209805.1	-	4275	4456	55	1	86	4900515	63.34	150851	12	0
Xanthomonas	vasicola	vasicola	vasculorum	NCPPB889		sugarcane	-	-	South Africa	-		GenBank	GCA_019200945.1	-	4532	4731	55	1	82	5109531	63.26	167679	12	0
Xanthomonas	vasicola	vasicola	vasculorum	NCPPB890		sugarcane	gummosis	-	South Africa	1960		GenBank	GCA_000278055.2	Wasukira et al. (2012) Genes 3 (3) 361-377	4485	4676	55	1	82	5076162	63.28	186001	11	0
Xanthomonas	vasicola	vasicola	vasculorum	NCPPB895		sugarcane	gummosis	-	Madagascar	1960		GenBank	GCA_000278075.1	Wasukira et al. (2012) Genes 3 (3) 361-377	4377	4523	44	1	1229	4803807	63.24	8362	179	2.08
Xanthomonas	vasicola	vasicola	vasculorum	NE-1		corn	-	Nebraska	USA	2016		GenBank	GCA_003724915.1	-	4299	4478	55	1	201	4942829	63.21	139913	13	2.08
Xanthomonas	vasicola	vasicola	vasculorum	NE-11		corn	-	Nebraska	USA	2016		GenBank	GCA_003725875.1	-	4308	4487	55	1	199	4948164	63.21	143146	12	1.56
Xanthomonas	vasicola	vasicola	vasculorum	NE-4		corn	-	Nebraska	USA	2016		GenBank	GCA_003725195.1	-	4289	4468	55	1	195	4935962	63.22	139913	13	2.69
Xanthomonas	vasicola	vasicola	vasculorum	NE-413		corn	-	Nebraska	USA	2016		GenBank	GCA_003725915.1	-	4260	4440	55	1	194	4947130	63.16	143290	12	0
Xanthomonas	vasicola	vasicola	vasculorum	NE-448		corn	-	Nebraska	USA	2016		GenBank	GCA_003725255.1	-	4263	4443	56	1	158	4923721	63.19	145767	12	0
Xanthomonas	vasicola	vasicola	vasculorum	NE-7		corn	-	Nebraska	USA	2016		GenBank	GCA_003725215.1	-	4300	4478	54	1	190	4947241	63.22	133318	12	1.94
Xanthomonas	vasicola	vasicola	vasculorum	NE-8		corn	-	Nebraska	USA	2016		GenBank	GCA_003725265.1	-	4280	4459	55	1	189	4934143	63.22	143151	12	3.89
Xanthomonas	vasicola	vasicola	vasculorum	NE-9		corn	-	Nebraska	USA	2016		GenBank	GCA_003725235.1	-	4301	4480	55	1	186	4943934	63.22	142610	13	3.4
Xanthomonas	vasicola	vasicola	vasculorum	NE744		corn	-	Nebraska	USA	2015		GenBank	GCA_002191965.1	Lang JM et al. (2017) Phytopathology 107(11):1312-1321	4226	4405	55	1	129	4877752	63.24	139700	13	0
Xanthomonas	vasicola	vasicola	vasculorum	SAM-113		corn	-	-	South Africa	2016		GenBank	GCA_003725935.1	-	4219	4398	55	1	221	4918896	63.15	126381	11	0
Xanthomonas	vasicola	vasicola	vasculorum	SAM-118		corn	-	-	South Africa	2016		GenBank	GCA_003725315.1	-	4196	4375	55	1	176	4888896	63.17	169893	10	0
Xanthomonas	vasicola	vasicola	vasculorum	SAM119	Pathotype Strain	corn	bacterial leaf streak	Klerksdorp	South Africa	1988		GenBank	GCA_003015715.1	Stulberg MJ et al. (2020) Phytopathology 110(6):1174-1179	4240	4424	57	1	1	4909766	63.23	4909766	1	0
Xanthomonas	vasicola	vasicola	vasculorum	Xv1601		corn	-	Kansas	USA	2016		GenBank	GCA_003949975.1	Perez-Quintero AL et al. (2020) Phytopathology 110(6):1161-1173	4312	4496	57	1	1	4956923	63.21	4956923	1	0
Xanthomonas	vasicola	vasicola	vasculorum	Xvv2		corn	-	Parana	Brazil	2018		GenBank	GCA_010279765.1	-	4249	4427	55	1	98	4882067	63.23	140455	13	7.13
Xanthomonas	vasicola	vasicola	zeae	X01		corn	bacterial leaf streak	North West	South Africa	-		GenBank	GCA_012844535.1	Perez-Quintero AL et al. (2020) Phytopathology 110(6):1161-1173	4294	4474	55	1	146	4944043	63.27	105435	14	0
Xanthomonas	vasicola	vasicola	zeae	X02		corn	bacterial leaf streak	North West	South Africa	-		GenBank	GCA_012844565.1	Perez-Quintero AL et al. (2020) Phytopathology 110(6):1161-1173	4099	4278	55	1	146	4761057	63.26	88829	18	0
Xanthomonas	vasicola	vasicola	zeae	X09		corn	bacterial leaf streak	North West	South Africa	-		GenBank	GCA_012844575.1	Perez-Quintero AL et al. (2020) Phytopathology 110(6):1161-1173	4159	4338	55	1	126	4822939	63.26	112619	15	0
Xanthomonas	vasicola	vasicola	zeae	X15		corn	bacterial leaf streak	North West	South Africa	-		GenBank	GCA_012844555.1	Perez-Quintero AL et al. (2020) Phytopathology 110(6):1161-1173	4157	4337	55	1	137	4823725	63.27	106742	14	0
Xanthomonas	vasicola	vasicola	zeae	X22		corn	bacterial leaf streak	North West	South Africa	-		GenBank	GCA_012844585.1	Perez-Quintero AL et al. (2020) Phytopathology 110(6):1161-1173	4308	4488	55	1	141	4959580	63.28	110595	15	0
Xanthomonas	vasicola	vasicola	zeae	X23		corn	bacterial leaf streak	North West	South Africa	-		GenBank	GCA_012844625.1	Perez-Quintero AL et al. (2020) Phytopathology 110(6):1161-1173	4304	4484	55	1	155	4946968	63.28	78276	18	0
Xanthomonas	vasicola	vasicola	zeae	X45		corn	bacterial leaf streak	North West	South Africa	-		GenBank	GCA_012844655.1	Perez-Quintero AL et al. (2020) Phytopathology 110(6):1161-1173	4261	4441	55	1	141	4909429	63.26	110737	14	0
Xanthomonas	vasicola	vasicola	zeae	XGP		corn	bacterial leaf streak	North West	South Africa	-		GenBank	GCA_012844665.1	Perez-Quintero AL et al. (2020) Phytopathology 110(6):1161-1173	4157	4336	55	1	142	4817887	63.26	110707	15	0
Xanthomonas	vasicola	vasicola	zeae	XZ2		corn	bacterial leaf streak	North West	South Africa	-		GenBank	GCA_012844675.1	Perez-Quintero AL et al. (2020) Phytopathology 110(6):1161-1173	4150	4330	55	1	97	4829165	63.28	157076	10	0
Xanthomonas	vasicola	vasicola	zeae	XZ9		corn	bacterial leaf streak	North West	South Africa	-		GenBank	GCA_012844705.1	Perez-Quintero AL et al. (2020) Phytopathology 110(6):1161-1173	4158	4338	55	1	105	4829463	63.28	139783	10	0
Xanthomonas	vesicatoria	vesicatoria	na	15b		pepper	-	Sofia	Bulgaria	2005		GenBank	GCA_000803155.1	Vancheva T et al (2015) Genome Announc 3(1)	4519	4660	60	1	338	5297521	64.02	31449	56	0
Xanthomonas	vesicatoria	vesicatoria	na	53M		pepper	-	Strumitsa	Macedonia	2005		GenBank	GCA_000803145.1	Vancheva T et al (2015) Genome Announc 3(1)	4524	4663	60	1	344	5286820	64.03	29340	54	0
Xanthomonas	vesicatoria	vesicatoria	na	ATCC35937	Type Strain	tomato	bacterial spot	-	New Zealand	-		RefSeq	GCF_000192025.1	Potnis et al. (2011) BMC Genomics 12: 146	4778	4928	66	1	296	5531089	64.07	41380	38	0
Xanthomonas	vesicatoria	vesicatoria	na	BRIP38861		tomato	-	Victoria Point	Australia	1981		GenBank	GCA_003992855.1	-	4443	4581	60	1	46	5235172	64.23	377697	5	0
Xanthomonas	vesicatoria	vesicatoria	na	BRIP38864		tomato	-	Bowen	Australia	1982		GenBank	GCA_003992865.1	-	4436	4575	60	1	69	5236270	64.22	377679	6	0
Xanthomonas	vesicatoria	vesicatoria	na	BRIP62388		tomato	-	South Turramurra	Australia	2012		GenBank	GCA_003992935.1	-	4485	4623	60	1	85	5309525	64.02	142449	14	0
Xanthomonas	vesicatoria	vesicatoria	na	BRIP62413		tomato	-	Stanthorpe	Australia	2015		GenBank	GCA_003993455.1	-	4569	4710	61	1	56	5370206	64.11	377588	5	0
Xanthomonas	vesicatoria	vesicatoria	na	BRIP62423		tomato	-	Stanthorpe	Australia	2015		GenBank	GCA_003992955.1	-	4583	4725	61	1	69	5378324	64.12	467775	4	0
Xanthomonas	vesicatoria	vesicatoria	na	BRIP62428		tomato	-	Tenterfield	Australia	2015		GenBank	GCA_003992905.1	-	4581	4725	61	1	66	5374518	64.12	298833	6	0
Xanthomonas	vesicatoria	vesicatoria	na	BRIP62429		tomato	-	Tenterfield	Australia	2015		GenBank	GCA_003992875.1	-	4568	4709	61	1	60	5360393	64.13	198567	9	0
Xanthomonas	vesicatoria	vesicatoria	na	DAR26931		pepper	-	Burrundulla	Australia	1977		GenBank	GCA_003992775.1	-	4381	4519	60	1	46	5180162	64.25	243089	8	0
Xanthomonas	vesicatoria	vesicatoria	na	DAR26933		pepper	-	Redland Bay	Australia	1977		GenBank	GCA_003993425.1	-	4894	5027	56	1	1851	5027413	64.14	4440	314	0
Xanthomonas	vesicatoria	vesicatoria	na	LM159		pepper	bacterial spot	-	Argentina	1987	pLM159.1, pLM159.2, pLM159.3	GenBank	GCA_001908815.1	-	4591	4735	62	1	4	5393910	64.01	5086726	1	0
Xanthomonas	vesicatoria	vesicatoria	na	LMG911		tomato	bacterial spot	-	New Zealand	1955	pLMG911.1, pLMG911.2	GenBank	GCA_001908725.1	-	4569	4712	62	1	3	5349905	64.06	5110163	1	0
Xanthomonas	vesicatoria	vesicatoria	na	LMG919		tomato	-	-	Zimbabwe	-		GenBank	GCA_001469445.1	-	4396	4537	60	1	420	5121507	64.32	21731	74	0
Xanthomonas	vesicatoria	vesicatoria	na	LMG920		tomato	-	-	Italy	1956		GenBank	GCA_001469465.1	-	4429	4568	59	1	326	5166281	64.25	28850	60	0
Xylella	fastidiosa	fastidiosa	na	9a5c	Outgroup	sweet orange	variegated chlorosis	-	Brazil	1992	pXF1.3, pXF51	RefSeq	GCF_000006725.1	Simpson et al. (2000) Nature 13(406):151-159	2648	2724	48	1	3	2731750	52.62	2679306	1	0.07
