# Supplementary material for: Pangenome insights into the diversification and disease specificity of worldwide Xanthomonas outbreaks
Source: Front Microbiol. 2023 Jul 5;14:1213261. doi: 10.3389/fmicb.2023.1213261 (PMC10356107; doi:10.3389/fmicb.2023.1213261)
Supplement: Supplementary file 13 [file Table_3.XLSX]

## Sheet: T3SE_Counts_Per_Strain
Strain	XopAZ	XopE	XopAF	XopX	XopAP	AvrBs2	XopQ	XopAJ	XopM	HpaA	XopF	XopAE/XopL	XopAD	XopR	XopAS/XopZ	XopC2	XopP	XopAU	XopAY	XopS	XopI	XopW	XopAW	XopN	XopAB	XopAK	XopV	XopAG	XopA	XopAX	HrpW	XopAL	AvrBs1	XopH	XopAH	XopB	XopJ	XopG	XopK	AvrBs3	XopC1	AvrXccA	XopAT	XopAQ	XopAA	XopAI	XopAM	XopO	XopAR
X_albilineans_na_CFBP2523	1	0	0	0	0	0	0	0	0	0	0	0	0	0	0	0	0	0	0	0	0	0	0	0	0	0	0	0	0	0	0	0	0	0	0	0	0	0	0	0	0	0	0	0	0	0	0	0	0
X_albilineans_na_FIJ080	1	0	0	0	0	0	0	0	0	0	0	0	0	0	0	0	0	0	0	0	0	0	0	0	0	0	0	0	0	0	0	0	0	0	0	0	0	0	0	0	0	0	0	0	0	0	0	0	0
X_albilineans_na_GAB266	1	0	0	0	0	0	0	0	0	0	0	0	0	0	0	0	0	0	0	0	0	0	0	0	0	0	0	0	0	0	0	0	0	0	0	0	0	0	0	0	0	0	0	0	0	0	0	0	0
X_albilineans_na_GPEPC17	1	0	0	0	0	0	0	0	0	0	0	0	0	0	0	0	0	0	0	0	0	0	0	0	0	0	0	0	0	0	0	0	0	0	0	0	0	0	0	0	0	0	0	0	0	0	0	0	0
X_albilineans_na_GPEPC73	1	0	0	0	0	0	0	0	0	0	0	0	0	0	0	0	0	0	0	0	0	0	0	0	0	0	0	0	0	0	0	0	0	0	0	0	0	0	0	0	0	0	0	0	0	0	0	0	0
X_albilineans_na_GPEPC86	1	0	0	0	0	0	0	0	0	0	0	0	0	0	0	0	0	0	0	0	0	0	0	0	0	0	0	0	0	0	0	0	0	0	0	0	0	0	0	0	0	0	0	0	0	0	0	0	0
X_albilineans_na_HVO005	1	0	0	0	0	0	0	0	0	0	0	0	0	0	0	0	0	0	0	0	0	0	0	0	0	0	0	0	0	0	0	0	0	0	0	0	0	0	0	0	0	0	0	0	0	0	0	0	0
X_albilineans_na_HVO082	1	0	0	0	0	0	0	0	0	0	0	0	0	0	0	0	0	0	0	0	0	0	0	0	0	0	0	0	0	0	0	0	0	0	0	0	0	0	0	0	0	0	0	0	0	0	0	0	0
X_albilineans_na_LKA070	1	0	0	0	0	0	0	0	0	0	0	0	0	0	0	0	0	0	0	0	0	0	0	0	0	0	0	0	0	0	0	0	0	0	0	0	0	0	0	0	0	0	0	0	0	0	0	0	0
X_albilineans_na_MTQ032	1	0	0	0	0	0	0	0	0	0	0	0	0	0	0	0	0	0	0	0	0	0	0	0	0	0	0	0	0	0	0	0	0	0	0	0	0	0	0	0	0	0	0	0	0	0	0	0	0
X_albilineans_na_PNG130	1	0	0	0	0	0	0	0	0	0	0	0	0	0	0	0	0	0	0	0	0	0	0	0	0	0	0	0	0	0	0	0	0	0	0	0	0	0	0	0	0	0	0	0	0	0	0	0	0
X_albilineans_na_REU174	1	0	0	0	0	0	0	0	0	0	0	0	0	0	0	0	0	0	0	0	0	0	0	0	0	0	0	0	0	0	0	0	0	0	0	0	0	0	0	0	0	0	0	0	0	0	0	0	0
X_albilineans_na_REU209	1	0	0	0	0	0	0	0	0	0	0	0	0	0	0	0	0	0	0	0	0	0	0	0	0	0	0	0	0	0	0	0	0	0	0	0	0	0	0	0	0	0	0	0	0	0	0	0	0
X_albilineans_na_USA048	1	0	0	0	0	0	0	0	0	0	0	0	0	0	0	0	0	0	0	0	0	0	0	0	0	0	0	0	0	0	0	0	0	0	0	0	0	0	0	0	0	0	0	0	0	0	0	0	0
X_albilineans_na_Xa_FJ1	1	0	0	0	0	0	0	0	0	0	0	0	0	0	0	0	0	0	0	0	0	0	0	0	0	0	0	0	0	0	0	0	0	0	0	0	0	0	0	0	0	0	0	0	0	0	0	0	0
X_albilineans_na_Xa23R1	1	0	0	0	0	0	0	0	0	0	0	0	0	0	0	0	0	0	0	0	0	0	0	0	0	0	0	0	0	0	0	0	0	0	0	0	0	0	0	0	0	0	0	0	0	0	0	0	0
X_albilineans_na_XaFL07_1	1	0	0	0	0	0	0	0	0	0	0	0	0	0	0	0	0	0	0	0	0	0	0	0	0	0	0	0	0	0	0	0	0	0	0	0	0	0	0	0	0	0	0	0	0	0	0	0	0
X_perforans_alfalfae_GEV_Rose_07	2	2	1	1	1	1	1	1	1	1	2	2	1	1	1	1	2	1	2	1	2	1	1	1	1	1	1	0	0	0	0	0	0	0	0	0	0	0	0	0	0	0	0	0	0	0	0	0	0
X_arboricola_arracaciae_CFBP7407	2	1	1	2	0	1	0	0	0	1	1	0	0	1	0	0	0	0	0	0	0	0	1	1	1	0	0	1	1	0	1	0	2	1	1	1	0	0	0	0	0	0	0	0	0	0	0	0	0
X_arboricola_celebensis_NCPPB1630	2	0	0	0	0	1	0	0	1	1	1	0	0	1	0	0	0	0	0	0	0	0	1	0	1	0	0	0	1	0	1	0	0	0	0	0	0	0	0	0	0	0	0	0	0	0	0	0	0
X_arboricola_celebensis_NCPPB1832	2	0	0	0	0	1	0	0	0	1	1	0	0	1	0	0	0	0	0	0	0	0	1	0	1	0	0	0	1	0	1	0	0	0	0	0	0	0	0	0	0	0	0	0	0	0	0	0	0
X_arboricola_corylina_A7	2	3	2	1	0	1	1	0	1	1	1	1	0	1	1	0	0	0	2	0	0	0	1	1	1	0	1	1	1	0	1	0	1	1	1	0	0	1	1	1	1	1	0	0	0	0	0	0	0
X_arboricola_corylina_CFBP1159	2	1	1	1	0	1	1	0	1	1	1	1	0	1	1	0	0	0	2	0	0	0	1	1	1	0	1	0	1	0	1	0	0	0	1	0	0	1	1	0	0	1	0	0	0	1	0	0	0
X_arboricola_corylina_CFBP2565	2	2	2	1	0	1	1	0	1	1	1	1	0	1	1	0	0	0	2	0	0	0	1	1	1	0	1	0	1	0	1	0	1	1	1	0	0	0	1	0	0	1	0	0	0	1	0	0	0
X_arboricola_corylina_NCCB100457	2	2	2	1	0	1	1	0	1	1	1	1	0	1	1	0	0	0	2	0	0	0	1	1	1	0	1	1	1	0	1	0	0	0	1	0	0	1	1	0	0	1	0	0	0	1	0	0	0
X_arboricola_fragariae_CFBP6762	2	0	0	0	0	1	0	0	1	1	1	0	0	1	0	0	0	0	0	0	0	0	1	0	1	0	0	0	1	0	1	0	0	0	0	0	0	0	0	0	0	0	0	0	0	0	0	0	0
X_arboricola_fragariae_CFBP6773	2	0	0	0	0	0	0	0	0	0	0	0	0	0	0	0	0	0	0	0	0	0	1	0	1	0	0	0	0	0	0	0	0	0	0	0	0	0	0	0	0	0	0	0	0	0	0	0	0
X_arboricola_fragariae_LMG19144	2	0	0	0	0	0	0	0	0	0	0	0	0	0	0	0	0	0	0	0	0	0	1	0	1	0	0	0	0	0	0	0	0	0	0	0	0	0	0	0	0	0	0	0	0	0	0	0	0
X_arboricola_fragariae_LMG19145	2	0	0	0	0	0	0	0	0	0	0	0	0	0	0	0	0	0	0	0	0	0	1	0	1	0	0	0	0	0	0	0	0	0	0	0	0	0	0	0	0	0	0	0	0	0	0	0	0
X_arboricola_fragariae_LMG19146	2	0	0	0	0	1	0	0	1	1	1	0	0	1	0	0	0	0	0	0	0	0	1	0	1	0	0	0	1	0	1	0	0	0	0	0	0	0	0	0	0	0	0	0	0	0	0	0	0
X_arboricola_guizotiae_CFBP7408	2	0	1	2	1	1	1	0	1	1	2	1	2	1	1	0	0	1	1	0	0	0	1	1	1	0	0	0	1	0	1	0	1	2	1	1	0	0	1	1	0	1	0	0	0	0	0	0	0
X_arboricola_guizotiae_CFBP7409	2	0	1	2	1	1	1	0	1	1	2	1	2	1	1	0	0	1	1	0	0	0	1	1	1	0	0	0	1	0	1	0	1	0	1	1	0	0	1	1	0	1	0	0	0	0	0	0	0
X_arboricola_juglandis_CFBP2528	2	0	0	1	0	1	1	0	1	1	1	1	0	1	1	0	0	0	2	0	0	0	1	1	1	0	1	0	1	0	1	0	0	0	1	0	0	1	1	0	0	1	0	0	0	0	0	0	0
X_arboricola_juglandis_CFBP7179	2	0	0	1	0	1	1	0	1	1	1	1	0	1	1	0	0	0	2	0	0	0	1	1	1	0	1	0	1	0	1	0	0	0	0	1	0	1	1	0	0	1	0	0	0	1	0	0	0
X_arboricola_juglandis_CFBP8253	2	1	0	1	0	1	1	0	1	1	1	1	0	1	1	0	0	0	2	0	0	0	1	1	1	0	1	0	1	0	1	0	0	0	0	0	0	0	1	0	0	1	0	0	0	1	0	0	0
X_arboricola_juglandis_CFSAN033077	2	1	0	1	0	1	1	0	1	1	1	1	0	1	1	0	0	0	2	0	0	0	1	1	1	0	1	0	1	0	1	0	1	0	1	0	0	1	1	0	1	1	0	0	0	1	0	0	0
X_arboricola_juglandis_CFSAN033078	2	1	0	1	0	1	1	0	1	1	1	1	0	1	1	0	0	0	2	0	0	0	1	1	1	0	1	0	1	0	1	0	0	0	0	0	0	1	1	0	0	1	0	0	0	1	0	0	0
X_arboricola_juglandis_CFSAN033079	2	1	0	1	0	1	1	0	1	1	1	1	0	1	1	0	0	0	2	0	0	0	1	1	1	0	1	0	1	0	1	0	0	0	0	0	0	1	1	0	0	1	0	0	0	1	0	0	0
X_arboricola_juglandis_CFSAN033080	2	1	0	1	0	1	1	0	1	1	1	1	0	1	1	0	0	0	2	0	0	0	1	1	1	0	1	0	1	0	1	0	0	0	0	0	0	1	1	0	0	1	0	0	0	0	0	0	0
X_arboricola_juglandis_CFSAN033081	1	1	0	1	0	1	1	0	1	1	1	1	0	1	1	0	0	0	2	0	0	0	1	1	1	0	1	0	1	0	1	0	1	1	1	0	0	1	1	0	1	1	0	0	0	1	0	0	0
X_arboricola_juglandis_CFSAN033082	2	1	0	1	0	1	1	0	1	1	1	1	0	1	1	0	0	0	2	0	0	0	1	1	1	0	1	0	1	0	1	0	0	0	0	0	0	0	1	0	0	1	0	0	0	1	0	0	0
X_arboricola_juglandis_CFSAN033083	2	1	0	1	0	1	1	0	1	1	1	1	0	1	1	0	0	0	2	0	0	0	1	1	1	0	1	0	1	0	1	0	0	0	0	0	0	1	1	0	0	1	0	0	0	1	0	0	0
X_arboricola_juglandis_CFSAN033084	2	1	0	1	0	1	1	0	1	1	1	1	0	1	1	0	0	0	2	0	0	0	1	1	1	0	1	0	1	0	1	0	0	0	1	0	0	1	1	0	0	1	0	0	0	1	0	0	0
X_arboricola_juglandis_CFSAN033085	2	1	0	1	0	1	1	0	1	1	1	1	0	1	1	0	0	0	2	0	0	0	1	1	1	0	1	0	1	0	1	0	0	0	0	0	0	1	1	0	0	1	0	0	0	1	0	0	0
X_arboricola_juglandis_CFSAN033086	1	1	0	1	0	1	1	0	1	1	1	1	0	1	1	0	0	0	2	0	0	0	1	1	1	0	1	0	1	0	1	0	1	0	1	0	0	1	1	0	1	1	0	0	0	1	0	0	0
X_arboricola_juglandis_CFSAN033087	2	1	0	1	0	1	1	0	1	1	1	1	0	1	1	0	0	0	2	0	0	0	1	1	1	0	1	0	1	0	1	0	0	0	0	0	0	1	1	0	0	1	0	0	0	1	0	0	0
X_arboricola_juglandis_CFSAN033088	2	1	0	1	0	1	1	0	1	1	1	1	0	1	1	0	0	0	2	0	0	0	1	1	1	0	1	0	1	0	1	0	0	0	0	0	0	1	1	0	0	1	0	0	0	0	0	0	0
X_arboricola_juglandis_CFSAN033089	2	1	0	1	0	1	1	0	1	1	1	1	0	1	1	0	0	0	2	0	0	0	1	1	1	0	1	0	1	0	1	0	0	0	1	0	0	1	1	0	0	1	0	0	0	1	0	0	0
X_arboricola_juglandis_CPBF1494	2	0	0	0	0	1	0	0	1	1	1	0	0	1	0	0	0	0	0	0	0	0	1	0	1	0	0	0	1	0	1	0	0	0	0	0	0	0	0	0	0	0	0	0	0	0	0	0	0
X_arboricola_juglandis_CPBF1521	2	1	0	1	0	1	1	0	1	1	1	1	0	1	1	0	0	0	2	0	0	0	1	1	1	0	1	0	1	0	1	0	1	1	1	0	0	1	1	0	1	1	0	0	0	0	0	0	0
X_euroxanthea_juglandis_CPBF367	2	0	0	0	0	0	0	0	0	0	0	0	0	1	0	0	0	0	0	0	0	0	0	0	0	0	0	0	0	0	0	0	0	0	0	0	0	0	0	0	0	0	0	0	0	0	0	0	0
X_euroxanthea_juglandis_CPBF426	2	0	0	0	0	0	0	0	0	0	0	0	0	1	0	0	0	0	0	0	0	0	0	0	0	0	0	0	0	0	0	0	0	0	0	0	0	0	0	0	0	0	0	0	0	0	0	0	0
X_arboricola_juglandis_CPBF427	2	1	0	1	0	1	1	0	1	1	1	1	0	1	1	0	0	0	2	0	0	0	1	1	1	0	1	0	1	0	1	0	1	1	1	0	0	1	1	0	1	1	0	0	0	0	0	0	0
X_arboricola_juglandis_CPBF765	2	0	0	0	0	1	0	0	1	1	1	0	0	1	0	0	0	0	0	0	0	0	1	0	1	0	0	0	1	0	1	0	0	0	0	0	0	0	0	0	0	0	0	0	0	0	0	0	0
X_arboricola_juglandis_DW3F3	2	1	0	1	0	1	1	0	1	1	1	1	0	1	1	0	0	0	2	0	0	0	1	1	1	0	1	0	1	0	1	0	1	0	0	0	0	1	1	0	0	1	0	0	0	1	0	0	0
X_arboricola_juglandis_J303	2	1	0	1	0	1	1	0	1	1	1	1	0	1	1	0	0	0	2	0	0	0	1	1	1	0	1	0	1	0	1	0	1	1	1	0	0	1	1	0	1	1	0	0	0	1	0	0	0
X_arboricola_juglandis_NCPPB1447	2	0	0	1	0	0	1	0	1	1	1	1	0	1	1	0	0	0	2	0	0	0	0	1	1	0	1	0	1	0	1	0	0	0	1	0	0	1	1	0	0	1	0	0	0	0	0	0	0
X_arboricola_juglandis_Xaj417	2	1	0	1	0	1	1	0	1	1	1	1	0	1	1	0	0	0	2	0	0	0	1	1	1	0	1	0	1	0	1	0	0	0	1	0	0	1	1	0	0	1	0	0	0	1	0	0	0
X_arboricola_na_17	2	0	0	0	0	0	0	0	0	0	0	2	0	0	0	0	0	0	0	0	0	0	1	0	1	0	0	0	0	0	0	0	0	0	0	0	0	0	1	0	0	0	0	0	0	0	0	0	0
X_arboricola_na_2768	2	0	0	0	0	0	0	0	0	0	0	0	0	0	0	0	0	0	0	0	0	0	1	0	1	0	0	0	0	0	0	0	0	0	0	0	0	0	0	0	0	0	0	0	0	0	0	0	0
X_euroxanthea_na_2949	2	0	0	0	0	0	0	0	0	0	0	0	0	1	0	0	0	0	0	0	0	0	0	0	0	0	0	0	0	0	0	0	0	0	0	0	0	0	0	0	0	0	0	0	0	0	0	0	0
X_euroxanthea_na_2955	2	0	0	0	0	0	0	0	0	0	0	0	0	1	0	0	0	0	0	0	0	0	0	0	0	0	0	0	0	0	0	0	0	0	0	0	0	0	0	0	0	0	0	0	0	0	0	0	0
X_euroxanthea_na_2957	2	0	0	0	0	0	0	0	0	0	0	0	0	1	0	0	0	0	0	0	0	0	0	0	0	0	0	0	0	0	0	0	0	0	0	0	0	0	0	0	0	0	0	0	0	0	0	0	0
X_euroxanthea_na_2974	2	0	0	0	0	0	0	0	0	0	0	0	0	1	0	0	0	0	0	0	0	0	0	0	0	0	0	0	0	0	0	0	0	0	0	0	0	0	0	0	0	0	0	0	0	0	0	0	0
X_arboricola_na_3004	2	0	0	0	0	0	0	0	0	0	0	0	0	0	0	0	0	0	0	0	0	0	1	0	1	0	0	0	0	0	0	0	0	0	0	0	0	0	0	0	0	0	0	0	0	0	0	0	0
X_arboricola_na_3046	2	0	0	0	0	1	0	0	0	1	1	0	0	1	0	0	0	0	0	0	0	0	1	0	1	0	0	0	1	0	1	0	0	0	0	0	0	0	0	0	0	0	0	0	0	0	0	0	0
X_sp_na_3058	2	0	0	0	0	0	0	0	0	0	0	0	0	0	0	0	0	0	0	0	0	0	0	0	0	0	0	0	0	0	0	0	0	0	0	0	0	0	0	0	0	0	0	0	0	0	0	0	0
X_arboricola_na_3140	2	0	0	0	0	1	0	0	1	1	1	0	0	1	0	0	0	0	0	0	0	0	1	0	1	0	0	0	1	0	1	0	0	0	0	0	0	0	0	0	0	0	0	0	0	0	0	0	0
X_sacchari_na_3307	2	0	0	0	0	0	0	0	0	0	0	0	0	0	0	0	0	0	0	0	0	0	0	0	0	0	0	0	0	0	0	0	0	0	0	0	0	0	0	0	0	1	0	0	0	0	0	0	0
X_euroxanthea_na_3640	2	0	0	0	0	0	0	0	0	0	0	0	0	1	0	0	0	0	0	0	0	0	0	0	0	0	0	0	0	0	0	0	0	0	0	0	0	0	0	0	0	0	0	0	0	0	0	0	0
X_arboricola_na_3790	2	0	0	0	0	0	0	0	0	0	0	0	0	0	0	0	0	0	0	0	0	0	1	0	1	0	0	0	0	0	0	0	0	0	0	0	0	0	0	0	0	0	0	0	0	0	0	0	0
X_arboricola_na_74	2	0	0	0	0	0	0	0	0	0	0	0	0	0	0	0	0	0	0	0	0	0	1	0	1	0	0	0	0	0	0	0	0	0	0	0	0	0	0	0	0	0	0	0	0	0	0	0	0
X_arboricola_na_84A	2	0	0	0	0	0	0	0	0	0	0	0	0	0	0	0	0	0	0	0	0	0	1	0	1	0	0	0	0	0	0	0	0	0	0	0	0	0	0	0	0	0	0	0	0	0	0	0	0
X_cannabis_na_8600	2	0	0	0	0	0	0	0	0	0	0	0	0	0	0	0	0	0	0	0	0	0	0	0	1	0	0	0	0	0	0	0	0	0	0	0	0	0	0	0	0	1	0	0	0	0	0	0	0
X_arboricola_na_BRIP62410	2	0	0	0	0	0	0	0	0	0	0	0	0	0	0	0	0	0	0	0	0	0	1	0	1	0	0	0	0	0	0	0	0	0	0	0	0	0	0	0	0	0	0	0	0	0	0	0	0
X_arboricola_na_BRIP62412	2	0	0	0	0	1	0	0	0	1	1	0	0	1	0	0	0	0	0	0	0	0	1	0	1	0	0	0	1	0	1	0	0	0	0	0	0	0	0	0	0	0	0	0	0	0	0	0	0
X_arboricola_na_BRIP62414	2	0	0	0	0	1	0	0	0	1	1	0	0	1	0	0	0	0	0	0	0	0	1	0	1	0	0	0	1	0	1	0	0	0	0	0	0	0	0	0	0	0	0	0	0	0	0	0	0
X_arboricola_na_BRIP62416	2	0	0	0	0	1	0	0	1	1	1	0	0	1	0	0	0	0	0	0	0	0	1	0	1	0	0	0	1	0	1	0	0	0	0	0	0	0	0	0	0	0	0	0	0	0	0	0	0
X_arboricola_na_BRIP62432	2	0	0	0	0	1	0	0	1	1	1	0	0	1	0	0	0	0	0	0	0	0	1	0	1	0	0	0	1	0	1	0	0	0	0	0	0	0	0	0	0	0	0	0	0	0	0	0	0
X_arboricola_na_CFBP1022	2	0	0	0	0	1	0	0	1	1	1	0	0	1	0	0	0	0	0	0	0	0	1	0	1	0	0	0	1	0	1	0	0	0	0	0	0	0	0	0	0	0	0	0	0	0	0	0	0
X_arboricola_na_CFBP6681	2	0	0	0	0	0	0	0	0	0	0	0	0	0	0	0	0	0	0	0	0	0	1	0	1	0	0	0	0	1	0	0	1	1	0	0	0	0	0	0	0	0	0	0	0	0	0	0	0
X_arboricola_na_CFBP6771	2	0	0	0	0	0	0	0	0	0	0	0	0	0	0	0	0	0	0	0	0	0	1	0	1	0	0	0	0	0	0	0	0	0	0	0	0	0	0	0	0	0	0	0	0	0	0	0	0
X_arboricola_na_CFBP6825	2	0	0	0	0	1	0	0	0	1	1	0	1	1	1	0	1	0	0	0	0	0	1	0	1	0	0	0	1	0	1	1	0	0	0	0	0	0	0	0	0	0	0	0	0	0	0	0	0
X_arboricola_na_CFBP6826	2	0	0	0	0	1	0	0	0	1	1	0	1	1	1	0	1	0	0	0	0	0	1	0	1	0	0	0	1	0	1	1	0	0	0	0	0	0	0	0	0	0	0	0	0	0	0	0	0
X_arboricola_na_CFBP6827	2	0	0	0	0	1	0	0	0	1	1	0	1	1	1	0	1	0	0	0	0	0	1	0	1	0	0	0	1	0	1	1	0	0	0	0	0	0	0	0	0	0	0	0	0	0	0	0	0
X_arboricola_na_CFBP6828	2	0	0	0	0	1	0	0	0	1	1	0	1	1	1	0	1	0	0	0	0	0	1	0	1	0	0	0	1	0	1	1	0	0	0	0	0	0	0	0	0	0	0	0	0	0	0	0	0
X_arboricola_na_CFBP7604	2	0	0	0	0	0	0	0	0	0	0	0	0	0	0	0	0	0	0	0	0	0	1	0	1	0	0	0	0	0	0	0	0	0	0	0	0	0	0	0	0	0	0	0	0	0	0	0	0
X_arboricola_na_CFBP7610	2	0	0	0	0	1	0	0	1	1	1	0	0	1	0	0	0	0	0	0	0	0	1	0	1	0	0	0	1	0	1	0	0	0	0	0	0	0	0	0	0	0	0	0	0	0	0	0	0
X_arboricola_na_CFBP7614	2	0	0	0	0	0	0	0	0	0	0	0	0	1	0	0	0	0	0	0	0	0	1	0	1	0	0	0	0	0	0	0	0	0	0	0	0	0	0	0	0	0	0	0	0	0	0	0	0
X_euroxanthea_na_CFBP7622	2	0	0	0	0	0	0	0	1	1	1	0	0	1	1	0	0	0	0	0	0	0	0	0	0	0	0	0	1	0	1	0	0	0	0	0	0	0	0	0	0	0	0	0	0	0	0	0	0
X_arboricola_na_CFBP7629	2	0	0	0	0	1	0	0	0	0	0	0	0	1	0	0	0	0	0	0	0	0	1	0	1	0	0	0	0	0	0	0	0	0	0	0	0	0	0	0	0	0	0	0	0	0	0	0	0
X_arboricola_na_CFBP7634	2	0	0	0	0	1	0	0	0	0	0	0	0	1	0	0	0	0	0	0	0	0	1	0	1	0	0	0	0	0	0	0	0	0	0	0	0	0	0	0	0	0	0	0	0	0	0	0	0
X_arboricola_na_CFBP7645	2	0	0	0	0	0	0	0	0	0	0	0	0	1	0	0	0	0	0	0	0	0	1	0	1	0	0	0	0	0	0	0	0	0	0	0	0	0	0	0	0	0	0	0	0	0	0	0	0
X_arboricola_na_CFBP7651	2	0	0	0	0	1	0	0	0	1	1	0	0	1	0	0	0	0	0	0	0	0	1	0	1	0	0	0	1	0	1	0	0	0	0	0	0	0	0	0	0	0	0	0	0	0	0	0	0
X_arboricola_na_CFBP7652	2	0	0	0	0	1	0	0	1	1	1	0	0	1	0	0	0	0	0	0	0	0	1	0	1	0	0	0	1	0	1	0	0	0	0	0	0	0	0	0	0	0	0	0	0	0	0	0	0
X_euroxanthea_na_CFBP7653	2	0	0	0	0	0	0	0	0	0	0	0	0	1	0	0	0	0	0	0	0	0	0	0	0	0	0	0	0	0	0	0	0	0	0	0	0	0	0	0	0	0	0	0	0	0	0	0	0
X_arboricola_na_CFBP7681	2	0	0	0	0	0	0	0	0	0	0	0	0	0	0	0	0	0	0	0	0	0	1	0	1	0	0	0	0	0	0	0	0	0	0	0	0	0	0	0	0	0	0	0	0	0	0	0	0
X_arboricola_na_CFBP7697	2	0	0	0	0	1	0	0	1	1	1	0	0	1	0	0	0	0	0	0	0	0	1	0	1	0	0	0	1	0	1	0	0	0	0	0	0	0	0	0	0	0	0	0	0	0	0	0	0
X_arboricola_na_CFBP8130	2	0	0	0	0	0	0	0	0	0	0	0	0	0	0	0	0	0	0	0	0	0	1	0	1	0	0	0	0	0	0	0	0	0	0	0	0	0	0	0	0	0	0	0	0	0	0	0	0
X_arboricola_na_CFBP8132	2	0	0	0	0	1	0	0	0	1	1	0	0	1	0	0	0	0	0	0	0	0	1	0	1	0	0	0	1	0	1	0	0	0	0	0	0	0	0	0	0	0	0	0	0	0	0	0	0
X_arboricola_na_CFBP8138	2	0	0	0	0	0	0	0	0	0	0	0	0	0	0	0	0	0	0	0	0	0	1	0	1	0	0	0	0	0	0	0	0	0	0	0	0	0	0	0	0	0	0	0	0	0	0	0	0
X_arboricola_na_CFBP8139	2	0	0	0	0	1	0	0	1	1	1	0	0	1	0	0	0	0	0	0	0	0	1	0	1	0	0	0	1	0	1	0	0	0	0	0	0	0	0	0	0	0	0	0	0	0	0	0	0
X_arboricola_na_CFBP8140	2	0	0	0	0	1	0	0	1	1	1	0	0	1	0	0	0	0	0	0	0	0	1	0	1	0	0	0	1	0	1	0	0	0	0	0	0	0	0	0	0	0	0	0	0	0	0	0	0
X_arboricola_na_CFBP8142	2	0	0	0	0	1	0	0	1	1	1	0	0	1	0	0	0	0	0	0	0	0	1	0	1	0	0	0	1	0	1	0	0	0	0	0	0	0	0	0	0	0	0	0	0	0	0	0	0
X_arboricola_na_CFBP8147	2	0	0	0	0	1	0	0	1	1	1	0	0	1	0	0	0	0	0	0	0	0	1	0	1	0	0	0	1	0	1	0	0	0	0	0	0	0	0	0	0	0	0	0	0	0	0	0	0
X_arboricola_na_CFBP8149	2	0	0	0	0	1	0	0	1	1	1	0	0	1	0	0	0	0	0	0	0	0	1	0	1	0	0	0	1	0	1	0	0	0	0	0	0	0	0	0	0	0	0	0	0	0	0	0	0
X_arboricola_na_CFBP8150	2	0	0	0	0	0	0	0	0	0	0	0	0	0	0	0	0	0	0	0	0	0	1	0	1	0	0	0	0	0	0	0	0	0	0	0	0	0	0	0	0	0	0	0	0	0	0	0	0
X_arboricola_na_CFBP8152	2	0	0	0	0	0	0	0	0	0	0	0	0	0	0	0	0	0	0	0	0	0	1	0	1	0	0	0	0	0	0	0	0	0	0	0	0	0	0	0	0	1	0	0	0	0	0	0	0
X_arboricola_na_CFBP8153	2	0	0	0	0	0	0	0	0	0	0	0	0	1	0	0	0	0	0	0	0	0	1	0	1	0	0	0	0	0	0	0	0	0	0	0	0	0	0	0	0	0	0	0	0	0	0	0	0
X_cannabis_na_CFBP8590	2	0	0	0	0	0	0	0	0	0	0	0	0	0	0	0	0	0	0	0	0	0	0	0	1	0	0	0	0	0	0	0	0	0	0	0	0	0	0	0	0	2	0	0	0	0	0	0	0
X_cannabis_na_CFBP8591	2	0	0	0	0	0	0	0	0	0	0	0	0	0	0	0	0	0	0	0	0	0	0	0	1	0	0	0	0	0	0	0	0	0	0	0	0	0	0	0	0	1	0	0	0	0	0	0	0
X_cannabis_na_CFBP8592	2	0	0	0	0	0	0	0	0	0	0	0	0	0	0	0	0	0	0	0	0	0	0	0	1	0	0	0	0	0	0	0	0	0	0	0	0	0	0	0	0	2	0	0	0	0	0	0	0
X_cannabis_na_CFBP8594	2	0	0	0	0	0	0	0	0	0	0	0	0	0	0	0	0	0	0	0	0	0	0	0	1	0	0	0	0	0	0	0	0	0	0	0	0	0	0	0	0	1	0	0	0	0	0	0	0
X_cannabis_na_CFBP8595	2	0	0	0	0	0	0	0	0	0	0	0	0	0	0	0	0	0	0	0	0	0	0	0	1	0	0	0	0	0	0	0	0	0	0	0	0	0	0	0	0	1	0	0	0	0	0	0	0
X_cannabis_na_CFBP8597	2	0	0	0	0	0	0	0	0	0	0	0	0	0	0	0	0	0	0	0	0	0	0	0	1	0	0	0	0	0	0	0	0	0	0	0	0	0	0	0	0	2	0	0	0	0	0	0	0
X_cannabis_na_CFBP8598	2	0	0	0	0	0	0	0	0	0	0	0	0	0	0	0	0	0	0	0	0	0	0	0	1	0	0	0	0	0	0	0	0	0	0	0	0	0	0	0	0	1	0	0	0	0	0	0	0
X_cannabis_na_CFBP8599	2	0	0	0	0	1	1	0	1	1	1	0	0	1	0	0	0	0	1	1	0	0	0	0	1	0	0	0	1	0	1	0	0	0	0	0	1	0	0	0	0	1	0	0	0	0	0	0	0
X_cannabis_na_CFBP8600	2	0	0	0	0	0	0	0	0	0	0	0	0	0	0	0	0	0	0	0	0	0	0	0	1	0	0	0	0	0	0	0	0	0	0	0	0	0	0	0	0	1	0	0	0	0	0	0	0
X_arboricola_na_CITA124	2	0	0	0	0	0	0	0	0	0	0	0	0	0	0	0	0	0	0	0	0	0	1	0	1	0	0	0	0	0	0	0	0	0	0	0	0	0	0	0	0	0	0	0	0	0	0	0	0
X_arboricola_na_CITA14	2	0	0	0	0	1	0	0	1	1	1	0	0	1	0	0	0	0	0	0	0	0	1	0	0	0	0	0	1	0	1	0	0	0	0	0	0	0	0	0	0	0	0	0	0	0	0	0	0
X_arboricola_na_CITA44	2	0	0	0	0	0	0	0	0	0	0	0	0	0	0	0	0	0	0	0	0	0	1	0	1	0	0	0	0	0	0	0	0	0	0	0	0	0	0	0	0	0	0	0	0	0	0	0	0
X_arboricola_na_F11	2	0	0	0	0	0	0	0	0	0	0	0	0	0	0	0	0	0	0	0	0	0	1	0	1	0	0	0	0	0	0	0	0	0	0	0	0	0	0	0	0	0	0	0	0	0	0	0	0
X_arboricola_na_F12	2	0	0	0	0	0	0	0	0	0	0	0	0	0	0	0	0	0	0	0	0	0	1	0	1	0	0	0	0	0	0	0	0	0	0	0	0	0	0	0	0	0	0	0	0	0	0	0	0
X_arboricola_na_F13	2	0	0	0	0	0	0	0	0	0	0	0	0	0	0	0	0	0	0	0	0	0	1	0	1	0	0	0	0	0	0	0	0	0	0	0	0	0	0	0	0	0	0	0	0	0	0	0	0
X_arboricola_na_F15	2	0	0	0	0	0	0	0	0	0	0	0	0	0	0	0	0	0	0	0	0	0	1	0	1	0	0	0	0	0	0	0	0	0	0	0	0	0	0	0	0	0	0	0	0	0	0	0	0
X_cannabis_na_F16	2	0	0	0	0	0	0	0	0	0	0	0	0	0	0	0	0	0	0	0	0	0	0	0	1	0	0	0	0	0	0	0	0	0	0	0	0	0	0	0	0	1	0	0	0	0	0	0	0
X_cannabis_na_F17	2	0	0	0	0	0	0	0	0	0	0	0	0	0	0	0	0	0	0	0	0	0	0	0	1	0	0	0	0	0	0	0	0	0	0	0	0	0	0	0	0	1	0	0	0	0	0	0	0
X_arboricola_na_F18	2	0	0	0	0	0	0	0	0	0	0	0	0	0	0	0	0	0	0	0	0	0	1	0	1	0	0	0	0	0	0	0	0	0	0	0	0	0	0	0	0	0	0	0	0	0	0	0	0
X_euroxanthea_na_F2	2	0	0	0	0	0	0	0	0	0	0	0	0	1	0	0	0	0	0	0	0	0	0	0	0	0	0	0	0	0	0	0	0	0	0	0	0	0	0	0	0	0	0	0	0	0	0	0	0
X_arboricola_na_F20	2	0	0	0	0	0	0	0	0	0	0	0	0	0	0	0	0	0	0	0	0	0	1	0	1	0	0	0	0	0	0	0	0	0	0	0	0	0	0	0	0	0	0	0	0	0	0	0	0
X_arboricola_na_F21	2	0	0	0	0	0	0	0	0	0	0	0	0	0	0	0	0	0	0	0	0	0	1	0	1	0	0	0	0	1	0	0	1	1	0	0	0	0	0	0	0	0	0	0	0	0	0	0	0
X_arboricola_na_F8	2	0	0	0	0	0	0	0	0	0	0	0	0	0	0	0	0	0	0	0	0	0	1	0	1	0	0	0	0	0	0	0	0	0	0	0	0	0	0	0	0	0	0	0	0	0	0	0	0
X_dyei_na_FOR_F20	2	0	0	0	0	0	0	0	0	0	0	0	0	0	0	0	0	0	0	0	0	0	0	0	0	0	0	0	0	0	0	0	0	0	0	0	0	0	0	0	0	2	0	0	0	0	0	0	0
X_dyei_na_FOR_F21	2	0	0	0	0	0	0	0	0	0	0	0	0	0	0	0	0	0	0	0	0	0	0	0	0	0	0	0	0	0	0	0	0	0	0	0	0	0	0	0	0	2	0	0	0	0	0	0	0
X_dyei_na_FOR_F23	2	0	0	0	0	0	0	0	0	0	0	0	0	0	0	0	0	0	0	0	0	0	0	0	0	0	0	0	0	0	0	0	0	0	0	0	0	0	0	0	0	2	0	0	0	0	0	0	0
X_dyei_na_FOR_F26	2	0	0	0	0	0	0	0	0	0	0	0	0	0	0	0	0	0	0	0	0	0	0	0	0	0	0	0	0	0	0	0	0	0	0	0	0	0	0	0	0	2	0	0	0	0	0	0	0
X_arboricola_na_MEDV_A37	2	0	0	0	0	1	0	0	0	1	1	0	0	1	0	0	0	0	0	0	0	0	1	0	1	0	0	0	1	0	1	0	0	0	0	0	0	0	0	0	0	0	0	0	0	0	0	0	0
X_arboricola_na_MEDV_P39	2	0	0	0	0	0	0	0	0	0	0	0	0	0	0	0	0	0	0	0	0	0	1	0	1	0	0	0	0	0	0	0	0	0	0	0	0	0	0	0	0	0	0	0	0	0	0	0	0
X_hortorum_na_MEU_M1	2	0	0	0	0	1	0	0	1	1	1	0	0	0	1	0	0	0	0	0	0	0	0	0	1	0	0	0	1	0	1	0	0	0	0	0	0	0	0	0	0	0	0	0	0	0	0	0	0
X_euroxanthea_na_NL_P126	2	1	0	0	1	1	1	0	0	1	1	2	1	1	0	0	0	0	1	0	0	0	0	0	1	0	0	0	1	0	1	0	0	0	0	0	2	0	0	0	0	0	1	0	0	0	0	0	0
X_dyei_na_PLY_3	2	0	0	0	0	0	0	0	0	0	0	0	0	0	0	0	0	0	0	0	0	0	0	0	0	0	0	0	0	0	0	0	0	0	0	0	0	0	0	0	0	2	0	0	0	0	0	0	0
X_dyei_na_PLY_4	2	0	0	0	0	0	0	0	0	0	0	0	0	0	0	0	0	0	0	0	0	0	0	0	0	0	0	0	0	0	0	0	0	0	0	0	0	0	0	0	0	2	0	0	0	0	0	0	0
X_dyei_na_PLY_9	2	0	0	0	0	0	0	0	0	0	0	0	0	0	0	0	0	0	0	0	0	0	0	0	0	0	0	0	0	0	0	0	0	0	0	0	0	0	0	0	0	2	0	0	0	0	0	0	0
X_arboricola_na_SL2098	2	0	0	0	0	0	0	0	0	0	0	0	0	0	0	0	0	0	0	0	0	0	1	0	1	0	0	0	0	0	0	0	0	0	0	0	0	0	0	0	0	0	0	0	0	0	0	0	0
X_arboricola_populi_CFBP3122	2	0	0	0	0	0	0	0	0	0	0	0	0	0	0	0	0	0	0	0	0	0	1	0	1	0	0	0	0	0	0	0	0	0	0	0	0	0	0	0	0	0	0	0	0	0	0	0	0
X_arboricola_populi_CFBP3123	2	0	0	0	0	0	0	0	0	0	0	0	0	0	0	0	0	0	0	0	0	0	1	0	0	0	0	0	0	0	0	0	0	0	0	0	0	0	0	0	0	0	0	0	0	0	0	0	0
X_arboricola_pruni_15_088	2	4	2	1	0	1	1	0	1	1	1	1	0	1	1	0	0	0	2	0	0	0	1	1	1	0	1	0	1	0	1	0	0	0	1	0	0	0	1	0	0	1	0	2	0	1	0	0	0
X_arboricola_pruni_CFBP3894	2	1	2	1	0	1	1	0	1	1	1	1	0	1	1	0	0	0	2	0	0	0	1	1	1	0	1	0	1	0	1	0	0	0	1	0	0	0	1	0	0	1	1	1	0	1	0	0	0
X_arboricola_pruni_CITA9	2	1	2	1	0	1	1	0	1	1	1	1	0	1	1	0	0	0	2	0	0	0	1	1	1	0	1	0	1	0	1	0	0	0	1	0	0	0	1	0	0	1	1	1	0	1	0	0	0
X_arboricola_pruni_CITA99	2	1	2	1	0	1	1	0	1	1	1	1	0	1	1	0	0	0	2	0	0	0	1	1	1	0	1	0	1	0	1	0	0	0	1	0	0	0	1	0	0	1	1	1	0	1	0	0	0
X_arboricola_pruni_IVIA2626_1	0	0	0	0	0	0	0	0	0	0	0	0	0	0	0	0	0	0	0	0	0	0	0	0	0	0	0	0	0	0	0	0	0	0	0	0	0	0	0	0	0	0	0	0	0	0	0	0	0
X_arboricola_pruni_MAFF301420	2	1	2	1	0	1	1	0	1	1	1	1	0	1	1	0	0	0	2	0	0	0	1	1	1	0	1	0	1	0	1	0	0	0	1	0	0	0	1	0	0	1	0	1	0	0	0	0	0
X_arboricola_pruni_MAFF301427	2	1	2	1	0	1	1	0	1	1	1	1	0	1	1	0	0	0	2	0	0	0	1	1	1	0	1	0	1	0	1	0	0	0	1	0	0	0	1	0	0	1	0	1	0	0	0	0	0
X_arboricola_pruni_MAFF311562	2	1	2	1	0	1	2	0	1	1	1	1	0	1	1	0	0	0	3	0	0	0	1	1	1	0	1	0	1	0	1	0	0	0	1	0	0	0	1	0	0	1	0	1	0	0	0	0	0
X_arboricola_pruni_Xap33	2	1	2	1	0	1	1	0	1	1	1	1	0	1	1	0	0	0	2	0	0	0	1	1	1	0	1	0	1	0	1	0	0	0	1	0	0	0	1	0	0	1	1	1	0	1	0	0	0
X_arboricola_zantedeschiae_CFBP7410	2	0	0	0	0	1	0	0	1	1	1	1	1	1	0	0	0	1	0	0	0	0	1	0	1	0	0	0	1	0	1	0	0	0	0	0	0	0	0	0	0	0	0	0	0	0	0	0	0
X_axonopodis_axonopodis_LMG982	2	0	1	2	1	1	1	0	0	1	1	2	0	1	1	1	0	0	2	1	3	0	0	1	1	1	1	0	0	0	0	0	0	0	0	0	1	0	1	0	0	0	0	0	1	0	1	0	0
X_citri_bauhiniae_LMG548	2	2	1	1	1	1	1	0	0	1	1	2	1	1	1	0	1	1	1	1	1	0	1	1	1	1	1	1	0	0	0	0	1	1	0	1	1	0	1	0	0	0	0	0	0	1	1	0	0
X_phaseoli_begoniae_CFBP2524	2	2	0	1	1	1	1	0	1	1	1	2	1	1	1	1	2	1	2	1	0	0	0	1	1	1	1	1	0	0	0	0	0	0	0	1	0	0	1	0	0	0	0	0	0	0	1	0	0
X_phaseoli_begoniae_NBC96	2	2	0	1	1	1	1	0	1	1	1	2	1	1	1	1	2	1	2	1	0	0	0	1	1	1	1	1	0	0	0	0	0	0	0	1	0	0	1	0	0	0	0	0	0	0	1	0	0
X_citri_cajani_LMG558	2	3	0	1	1	1	1	0	0	1	0	2	1	1	1	0	1	1	1	1	1	0	1	1	1	1	1	3	0	0	1	0	0	0	0	1	1	1	1	0	0	0	0	1	0	1	0	1	0
X_perforans_citrumelo_F1	2	1	0	1	1	1	1	1	1	1	2	2	2	1	1	1	2	1	2	1	1	1	1	1	1	1	1	0	0	0	0	0	0	0	0	0	0	0	1	0	2	0	0	0	0	0	0	0	0
X_citri_clitoriae_LMG9045	2	2	0	1	1	1	1	0	0	1	0	2	2	1	1	1	1	1	1	1	2	0	1	1	1	1	1	1	0	0	1	0	0	0	0	0	1	0	1	0	0	0	0	1	0	1	0	0	0
X_perforans_commiphoreae_LMG26789	2	2	1	1	1	1	1	1	1	1	2	2	1	1	1	1	2	1	1	1	1	0	1	1	1	1	1	0	0	0	0	0	0	0	0	0	0	1	1	3	0	0	0	0	0	0	1	0	0
X_citri_eucalyptorum_LPF602	2	2	0	1	1	1	1	0	0	1	2	2	1	1	1	0	1	1	1	0	1	0	0	1	1	1	1	1	0	0	1	1	0	0	0	1	1	0	1	1	0	0	0	1	0	0	0	0	0
X_citri_glycines_122	2	2	0	1	1	1	1	0	0	1	0	1	0	1	0	0	1	1	1	1	1	0	1	1	1	1	1	1	0	0	0	1	0	0	0	0	1	0	1	0	1	0	0	1	0	1	0	0	0
X_citri_khayae_LMG753	2	3	1	3	1	1	1	0	0	1	0	2	1	1	1	1	1	1	1	1	1	0	1	1	1	1	0	1	0	0	0	0	0	0	0	1	1	0	1	0	0	0	0	1	0	0	0	0	0
X_phaseoli_manihotis_AFNC1360	2	1	0	1	1	1	1	0	1	1	2	2	1	1	1	1	0	1	2	1	0	0	0	1	1	1	1	1	0	0	0	0	0	0	0	0	0	0	1	0	0	0	0	0	0	0	0	0	0
X_phaseoli_manihotis_AT6B	2	2	0	1	1	1	1	0	1	1	1	2	1	1	1	1	0	1	2	1	0	0	0	1	1	1	1	1	0	0	0	0	0	0	0	0	0	0	1	0	0	0	0	0	0	0	0	0	0
X_phaseoli_manihotis_CFBP1851	2	2	0	1	1	1	1	0	1	1	1	2	1	1	1	1	2	1	2	1	0	0	0	1	1	1	1	1	0	0	0	0	0	0	0	0	0	0	1	0	0	0	0	0	0	0	0	0	0
X_phaseoli_manihotis_CIO1	2	2	0	1	1	1	1	0	1	1	1	2	1	1	1	1	3	1	2	1	0	0	0	1	1	1	1	1	0	0	0	0	0	0	0	0	0	0	1	0	0	0	0	0	0	0	0	0	0
X_phaseoli_manihotis_CIO151	2	3	0	1	1	1	1	0	1	1	1	2	1	1	1	1	1	1	1	1	0	0	0	1	1	1	1	1	0	0	0	0	0	0	0	0	0	0	1	1	0	0	0	0	0	0	0	0	0
X_phaseoli_manihotis_IBSBF1182	2	2	0	1	1	1	1	0	1	1	1	2	0	1	1	1	2	1	1	1	0	0	0	1	1	1	1	1	0	0	0	0	0	0	0	0	0	0	1	0	0	0	0	0	0	0	0	0	0
X_phaseoli_manihotis_IBSBF1411	2	1	0	1	2	1	1	0	1	1	1	2	1	1	1	1	3	1	2	1	0	0	0	1	1	1	1	1	0	0	0	0	0	0	0	0	0	0	1	0	0	0	0	0	0	0	0	0	0
X_phaseoli_manihotis_IBSBF1994	2	2	0	1	1	1	1	0	1	1	1	2	1	1	1	1	3	1	1	1	0	0	0	1	1	1	1	1	0	0	0	0	0	0	0	0	0	0	1	0	0	0	0	0	0	0	0	0	0
X_phaseoli_manihotis_IBSBF2345	2	1	0	1	1	1	1	0	1	1	1	2	1	1	1	1	3	1	2	1	0	0	0	1	1	1	1	1	0	0	0	0	0	0	0	0	0	0	1	0	0	0	0	0	0	0	0	0	0
X_phaseoli_manihotis_IBSBF2346	2	2	0	1	1	1	1	0	1	1	1	2	1	1	1	1	3	1	2	1	0	0	0	1	1	1	1	1	0	0	0	0	0	0	0	0	0	0	1	0	0	0	0	0	0	0	0	0	0
X_phaseoli_manihotis_IBSBF2538	2	2	0	1	1	1	1	0	1	1	2	2	0	1	1	1	2	1	2	1	0	0	0	1	1	1	1	1	0	0	0	0	0	0	0	0	0	0	1	0	0	0	0	0	0	0	0	0	0
X_phaseoli_manihotis_IBSBF2539	2	1	0	1	1	1	1	0	1	1	2	2	1	1	1	1	2	1	2	1	0	0	0	1	1	1	1	1	0	0	0	0	0	1	0	0	0	0	1	0	0	0	0	0	0	0	0	0	0
X_phaseoli_manihotis_IBSBF2665	2	2	0	1	1	1	1	0	1	1	1	2	1	2	1	1	3	1	2	1	0	0	0	1	1	1	1	1	0	0	0	0	0	0	0	0	0	0	1	0	0	0	0	0	0	0	0	0	0
X_phaseoli_manihotis_IBSBF2666	2	2	0	1	2	1	1	0	1	1	1	2	1	1	1	1	3	1	1	1	0	0	0	1	1	1	1	1	0	0	0	0	0	0	0	0	0	0	1	0	0	0	0	0	0	0	0	0	0
X_phaseoli_manihotis_IBSBF2667	2	2	0	1	1	1	1	0	1	1	1	2	1	1	1	1	3	1	2	1	0	0	0	1	1	1	1	1	0	0	0	0	0	0	0	0	0	0	1	0	0	0	0	0	0	0	0	0	0
X_phaseoli_manihotis_IBSBF2670	2	2	0	1	2	1	1	0	1	1	1	2	1	1	1	1	3	1	2	1	0	0	0	1	1	1	1	1	0	0	0	0	0	0	0	0	0	0	1	0	0	0	0	0	0	0	0	0	0
X_phaseoli_manihotis_IBSBF2672	2	2	0	1	2	1	1	0	1	1	1	2	1	1	1	1	3	1	2	1	0	0	0	1	1	1	1	1	0	0	0	0	0	0	0	0	0	0	1	0	0	0	0	0	0	0	0	0	0
X_phaseoli_manihotis_IBSBF2673	2	2	0	1	2	1	1	0	1	1	1	2	1	1	1	1	3	1	1	1	0	0	0	1	1	1	1	1	0	0	0	0	0	0	0	0	0	0	1	0	0	0	0	0	0	0	0	0	0
X_phaseoli_manihotis_IBSBF278	2	2	0	1	1	1	1	0	1	1	2	2	1	1	1	1	2	1	2	1	0	0	0	1	1	1	1	1	0	0	0	0	0	0	0	0	0	0	1	0	0	0	0	0	0	0	0	0	0
X_phaseoli_manihotis_IBSBF280	2	2	0	1	1	1	1	0	1	1	2	2	0	1	1	1	2	1	1	1	0	0	0	1	1	1	1	1	0	0	0	0	0	1	0	0	0	0	1	0	0	0	0	0	0	0	0	0	0
X_phaseoli_manihotis_IBSBF2816	2	2	0	1	2	1	1	0	1	1	1	2	1	1	1	1	3	1	2	1	0	0	0	1	1	1	1	1	0	0	0	0	0	0	0	0	0	0	1	0	0	0	0	0	0	0	0	0	0
X_phaseoli_manihotis_IBSBF2818	2	1	0	1	1	1	1	0	1	1	1	2	1	1	1	1	2	1	2	1	0	0	0	1	1	1	1	1	0	0	0	0	0	0	0	0	0	0	1	0	0	0	0	0	0	0	0	0	0
X_phaseoli_manihotis_IBSBF2819	2	2	0	1	2	1	1	0	1	1	1	2	1	1	1	1	3	1	1	1	0	0	0	1	1	1	1	1	0	0	0	0	0	0	0	0	0	0	1	0	0	0	0	0	0	0	0	0	0
X_phaseoli_manihotis_IBSBF2820	2	2	0	1	2	1	1	0	1	1	1	2	1	1	1	1	3	1	2	1	0	0	0	1	1	1	1	1	0	0	0	0	0	0	0	0	0	0	1	0	0	0	0	0	0	0	0	0	0
X_phaseoli_manihotis_IBSBF2821	2	2	0	1	2	1	1	0	1	1	1	2	1	1	1	1	3	1	2	1	0	0	0	1	1	1	1	1	0	0	0	0	0	0	0	0	0	0	1	0	0	0	0	0	0	0	0	0	0
X_phaseoli_manihotis_IBSBF2822	2	2	0	1	2	1	1	0	1	1	1	1	0	1	1	1	3	1	1	1	0	0	0	1	1	1	1	1	0	0	0	0	0	0	0	0	0	0	1	0	0	0	0	0	0	0	0	0	0
X_phaseoli_manihotis_IBSBF285	2	1	0	1	1	1	1	0	1	1	2	2	1	1	1	1	2	1	2	1	0	0	0	1	1	1	1	1	0	0	0	0	0	0	0	0	0	0	1	0	0	0	0	0	0	0	0	0	0
X_phaseoli_manihotis_IBSBF289	2	2	0	1	1	1	1	0	1	1	1	2	1	1	1	1	3	1	2	1	0	0	0	1	1	1	1	1	0	0	0	0	0	0	0	0	0	0	1	0	0	0	0	0	0	0	0	0	0
X_phaseoli_manihotis_IBSBF320	2	2	0	1	1	1	1	0	1	1	1	2	1	1	1	1	3	1	2	1	0	0	0	1	1	1	1	1	0	0	0	0	0	0	0	0	0	0	1	0	0	0	0	0	0	0	0	0	0
X_phaseoli_manihotis_IBSBF321	2	2	0	1	1	1	1	0	1	1	1	1	0	1	1	1	3	1	1	1	0	0	0	1	1	1	1	1	0	0	0	0	0	0	0	0	0	0	1	0	0	0	0	0	0	0	0	0	0
X_phaseoli_manihotis_IBSBF356	2	2	0	1	1	1	1	0	1	1	1	2	1	1	1	1	3	1	2	1	0	0	0	1	1	1	1	1	0	0	0	0	0	0	0	0	0	0	1	0	0	0	0	0	0	0	0	0	0
X_phaseoli_manihotis_IBSBF436	2	2	0	1	2	1	1	0	1	1	1	2	1	1	1	1	2	1	2	1	0	0	0	1	1	1	1	1	0	0	0	0	0	0	0	0	0	0	1	0	0	0	0	0	0	0	0	0	0
X_phaseoli_manihotis_IBSBF614	2	2	0	1	1	1	1	0	1	1	1	2	0	1	1	1	3	1	1	1	0	0	0	1	1	1	1	1	0	0	0	0	0	0	0	0	0	0	1	0	0	0	0	0	0	0	0	0	0
X_phaseoli_manihotis_IBSBF725	2	2	0	1	1	1	1	0	1	1	1	2	1	1	1	1	3	1	2	1	0	0	0	1	1	1	1	1	0	0	0	0	0	0	0	0	0	0	1	0	0	0	0	0	0	0	0	0	0
X_phaseoli_manihotis_IBSBF726	2	2	0	1	1	1	1	0	1	1	1	2	1	1	1	1	3	1	2	1	0	0	0	1	1	1	1	1	0	0	0	0	0	0	0	0	0	0	1	0	0	0	0	0	0	0	0	0	0
X_phaseoli_manihotis_NCPPB1159	2	2	0	1	1	1	1	0	1	1	1	2	1	1	1	1	3	1	2	1	0	0	0	1	1	1	1	1	0	0	0	0	0	0	0	0	0	0	1	0	0	0	0	0	0	0	0	0	0
X_phaseoli_manihotis_NG1	2	2	0	1	1	1	1	0	1	1	1	2	0	1	1	1	0	1	1	1	0	0	0	1	1	1	1	1	0	0	0	0	0	0	0	0	0	0	1	0	0	0	0	0	0	0	0	0	0
X_phaseoli_manihotis_ORST17	2	2	0	1	1	1	1	0	1	1	2	2	1	1	1	1	0	1	2	1	0	0	0	1	1	1	1	1	0	0	0	0	0	0	0	0	0	1	1	0	0	0	0	0	0	0	0	0	0
X_phaseoli_manihotis_ORST4	2	2	0	1	1	1	1	0	1	1	1	1	0	1	1	1	3	1	1	1	0	0	0	1	1	1	1	1	0	0	0	0	0	0	0	0	0	0	1	0	0	0	0	0	0	0	0	0	0
X_phaseoli_manihotis_ORSTX27	2	1	0	1	1	1	1	0	1	1	2	2	1	1	1	1	0	1	2	1	0	0	0	1	1	1	1	1	0	0	0	0	0	0	0	0	0	0	1	0	0	0	0	0	0	0	0	0	0
X_phaseoli_manihotis_ThaiXam	2	1	0	1	1	1	1	0	1	1	2	2	1	1	1	1	2	1	2	1	0	0	0	1	1	1	1	1	0	0	0	0	0	1	0	0	0	0	1	0	0	0	0	0	0	0	0	0	0
X_phaseoli_manihotis_UA226	2	2	0	1	1	1	1	0	0	1	1	2	1	1	1	1	2	1	2	1	0	0	0	1	1	1	1	1	0	0	0	0	0	0	0	0	0	0	1	0	0	0	0	0	0	0	0	0	0
X_phaseoli_manihotis_UA303	2	2	0	1	1	1	1	0	1	1	1	2	1	1	1	1	0	1	2	1	0	0	0	1	1	1	1	1	0	0	0	0	0	0	0	0	0	0	1	0	0	0	0	0	0	0	0	0	0
X_phaseoli_manihotis_UA306	2	1	0	1	1	1	1	0	1	1	1	2	1	1	1	1	0	1	2	1	0	0	0	1	1	1	1	1	0	0	0	0	0	0	0	0	0	1	1	0	0	0	0	0	0	0	0	0	0
X_phaseoli_manihotis_UA323	2	2	0	1	1	1	1	0	1	1	1	2	1	1	1	1	0	1	2	1	0	0	0	1	1	1	1	1	0	0	0	0	0	0	0	0	0	0	1	0	0	0	0	0	0	0	0	0	0
X_phaseoli_manihotis_UA324	2	1	0	1	1	1	1	0	1	1	1	2	1	1	1	1	0	1	2	1	0	0	0	1	1	1	1	1	0	0	0	0	0	0	0	0	0	0	1	0	0	0	0	0	0	0	0	0	0
X_phaseoli_manihotis_UA536	2	1	0	1	1	1	1	0	1	1	1	2	1	1	1	1	0	1	2	1	0	0	0	1	1	1	1	1	0	0	0	0	0	0	0	0	0	0	1	0	0	0	0	0	0	0	0	0	0
X_phaseoli_manihotis_UA556	2	2	0	1	1	1	1	0	1	1	1	2	1	1	1	1	0	1	2	1	0	0	0	1	1	1	1	1	0	0	0	0	0	0	0	0	0	0	1	0	0	0	0	0	0	0	0	0	0
X_phaseoli_manihotis_UA560	2	1	0	1	1	1	1	0	1	1	1	2	1	1	1	1	0	1	2	1	0	0	0	1	1	1	1	1	0	0	0	0	0	0	0	0	0	0	1	0	0	0	0	0	0	0	0	0	0
X_phaseoli_manihotis_UA686	2	1	0	1	1	1	1	0	1	1	1	2	1	1	1	1	0	1	2	1	0	0	0	1	1	1	1	1	0	0	0	0	0	0	0	0	0	0	1	0	0	0	0	0	0	0	0	0	0
X_phaseoli_manihotis_UG21	2	1	0	1	1	1	1	0	1	1	2	2	1	1	1	1	0	1	2	1	0	0	0	1	1	1	1	1	0	0	0	0	0	0	0	0	0	0	1	0	0	0	0	0	0	0	0	0	0
X_phaseoli_manihotis_UG23	2	2	0	1	1	1	1	0	1	1	1	2	1	1	1	1	0	1	2	1	0	0	0	1	1	1	1	1	0	0	0	0	0	0	0	0	0	0	1	0	0	0	0	0	0	0	0	0	0
X_phaseoli_manihotis_UG24	2	1	0	1	1	1	1	0	1	1	2	2	1	1	1	1	0	1	2	1	0	0	0	1	1	1	1	1	0	0	0	0	0	0	0	0	0	0	1	0	0	0	0	0	0	0	0	0	0
X_phaseoli_manihotis_UG27	2	1	0	1	1	1	1	0	1	1	2	2	1	1	1	1	0	1	2	1	0	0	0	1	1	1	1	1	0	0	0	0	0	0	0	0	0	0	1	0	0	0	0	0	0	0	0	0	0
X_phaseoli_manihotis_UG28	2	2	0	1	1	1	1	0	1	1	1	2	1	1	1	0	0	1	1	1	0	0	0	1	1	1	1	1	0	0	0	0	0	0	0	0	1	0	0	0	0	0	0	0	0	0	0	0	0
X_phaseoli_manihotis_UG39	2	2	0	1	1	1	1	0	1	1	1	2	1	1	1	1	0	1	2	1	0	0	0	1	1	1	1	1	0	0	0	0	0	0	0	0	0	0	1	0	0	0	0	0	0	0	0	0	0
X_phaseoli_manihotis_UG43	2	2	0	1	1	1	1	0	1	1	1	2	1	1	1	1	0	1	2	1	0	0	0	1	1	1	1	1	0	0	0	0	0	0	0	0	0	0	1	0	0	0	0	0	0	0	0	0	0
X_phaseoli_manihotis_UG44	2	2	0	1	1	1	1	0	1	1	2	2	1	1	1	1	0	1	2	1	0	0	0	1	1	1	1	1	0	0	0	0	0	0	0	0	0	0	1	0	0	0	0	0	0	0	0	0	0
X_phaseoli_manihotis_UG45	2	1	0	1	1	1	1	0	1	1	2	1	1	1	1	1	0	1	2	1	0	0	0	1	1	1	1	1	0	0	0	0	0	0	0	0	0	0	1	0	0	0	0	0	0	0	0	0	0
X_phaseoli_manihotis_UG51	2	2	0	1	1	1	1	0	1	1	2	2	1	1	1	0	0	1	2	1	0	0	0	1	1	1	1	1	0	0	0	0	0	0	0	0	0	0	1	0	0	0	0	0	0	0	0	0	0
X_phaseoli_manihotis_Xam1134	2	1	0	1	1	1	1	0	1	1	2	2	1	1	1	1	0	1	2	1	0	0	0	1	1	1	1	1	0	0	0	0	0	0	0	0	0	0	1	0	0	0	0	0	0	0	0	0	0
X_phaseoli_manihotis_Xam668	2	2	0	1	1	1	1	0	1	1	1	2	1	1	1	1	2	1	2	1	0	0	0	1	1	1	1	1	0	0	0	0	0	0	0	0	0	0	1	0	0	0	0	0	0	0	0	0	0
X_phaseoli_manihotis_Xam669	2	1	0	1	1	1	1	0	1	1	1	2	1	1	1	1	3	1	2	1	0	0	0	1	1	1	1	1	0	0	0	0	0	0	0	0	0	0	1	0	0	0	0	0	0	0	0	0	0
X_phaseoli_manihotis_Xam672	2	1	0	1	1	1	1	0	1	1	2	2	1	1	1	1	2	1	2	1	0	0	0	1	1	1	1	1	0	0	0	0	0	0	0	0	0	0	1	0	0	0	0	0	0	0	0	0	0
X_phaseoli_manihotis_Xam678	2	1	0	1	1	1	1	0	1	1	2	2	1	1	1	1	0	1	2	1	0	0	0	1	1	1	1	1	0	0	0	0	0	0	0	0	0	0	1	0	0	0	0	0	0	0	0	0	0
X_citri_martyniicola_LMG9049	2	2	0	3	0	0	1	0	0	1	1	2	1	1	1	1	1	1	1	1	1	0	1	1	1	1	1	0	0	0	1	0	0	0	0	1	0	0	1	0	0	0	0	1	0	1	0	0	0
X_citri_melhusii_LMG9050	2	2	0	3	1	1	1	0	0	1	1	1	1	1	0	0	1	1	1	1	1	0	1	1	1	1	1	0	0	0	0	0	0	0	0	0	2	0	1	0	0	0	0	1	0	1	0	0	0
X_perforans_na_CFBP7922	2	1	1	1	1	1	1	0	0	1	2	3	1	1	1	1	2	1	2	1	1	0	1	1	1	0	1	0	0	0	0	0	0	0	1	0	1	1	1	0	0	0	0	0	1	0	0	0	0
X_axonopodis_na_DSM3585	2	0	1	2	1	2	1	0	0	1	1	2	1	1	1	1	2	1	2	1	3	0	0	1	1	1	1	0	0	0	0	0	0	0	0	1	1	0	1	0	0	0	0	0	1	0	1	0	0
X_axonopodis_na_Xa85	2	0	0	2	1	2	1	0	0	1	1	2	1	1	1	1	0	0	1	1	3	0	0	1	1	1	1	0	0	0	0	0	0	0	0	1	0	0	1	0	0	0	0	0	0	0	0	0	0
X_citri_na_Xac29_1	3	3	0	1	1	1	1	0	0	1	0	2	1	1	1	0	1	1	1	1	1	0	1	1	1	1	1	0	0	0	1	0	0	0	0	0	0	0	1	4	0	0	0	0	0	1	0	0	0
X_axonopodis_vasculorum_CFBP5823	2	1	1	2	1	1	1	0	0	1	2	3	0	0	1	1	2	1	1	1	2	0	0	1	1	0	1	2	0	0	0	0	0	0	0	1	0	1	1	0	0	0	0	0	0	0	1	0	0
X_axonopodis_vasculorum_NCPPB796	2	1	1	2	1	1	1	0	0	1	2	3	2	0	1	1	2	1	1	1	3	0	0	1	1	0	1	2	0	0	0	0	0	0	0	1	0	0	1	9	0	0	0	0	0	0	1	0	0
X_axonopodis_vasculorum_NCPPB900	2	1	1	2	1	1	1	0	0	1	2	3	1	0	1	1	1	1	1	1	3	0	0	1	1	0	1	2	0	0	0	0	0	0	0	1	0	0	1	0	0	0	0	0	1	0	1	0	0
X_bromi_na_CFBP1976	2	1	1	3	1	1	1	1	0	1	2	2	1	1	1	0	0	1	2	0	1	0	0	2	0	0	1	1	0	0	0	0	0	1	1	0	0	0	1	0	0	0	0	0	0	0	1	0	0
X_bromi_na_LMG947	2	1	1	3	1	1	1	1	0	1	2	2	1	1	1	0	0	1	2	0	1	0	0	2	0	0	1	1	0	0	0	0	0	1	1	0	0	0	1	0	0	0	0	0	0	0	1	0	0
X_sp_badrii_NEB122	2	2	0	1	0	1	1	0	1	1	1	1	0	1	1	0	0	1	1	1	0	1	0	0	1	0	0	0	1	0	1	0	0	0	1	0	0	0	1	0	0	0	0	0	0	0	0	0	0
X_perforans_blepharidis_NCPPB1757	2	1	0	1	1	1	1	0	1	1	2	2	1	1	1	1	2	1	1	1	1	0	1	1	1	1	1	0	0	0	0	0	0	0	0	1	1	0	1	0	1	0	0	0	0	0	1	0	0
X_campestris_campestris_17	2	0	0	2	0	1	1	0	1	1	1	1	0	1	1	0	1	0	1	0	0	0	0	1	1	0	0	1	1	0	1	1	1	1	1	0	1	0	1	0	0	2	0	0	0	0	1	0	0
X_campestris_campestris_3811	2	0	0	2	0	1	1	0	0	1	1	1	0	1	1	0	1	0	1	0	0	0	0	1	1	0	0	1	1	0	1	1	1	1	1	0	0	1	1	0	0	2	0	0	0	0	1	0	0
X_campestris_campestris_8004	2	1	0	2	0	1	1	0	1	1	1	1	0	1	1	0	1	0	1	0	0	0	0	1	1	0	0	1	1	0	1	2	1	1	1	0	1	0	1	0	0	2	0	0	0	0	1	0	0
X_campestris_campestris_ATCC33913	2	1	0	2	0	1	1	0	1	1	1	1	0	1	1	0	1	0	1	0	0	0	0	1	1	0	0	1	1	0	1	2	1	1	1	0	1	0	1	0	0	2	0	0	0	0	1	0	0
X_campestris_campestris_B_1459	2	1	0	2	0	1	1	0	1	1	1	1	0	1	1	0	1	0	1	0	0	0	0	1	1	0	0	1	1	0	1	2	0	0	0	0	0	0	1	0	0	2	0	0	0	0	1	0	0
X_campestris_campestris_B100	2	0	0	2	0	1	1	0	0	1	1	1	0	1	1	0	1	0	1	0	0	0	0	1	1	0	0	1	1	0	1	2	1	1	1	0	0	1	1	0	0	2	0	0	0	0	1	0	0
X_campestris_campestris_BrA1	2	0	0	2	0	1	1	0	0	1	1	1	0	1	1	0	1	0	1	0	0	0	0	1	1	0	0	1	1	1	1	1	0	0	2	0	1	0	1	0	0	2	0	0	0	0	1	0	0
X_campestris_campestris_CFBP1119	2	0	0	2	0	1	1	0	0	1	1	1	0	1	1	0	1	0	1	0	0	0	0	1	1	0	0	1	1	0	1	1	1	1	1	0	0	1	1	0	0	2	0	0	0	0	1	0	0
X_campestris_campestris_CFBP1869	2	0	0	2	0	1	1	0	0	1	1	1	0	1	1	0	1	0	1	0	0	0	0	1	1	0	0	1	1	0	1	1	1	1	1	0	0	1	1	0	0	2	0	0	0	0	1	0	0
X_campestris_campestris_CFBP4953	2	0	0	2	0	1	1	0	0	1	1	1	0	1	1	0	1	0	1	0	0	0	0	1	1	0	0	1	1	0	1	1	1	1	1	0	0	1	1	0	0	2	0	0	0	0	1	0	0
X_campestris_campestris_CFBP4956	2	1	0	2	0	1	1	0	1	1	1	1	0	1	1	0	1	0	1	0	0	0	0	1	1	0	0	1	1	0	1	2	1	1	1	0	0	0	1	0	0	2	0	0	0	0	1	0	0
X_campestris_campestris_CFBP5817	2	0	0	2	0	1	1	0	1	1	1	1	0	1	1	0	1	0	1	0	0	0	0	1	1	0	0	1	1	0	1	1	1	1	1	0	1	0	1	0	0	2	0	0	0	0	1	0	0
X_campestris_campestris_CFBP6863	2	1	0	2	0	1	1	0	1	1	1	1	0	1	1	0	1	0	1	0	0	0	0	1	1	0	0	1	1	0	1	0	1	1	1	0	1	0	1	0	0	2	0	0	0	0	1	0	0
X_campestris_campestris_CN03	2	2	0	2	0	1	1	0	0	1	1	1	0	1	1	0	1	0	1	0	0	0	0	1	1	0	0	1	1	0	1	2	1	1	1	0	1	0	1	4	0	2	0	0	0	0	1	0	0
X_campestris_campestris_CN11	2	1	0	2	0	1	1	0	0	1	1	1	0	1	1	0	1	0	1	0	0	0	0	1	1	0	0	1	1	0	1	2	1	1	1	0	0	1	1	0	0	2	0	0	0	0	1	0	0
X_campestris_campestris_CN12	2	1	0	2	0	1	1	0	0	1	1	1	0	1	1	0	2	0	1	0	0	0	0	1	1	0	0	1	2	0	1	3	0	0	0	0	1	0	1	4	0	1	0	0	0	0	1	0	0
X_campestris_campestris_CN13	2	1	0	2	0	1	1	0	1	1	1	1	0	1	1	0	1	0	1	0	0	0	0	1	1	0	0	1	1	0	1	2	0	0	0	0	0	0	1	0	0	2	0	0	0	0	1	0	0
X_campestris_campestris_CN14	2	0	0	2	0	1	1	0	1	1	1	1	0	1	1	0	1	0	1	0	0	0	0	1	1	0	0	1	1	0	1	2	0	0	0	0	0	1	1	2	0	1	0	1	0	0	1	0	0
X_campestris_campestris_CN15	2	1	0	2	0	1	1	0	1	1	1	1	0	1	1	0	1	0	1	0	0	0	0	1	1	0	0	1	1	0	1	2	0	0	0	0	0	1	1	2	0	1	0	1	0	0	1	0	0
X_campestris_campestris_CN16	2	1	0	2	0	1	1	0	1	1	1	1	0	1	1	0	1	0	1	0	0	0	0	1	1	0	0	1	1	0	2	2	0	0	0	0	0	1	1	3	0	1	0	1	0	0	1	0	0
X_campestris_campestris_CN17	2	1	0	2	0	1	1	0	0	1	1	1	0	1	1	0	1	0	1	0	0	0	0	1	1	0	0	1	1	1	1	2	0	0	0	0	1	0	1	4	0	1	0	0	0	0	1	0	0
X_campestris_campestris_CN18	2	1	0	2	0	1	1	0	0	1	1	1	0	1	1	0	1	0	1	0	0	0	0	1	1	0	0	1	1	1	1	2	0	0	0	0	1	0	1	5	0	1	0	0	0	0	1	0	0
X_campestris_campestris_CN19	2	0	0	2	0	1	1	0	1	1	1	1	0	1	1	0	1	0	1	0	0	0	0	1	1	0	0	1	1	0	1	1	1	1	1	0	1	0	1	0	0	2	0	0	0	0	1	0	0
X_campestris_campestris_CN20	2	1	0	2	0	1	1	0	1	1	1	1	0	1	1	0	1	0	1	0	0	0	0	1	1	0	0	1	1	0	1	1	1	1	1	0	1	0	1	0	0	2	0	0	0	0	1	0	0
X_campestris_campestris_ICMP21080	2	1	0	2	0	1	1	0	1	1	1	1	0	1	1	0	1	0	1	0	0	0	0	1	1	0	0	1	1	0	1	2	0	0	0	0	0	0	1	0	0	2	0	0	0	0	1	0	0
X_campestris_campestris_ICMP4013	2	0	0	2	0	1	1	0	1	1	1	1	0	1	1	0	1	0	1	0	0	0	0	1	1	0	0	1	1	0	1	1	1	1	1	0	1	0	1	0	0	2	0	0	0	0	1	0	0
X_campestris_campestris_MAFF106712	2	1	0	2	0	1	1	0	0	1	1	1	0	1	1	0	1	0	1	0	0	0	0	1	1	0	0	1	1	0	1	2	0	0	2	0	1	0	1	6	0	1	0	0	0	0	1	0	0
X_campestris_campestris_MAFF106771	2	1	0	2	0	1	1	0	1	1	1	2	0	1	0	0	1	0	1	0	0	0	0	1	1	0	0	1	1	0	1	1	0	0	1	0	0	0	1	0	0	1	0	0	0	0	1	0	0
X_campestris_campestris_MAFF301176	2	0	0	2	0	1	1	0	0	1	1	1	0	1	1	0	1	0	1	0	0	0	0	1	1	0	0	1	1	0	1	2	1	1	1	0	0	1	1	0	0	2	0	0	0	0	1	0	0
X_campestris_campestris_MAFF302021	2	0	0	2	0	1	1	0	0	1	1	1	0	1	1	0	1	0	1	0	0	0	0	1	1	0	0	1	1	1	1	1	1	1	1	0	1	1	1	0	0	2	0	0	0	0	1	0	0
X_campestris_campestris_WHRI10003	2	1	0	2	0	1	1	0	1	1	1	1	0	1	1	0	1	0	1	0	0	0	0	1	1	0	0	1	1	0	1	2	0	0	0	0	0	0	1	0	0	2	0	0	0	0	1	0	0
X_campestris_campestris_WHRI10004	2	0	0	2	0	0	0	0	1	1	1	0	1	1	1	0	1	0	0	0	0	0	0	1	1	0	0	0	1	0	1	0	0	0	0	0	1	0	1	0	0	1	0	0	1	0	1	0	0
X_campestris_campestris_WHRI8960	2	1	0	2	0	1	1	0	1	1	1	1	0	1	1	0	1	0	1	0	0	0	0	1	1	0	0	1	1	0	1	2	0	0	0	0	0	0	1	0	0	2	0	0	0	0	1	0	0
X_campestris_campestris_Xca5	2	1	0	2	0	1	1	0	1	1	1	1	0	1	1	0	1	0	1	0	0	0	0	1	1	0	0	1	1	0	1	2	0	1	2	0	1	0	1	0	0	2	0	0	0	0	1	0	0
X_campestris_campestris_Xcc_C7	2	1	0	2	0	1	1	0	0	1	1	1	0	1	1	0	1	0	1	0	0	0	0	1	1	0	0	1	1	0	1	1	1	1	1	0	1	1	1	0	0	2	0	0	0	0	1	0	0
X_perforans_carissae_NCPPB2373	2	2	0	1	1	1	1	0	1	1	2	2	1	1	1	1	1	1	1	1	1	0	1	1	1	1	1	2	0	0	1	0	0	0	0	0	0	1	1	0	0	0	0	1	0	0	1	0	0
X_citri_centellae_LMG9044	2	4	1	1	1	1	1	0	0	1	0	1	1	1	0	0	0	1	1	1	1	0	1	1	1	1	1	0	0	0	0	1	0	0	0	0	0	1	1	0	1	0	0	0	0	1	0	0	0
X_perforans_clerodendri_NCPPB575	2	1	0	1	1	1	1	1	1	1	2	2	1	1	1	1	2	1	1	1	1	0	1	1	1	1	1	0	0	0	0	0	0	0	0	0	1	0	1	0	1	0	0	0	0	0	0	0	0
X_perforans_convolvuli_NCPPB2498	2	1	1	1	1	1	1	0	1	1	2	2	1	1	1	1	2	1	1	1	1	0	1	1	1	1	1	0	0	0	0	0	0	1	0	0	1	0	1	0	1	0	0	0	1	0	1	0	0
X_perforans_coriandri_NCPPB1758	2	2	1	1	1	1	1	1	1	1	2	2	1	1	1	1	2	1	1	1	1	0	1	1	1	1	1	1	0	0	1	0	0	0	0	0	2	0	1	0	0	0	0	0	0	0	0	0	0
X_perforans_daturae_NCPPB2932	3	1	1	1	1	1	1	1	1	1	2	2	1	1	1	1	1	1	2	1	1	0	1	1	1	1	1	0	0	0	0	0	0	0	0	1	2	1	1	0	1	0	0	0	1	0	0	1	0
X_perforans_euphorbiae_NCPPB1828	2	2	1	1	1	1	1	1	1	1	2	2	1	1	1	1	2	1	2	1	1	0	1	1	1	1	1	1	0	0	0	0	0	0	0	1	2	1	1	0	0	0	0	0	0	0	0	1	0
X_perforans_fici_NCPPB2372	2	1	2	1	1	1	1	0	1	1	2	2	1	1	1	1	1	1	1	1	1	0	1	1	1	1	1	0	0	0	1	0	0	0	0	0	1	0	1	0	0	0	0	0	1	0	0	0	0
X_perforans_heliotropii_NCPPB2057	2	2	3	1	1	1	1	0	0	1	2	2	1	1	1	1	1	1	2	1	1	0	1	1	1	1	1	1	0	0	1	0	0	0	0	0	4	0	1	0	0	0	0	1	0	0	0	0	0
X_campestris_incanae_CFBP1606R	2	1	0	2	0	1	0	0	1	1	1	1	0	0	1	0	1	0	0	0	0	0	0	1	1	0	0	0	1	0	1	2	0	0	0	0	0	0	1	1	0	1	0	0	0	0	1	0	0
X_campestris_incanae_CFBP2527R	2	1	0	2	0	1	1	0	1	1	1	1	1	1	1	0	1	1	1	0	0	0	0	1	1	0	0	1	1	0	1	2	1	0	0	1	0	1	1	0	0	1	1	0	0	0	1	0	0
X_campestris_incanae_WHRI8527	2	1	0	2	0	1	1	0	1	1	1	1	1	1	1	0	1	1	1	0	0	0	0	1	1	0	0	1	1	0	1	2	1	0	0	1	0	1	1	0	0	1	1	0	0	0	1	0	0
X_perforans_ionidii_NCPPB1334	2	2	0	1	1	1	1	0	1	1	2	2	1	1	1	1	2	1	2	1	1	0	1	1	1	1	1	0	0	0	0	0	0	0	0	1	0	0	1	0	1	0	0	0	0	0	1	0	0
X_perforans_lawsoniae_NCPPB579	2	1	1	1	1	1	1	1	1	1	2	2	1	1	1	1	2	1	1	1	1	0	1	1	1	1	1	0	0	0	0	0	0	0	1	0	0	1	1	0	0	0	0	0	0	0	0	0	0
X_citri_leeana_LMG9048	1	3	1	1	1	1	1	0	0	1	0	1	1	1	0	0	2	0	0	1	0	0	1	1	1	1	1	1	0	0	0	1	0	0	0	0	1	0	1	0	0	1	0	1	0	1	0	0	0
X_citri_merremiae_NCPPB3114	2	2	0	1	0	1	1	0	0	1	2	2	1	1	1	1	1	1	0	0	1	0	0	1	1	1	1	1	0	0	1	0	0	1	0	0	3	0	1	0	0	0	0	0	0	0	1	0	0
X_perforans_mirabilis_NCPPB4348	2	3	2	1	1	1	1	1	1	1	2	2	1	1	1	1	2	1	1	1	1	0	1	1	1	1	1	1	0	0	0	0	0	0	1	0	0	0	1	0	0	0	0	1	0	0	0	0	0
X_sp_na_3075	2	0	0	0	0	0	0	0	0	0	0	0	0	0	0	0	0	0	0	0	0	0	0	0	0	0	0	0	0	0	0	0	0	0	0	0	0	0	0	0	0	0	0	0	0	0	0	0	0
X_euroxanthea_na_3338	2	0	0	0	0	0	0	0	0	0	0	0	0	1	0	0	0	0	0	0	0	0	0	0	0	0	0	0	0	0	0	0	0	0	0	0	0	0	0	0	0	0	0	0	0	0	0	0	0
X_cannabis_na_8590	2	0	0	0	0	0	0	0	0	0	0	0	0	0	0	0	0	0	0	0	0	0	0	0	1	0	0	0	0	0	0	0	0	0	0	0	0	0	0	0	0	2	0	0	0	0	0	0	0
X_campestris_na_BRE_17	2	0	0	0	0	0	0	0	0	0	0	0	0	0	0	0	0	0	0	0	0	0	0	0	1	0	0	0	0	0	0	0	0	0	0	0	0	0	0	0	0	2	0	0	0	0	0	0	0
X_campestris_na_CFBP3277	2	1	0	2	0	1	1	0	1	1	1	1	0	1	1	0	1	0	1	0	0	0	0	1	1	0	0	1	1	0	1	1	1	1	1	0	0	0	1	0	0	2	0	0	0	0	1	0	0
X_campestris_na_CFBP5825R	2	0	1	2	0	1	0	0	1	1	1	0	0	1	1	0	1	0	0	0	0	0	0	1	1	0	0	0	1	0	1	2	0	0	0	0	1	1	1	1	0	1	0	0	0	0	1	0	0
X_euroxanthea_na_CFBP7635	2	0	0	0	0	0	0	0	0	0	0	0	0	1	0	0	0	0	0	0	0	0	0	0	0	0	0	0	0	0	0	0	0	0	0	0	0	0	0	0	0	0	0	0	0	0	0	0	0
X_arboricola_na_CFBP7680	2	0	0	0	0	1	0	0	1	1	1	0	0	1	0	0	0	0	0	0	0	0	1	0	1	0	0	0	1	0	1	0	0	0	0	0	0	0	0	0	0	0	0	0	0	0	0	0	0
X_campestris_na_CFBP7700	2	0	0	0	0	0	0	0	0	0	0	0	0	0	0	0	0	0	0	0	0	0	0	0	1	0	0	0	0	0	0	0	0	0	0	0	0	0	0	0	0	1	0	0	0	0	0	0	0
X_arboricola_na_CFBP8145	2	0	0	0	0	0	0	0	0	0	0	0	0	0	0	0	0	0	0	0	0	0	1	0	1	0	0	0	0	0	0	0	0	0	0	0	0	0	0	0	0	0	0	0	0	0	0	0	0
X_arboricola_na_CFBP8151	2	0	0	0	0	0	0	0	0	0	0	0	0	0	0	0	0	0	0	0	0	0	1	0	1	0	0	0	0	0	0	0	0	0	0	0	0	0	0	0	0	0	0	0	0	0	0	0	0
X_cannabis_na_CFBP8593	2	0	0	0	0	0	0	0	0	0	0	0	0	0	0	0	0	0	0	0	0	0	0	0	1	0	0	0	0	0	0	0	0	0	0	0	0	0	0	0	0	2	0	0	0	0	0	0	0
X_cannabis_na_CFBP8596	2	0	0	0	0	0	0	0	0	0	0	0	0	0	0	0	0	0	0	0	0	0	0	0	1	0	0	0	0	0	0	0	0	0	0	0	0	0	0	0	0	2	0	0	0	0	0	0	0
X_cannabis_na_CFBP8605	2	0	0	0	0	0	0	0	0	0	0	0	0	0	0	0	0	0	0	0	0	0	0	0	1	0	0	0	0	0	0	0	0	0	0	0	0	0	0	0	0	2	0	0	0	0	0	0	0
X_campestris_na_CFBP8782	2	1	0	2	0	1	1	0	1	1	1	1	0	1	1	0	1	0	1	0	0	0	0	1	1	0	0	1	1	0	1	2	1	1	1	0	1	0	1	0	0	2	0	0	0	0	1	0	0
X_campestris_na_E1	2	0	0	0	0	0	0	0	0	0	0	0	0	0	0	0	0	0	0	0	0	0	0	0	1	0	0	0	0	0	0	0	0	0	0	0	0	0	0	0	0	1	0	0	0	0	0	0	0
X_arboricola_na_F19	2	0	0	0	0	0	0	0	0	0	0	0	0	0	0	0	0	0	0	0	0	0	1	0	1	0	0	0	0	0	0	0	0	0	0	0	0	0	0	0	0	0	0	0	0	0	0	0	0
X_arboricola_na_F7	2	0	0	0	0	0	0	0	0	0	0	0	0	0	0	0	0	0	0	0	0	0	1	0	1	0	0	0	0	0	0	0	0	0	0	0	0	0	0	0	0	0	0	0	0	0	0	0	0
X_campestris_na_JX	2	1	0	2	0	1	1	0	0	1	1	1	0	1	1	0	1	0	1	0	0	0	0	1	1	0	0	1	1	0	1	2	1	1	1	0	0	1	1	0	0	2	0	0	0	0	1	0	0
X_campestris_na_LMCP11	2	0	0	0	0	0	0	0	0	0	0	0	0	0	0	0	0	0	0	0	0	0	0	0	1	0	0	0	0	0	0	0	0	0	0	0	0	0	0	0	0	1	0	0	0	0	0	0	0
X_campestris_na_LMC_P11	2	0	0	0	0	0	0	0	0	0	0	0	0	0	0	0	0	0	0	0	0	0	0	0	1	0	0	0	0	0	0	0	0	0	0	0	0	0	0	0	0	1	0	0	0	0	0	0	0
X_campestris_na_LMC_P25	2	0	0	0	0	0	0	0	0	0	0	0	0	0	0	0	0	0	0	0	0	0	0	0	1	0	0	0	0	0	0	0	0	0	0	0	0	0	0	0	0	2	0	0	0	0	0	0	0
X_campestris_na_LMC_P47	2	0	0	0	0	0	0	0	0	0	0	0	0	0	0	0	0	0	0	0	0	0	0	0	1	0	0	0	0	0	0	0	0	0	0	0	0	0	0	0	0	1	0	0	0	0	0	0	0
X_campestris_na_LMC_P73	2	0	0	0	0	0	0	0	0	0	0	0	0	0	0	0	0	0	0	0	0	0	0	0	1	0	0	0	0	0	0	0	0	0	0	0	0	0	0	0	0	1	0	0	0	0	0	0	0
X_campestris_na_LMG8031	2	2	0	2	0	1	1	0	1	1	1	1	0	1	1	0	1	0	1	0	0	0	0	1	1	0	0	1	1	0	1	2	1	1	1	0	0	0	1	0	0	2	0	0	0	0	1	0	0
X_campestris_na_M28	2	1	0	2	0	1	1	0	1	1	1	1	0	1	1	0	1	0	1	0	0	0	0	1	1	0	0	1	1	0	1	2	0	0	0	0	0	0	1	1	0	2	0	0	0	0	1	0	0
X_campestris_na_MEDV_A40	2	0	0	0	0	0	0	0	0	0	0	0	0	0	0	0	0	0	0	0	0	0	0	0	1	0	0	0	0	0	0	0	0	0	0	0	0	0	0	0	0	1	0	0	0	0	0	0	0
X_campestris_na_MEDV_P25	2	0	0	0	0	0	0	0	0	0	0	0	0	0	0	0	0	0	0	0	0	0	0	0	1	0	0	0	0	0	0	0	0	0	0	0	0	0	0	0	0	1	0	0	0	0	0	0	0
X_campestris_na_NL_P121	2	0	0	0	0	0	0	0	0	0	0	0	0	0	0	0	0	0	0	0	0	0	0	0	1	0	0	0	0	0	0	0	0	0	0	0	0	0	0	0	0	2	0	0	0	0	0	0	0
X_campestris_na_NL_P172	2	0	0	0	0	0	0	0	0	0	0	0	0	0	0	0	0	0	0	0	0	0	0	0	1	0	0	0	0	0	0	0	0	0	0	0	0	0	0	0	0	2	0	0	0	0	0	0	0
X_campestris_na_WHRI8473	2	1	0	2	0	1	0	0	1	1	1	1	0	0	1	0	1	0	0	0	0	0	0	1	1	0	0	0	1	0	1	2	0	0	0	0	0	0	1	1	0	1	0	0	0	0	1	0	0
X_campestris_na_WHRI8481	2	0	0	0	0	0	0	0	0	0	0	0	0	0	0	0	0	0	0	0	0	0	0	0	1	0	0	0	0	0	0	0	0	0	0	0	0	0	0	0	0	1	0	0	0	0	0	0	0
X_campestris_na_WHRI8525	2	1	0	2	0	1	0	0	1	1	1	1	0	0	1	0	1	0	0	0	0	0	0	1	1	0	0	1	1	0	1	2	0	0	0	0	0	0	1	1	0	1	0	0	0	0	1	0	0
X_campestris_na_Xc86	2	0	0	2	0	1	1	0	1	1	1	1	0	1	1	0	1	0	1	0	0	0	0	1	1	0	0	1	1	0	1	2	0	0	0	0	1	0	0	0	0	2	0	0	0	0	1	0	0
X_perforans_obscurae_NCPPB3759	2	2	1	1	1	1	1	0	0	1	2	2	1	1	1	0	2	1	0	1	1	0	1	1	1	1	1	1	0	0	0	0	0	0	0	0	1	0	1	0	1	0	0	0	1	0	0	0	0
X_citri_olitorii_NCPPB464	2	1	2	3	1	1	1	1	0	1	1	1	1	1	1	0	1	1	1	1	1	0	1	1	1	1	1	0	0	0	0	0	0	0	0	0	1	1	1	0	1	0	0	0	1	0	0	0	0
X_perforans_paulliniae_NCPPB3079	2	1	0	1	1	1	1	0	0	1	2	2	1	1	1	1	1	1	2	1	1	1	1	1	1	1	1	0	0	0	0	0	0	0	0	0	0	0	1	0	0	0	0	0	0	0	0	0	0
X_perforans_pennamericanum_NCPPB4349	2	2	0	1	1	1	1	1	1	1	3	2	1	1	1	1	2	1	1	1	1	0	1	1	1	1	1	0	0	0	0	0	0	0	0	0	2	0	1	0	0	0	0	1	0	0	1	1	0
X_campestris_raphani_756C	2	0	0	0	0	0	0	0	1	1	1	0	1	1	0	0	1	0	0	0	0	0	0	0	1	0	0	0	1	0	1	1	0	0	0	0	0	0	0	0	0	2	1	0	0	0	0	0	0
X_campestris_raphani_CFBP5828R	2	0	0	0	0	0	0	0	1	1	1	1	1	1	0	0	1	0	0	0	0	0	0	0	1	0	0	0	1	0	1	1	0	0	0	0	0	0	0	0	0	2	1	0	0	0	0	0	0
X_campestris_raphani_MAFF106181	2	0	0	0	0	0	0	0	1	1	1	1	1	1	0	0	1	0	0	0	0	0	0	0	1	0	0	0	1	0	1	1	0	0	0	0	0	0	0	0	0	2	1	0	0	0	0	0	0
X_campestris_raphani_WHRI10006	2	0	0	0	0	0	0	0	1	1	1	1	1	1	0	0	1	0	0	0	0	0	0	0	1	0	0	0	1	0	1	1	0	0	0	0	0	0	0	0	0	2	1	0	0	0	0	0	0
X_perforans_spermacoces_NCPPB1760	2	3	0	1	1	1	1	1	1	1	2	2	1	1	1	1	2	1	2	1	1	1	1	1	1	1	1	0	0	0	0	0	0	0	0	0	1	0	1	0	0	0	0	1	0	0	0	0	0
X_citri_thespesiae_LMG9057	2	3	1	1	1	1	1	0	0	1	0	1	1	1	0	0	2	0	0	1	1	0	1	1	1	1	1	1	0	0	0	1	0	0	0	0	1	0	1	0	0	1	0	1	0	1	0	0	0
X_citri_trichodesmae_NCPPB585	2	2	0	1	1	1	1	0	1	1	2	2	0	1	1	0	1	1	1	0	1	0	0	1	1	1	1	0	0	0	0	1	1	1	1	0	1	0	1	0	1	0	0	1	0	0	0	1	0
X_perforans_uppalii_NCPPB586	3	2	1	1	1	1	1	0	1	1	2	3	1	1	1	1	1	1	1	0	1	0	1	1	1	1	1	1	0	0	0	0	0	0	0	0	1	0	1	0	1	0	0	0	0	0	0	1	0
X_perforans_veroniae_NCPPB1787	2	1	0	1	1	1	1	1	1	1	2	2	1	1	1	1	1	1	2	1	1	0	1	1	1	1	1	0	0	0	0	0	0	0	0	1	1	1	1	0	0	0	0	0	0	0	0	0	0
X_perforans_vesicatoria_85_10	3	2	0	1	1	1	1	1	1	1	2	2	1	1	1	0	1	1	0	1	1	0	1	1	1	1	1	0	0	1	0	0	1	1	0	1	2	1	1	0	1	0	0	0	1	0	0	1	0
X_perforans_viegasii_NCPPB4351	2	1	1	1	1	1	1	0	1	1	2	2	1	1	1	1	2	1	2	1	1	0	1	1	1	1	1	0	0	0	0	0	0	0	0	0	1	0	1	0	0	0	0	0	0	0	0	0	0
X_citri_vitiscarnosae_LMG939	2	2	0	3	0	1	1	0	0	1	1	2	1	1	1	1	1	1	1	1	1	0	1	1	1	1	1	0	0	0	1	0	0	0	0	1	0	0	1	0	0	0	0	1	0	1	0	0	0
X_citri_vitistrifoliae_LMG940	2	2	0	3	0	1	1	0	0	1	1	2	1	1	1	1	1	1	0	1	1	0	1	1	1	1	0	1	0	0	0	0	0	0	0	1	1	1	1	0	1	0	0	1	0	1	0	0	0
X_citri_vitiswoodrowii_LMG954	2	3	1	2	1	1	1	0	0	1	0	2	1	1	1	1	1	1	1	1	1	0	1	1	1	1	1	1	0	0	0	0	0	0	0	1	0	0	1	0	0	0	0	0	0	1	1	0	0
X_perforans_zingibericola_NCPPB4352	2	1	1	1	1	1	1	1	1	1	2	2	1	1	1	1	2	1	1	1	1	0	1	1	1	1	1	0	0	0	0	0	0	0	0	0	0	0	1	0	0	0	0	0	0	0	0	0	0
X_cannabis_cannabis_NCPPB2877	2	0	0	0	0	0	0	0	0	0	0	0	0	0	0	0	0	0	0	0	0	0	0	0	1	0	0	0	0	0	0	0	0	0	0	0	0	0	0	0	0	1	0	0	0	0	0	0	0
X_cannabis_cannabis_NCPPB3753	2	0	0	0	0	0	0	0	0	0	0	0	0	0	0	0	0	0	0	0	0	0	0	0	1	0	0	0	0	0	0	0	0	0	0	0	0	0	0	0	0	0	0	0	0	0	0	0	0
X_cannabis_phaseoli_Nyagatare	2	0	0	0	0	1	0	0	1	1	1	0	0	0	0	0	0	0	0	0	0	0	0	0	1	0	0	0	1	0	1	0	0	0	0	0	1	0	0	0	0	1	0	0	0	0	0	0	0
X_cassavae_na_CFBP4642	2	4	1	2	0	1	0	0	0	1	0	1	0	1	1	0	0	0	0	0	0	0	0	1	1	0	0	0	1	0	1	0	0	0	0	0	0	0	1	0	0	1	0	2	0	1	0	0	0
X_citri_na_LMG7399	2	3	0	1	1	1	1	0	1	1	1	2	0	1	1	1	1	1	1	0	1	0	0	1	1	1	1	1	0	0	0	1	0	0	0	1	0	1	1	0	0	0	0	0	0	0	1	0	0
X_citri_anacardii_CFBP2913	2	2	1	1	1	1	1	0	0	1	2	2	0	1	1	0	1	1	1	0	1	0	0	1	1	1	1	1	0	0	1	0	0	0	0	1	1	0	1	1	0	0	0	1	0	1	1	0	0
X_citri_anacardii_IBSBF2579	2	2	1	1	1	1	1	0	0	1	2	2	1	1	1	0	1	1	1	0	1	0	0	1	1	1	1	1	0	0	1	0	0	0	0	1	1	0	1	0	0	0	0	1	0	1	1	0	0
X_citri_anacardii_TAQ13	2	2	0	1	1	1	1	0	0	1	2	2	1	1	1	0	1	1	1	0	1	0	0	1	1	1	1	1	0	0	1	1	0	0	0	1	1	0	1	0	0	0	0	1	0	0	1	0	0
X_citri_anacardii_TAQ18	2	2	0	1	1	1	1	0	0	1	2	2	1	1	1	0	1	1	1	0	1	0	0	1	1	1	1	1	0	0	1	1	0	0	0	1	1	0	1	0	0	0	0	1	0	1	1	0	0
X_citri_aurantifolii_1566	2	2	0	1	1	1	1	0	0	1	1	2	1	1	1	0	1	1	1	0	1	0	0	1	1	1	1	1	0	0	1	0	0	0	0	1	1	0	1	1	0	0	0	1	0	1	0	0	0
X_citri_aurantifolii_AM_0519	2	2	0	1	1	1	1	0	0	1	2	2	1	1	1	0	0	0	1	0	1	0	0	1	1	1	1	0	0	0	1	0	0	0	0	1	1	0	1	0	0	0	0	1	0	0	1	0	0
X_citri_aurantifolii_FDC1559	2	3	1	1	1	1	1	0	0	1	2	2	1	1	1	0	0	1	1	0	1	0	0	1	1	1	1	1	0	0	1	0	0	0	0	1	1	0	1	2	0	0	0	1	0	1	0	0	0
X_citri_aurantifolii_FDC1561	2	3	0	1	1	1	1	0	0	1	1	2	1	1	1	0	1	1	1	0	1	0	0	1	1	1	1	1	0	0	1	0	0	0	0	1	1	0	1	0	0	0	0	1	0	1	0	0	0
X_citri_aurantifolii_FDC1609	2	3	1	1	1	1	1	0	0	1	2	2	1	1	1	0	1	1	1	0	1	0	0	1	1	1	1	1	0	0	1	0	0	0	0	1	1	0	1	2	0	0	0	1	0	1	0	0	0
X_citri_aurantifolii_FDC535	2	3	1	1	1	1	1	0	0	1	2	2	1	1	1	0	1	1	1	0	1	0	0	1	1	1	1	1	0	0	1	0	0	0	0	1	1	0	1	0	0	0	0	1	0	1	0	0	0
X_citri_aurantifolii_FDC763	2	3	1	1	1	1	1	0	0	1	2	2	1	1	1	0	0	1	1	0	1	0	0	1	1	1	1	1	0	0	1	0	0	0	0	1	1	0	1	0	0	0	0	1	0	1	0	0	0
X_citri_aurantifolii_FDC867	2	3	1	1	1	1	1	0	0	1	2	2	1	1	1	0	0	1	1	0	1	0	0	1	1	1	1	1	0	0	1	0	0	0	0	1	1	0	1	0	0	0	0	1	0	1	0	0	0
X_citri_aurantifolii_ICPB10535	2	3	1	1	1	1	1	0	0	1	2	1	1	1	1	0	0	1	1	0	1	0	0	0	1	1	1	1	0	0	1	0	0	0	0	1	1	0	1	3	0	0	0	0	0	1	0	0	0
X_citri_aurantifolii_ICPB11122	2	4	0	1	0	1	1	0	0	1	1	2	1	1	1	0	1	1	1	0	1	0	0	1	1	1	1	1	0	0	1	0	0	0	0	0	1	0	1	2	0	0	0	1	0	1	0	0	0
X_citri_bilvae_NCPPB3213	2	3	1	2	1	1	1	0	0	1	0	2	1	1	0	0	1	1	1	1	1	0	1	1	1	1	1	2	0	0	1	0	0	0	0	1	1	1	1	0	0	0	0	0	0	1	1	0	0
X_citri_citri_03_1638_1_1	2	3	0	1	1	1	1	0	0	1	0	2	1	1	1	0	1	1	1	1	1	0	1	1	1	1	1	0	0	0	1	0	0	0	0	0	0	0	1	4	0	0	0	1	0	1	0	0	0
X_citri_citri_306	2	3	0	1	1	1	1	0	0	1	0	2	1	1	1	0	1	1	1	1	1	0	1	1	1	1	1	0	0	0	1	0	0	0	0	0	0	0	1	4	0	0	0	1	0	1	0	0	0
X_citri_citri_5208	2	3	0	1	1	1	1	0	0	1	0	2	1	1	1	0	1	1	1	1	1	0	1	1	1	1	1	0	0	0	1	0	0	0	0	0	0	0	1	4	0	0	0	1	0	1	0	0	0
X_citri_citri_A306	2	3	0	1	1	1	1	0	0	1	0	2	1	1	1	0	1	1	1	1	1	0	1	1	1	1	1	0	0	0	1	0	0	0	0	0	0	0	1	4	0	0	0	1	0	1	0	0	0
X_citri_citri_AS270	2	3	1	1	1	1	1	0	0	1	0	2	1	1	1	0	1	1	1	1	1	0	1	1	1	1	1	0	0	0	1	0	0	0	0	0	0	0	1	2	1	0	0	1	0	1	0	0	0
X_citri_citri_AS8	2	3	1	1	1	1	1	0	0	1	0	2	1	1	1	0	1	1	1	1	1	0	1	1	1	1	1	0	0	0	1	0	0	0	0	0	0	0	1	2	1	0	0	1	0	1	0	0	0
X_citri_citri_AS9	2	3	1	1	1	1	1	0	0	1	0	2	1	1	1	0	1	1	1	1	1	0	1	1	1	1	1	0	0	0	1	0	0	0	0	0	0	0	1	2	1	0	0	1	0	1	0	0	0
X_citri_citri_AW13	2	3	1	1	1	1	1	0	0	1	0	2	1	1	1	0	1	1	1	1	1	0	1	1	1	1	1	1	0	0	1	0	0	0	0	0	0	0	1	2	0	0	0	1	0	1	0	0	0
X_citri_citri_AW15	2	3	1	1	1	1	1	0	0	1	0	2	1	1	1	0	1	1	1	1	1	0	1	1	1	1	1	1	0	0	1	0	0	0	0	0	0	0	1	2	0	0	0	1	0	1	0	0	0
X_citri_citri_AW16	2	3	1	1	1	1	1	0	0	1	0	2	1	1	1	0	1	1	1	1	1	0	1	1	1	1	1	1	0	0	1	0	0	0	0	0	0	0	1	2	0	0	0	1	0	1	0	0	0
X_citri_citri_Aw12879	2	3	1	1	1	1	1	0	0	1	0	2	1	1	1	0	1	1	1	1	1	0	1	1	1	1	1	1	0	0	1	0	0	0	0	0	0	0	1	2	0	0	0	1	0	1	0	0	0
X_citri_citri_B25	2	2	0	1	1	1	1	0	0	1	0	2	1	1	1	0	1	1	1	1	1	0	1	1	1	1	1	0	0	0	1	0	0	0	0	0	0	0	1	0	0	0	0	1	0	1	0	0	0
X_citri_citri_BL18	2	3	0	1	1	1	1	0	0	1	0	2	1	1	1	0	1	1	1	1	1	0	1	1	1	1	1	0	0	0	1	0	0	0	0	0	0	0	1	4	0	0	0	1	0	1	0	0	0
X_citri_citri_C20	2	2	0	1	1	1	1	0	0	1	0	2	1	1	1	0	1	1	1	1	1	0	1	1	1	1	1	0	0	0	1	0	0	0	0	0	0	0	1	0	0	0	0	1	0	1	0	0	0
X_citri_citri_C40	2	3	0	1	1	1	1	0	0	1	0	2	1	1	1	0	1	1	1	1	1	0	1	1	1	1	1	0	0	0	1	0	0	0	0	0	0	0	1	1	0	0	0	1	0	1	0	0	0
X_citri_citri_CFBP1209	2	3	0	1	1	1	1	0	0	1	0	2	1	1	1	0	1	1	1	1	1	0	1	1	1	1	1	0	0	0	1	0	0	0	0	0	0	0	1	0	0	0	0	1	0	1	0	0	0
X_citri_citri_CFBP1814	2	3	0	1	1	1	1	0	0	1	0	2	1	1	1	0	1	1	1	1	1	0	1	1	1	1	1	0	0	0	1	0	0	0	0	0	0	0	1	0	0	0	0	1	0	1	0	0	0
X_citri_citri_CFBP2525	2	3	0	1	1	1	1	0	0	1	0	2	1	1	1	0	1	1	1	1	1	0	1	1	1	1	1	0	0	0	1	0	0	0	0	0	0	0	1	0	0	0	0	1	0	1	0	0	0
X_citri_citri_CFBP2852	2	4	0	1	1	1	1	0	0	1	0	2	1	1	1	0	1	1	1	1	1	0	1	1	1	1	1	0	0	0	1	0	0	0	0	0	0	0	1	0	0	0	0	1	0	1	0	0	0
X_citri_citri_CFBP2853	2	3	0	1	1	1	1	0	0	1	0	2	1	1	1	0	1	1	1	1	1	0	1	1	1	1	1	0	0	0	1	0	0	0	0	0	0	0	1	0	0	0	0	1	0	1	0	0	0
X_citri_citri_CFBP2855	2	3	0	1	1	1	1	0	0	1	0	2	1	1	1	0	1	1	1	1	1	0	1	1	1	1	1	0	0	0	1	0	0	0	0	0	0	0	1	0	0	0	0	1	0	1	0	0	0
X_citri_citri_CFBP2857	2	3	0	1	1	1	1	0	0	1	0	2	1	1	1	0	1	1	1	1	1	0	1	1	1	1	1	0	0	0	1	0	0	0	0	0	0	0	1	0	0	0	0	1	0	1	0	0	0
X_citri_citri_CFBP2865	2	3	0	1	1	1	1	0	0	1	0	2	1	1	1	0	1	1	1	1	1	0	1	1	1	1	1	0	0	0	1	0	0	0	0	0	0	0	1	0	0	0	0	1	0	1	0	0	0
X_citri_citri_CFBP2908	2	3	0	1	1	1	1	0	0	1	0	2	1	1	1	0	1	1	1	1	1	0	1	1	1	1	1	0	0	0	1	0	0	0	0	0	0	0	1	0	0	0	0	1	0	1	0	0	0
X_citri_citri_CFBP2911	2	3	1	1	1	1	1	0	0	1	0	2	1	1	1	0	1	1	1	1	1	0	1	1	1	1	1	0	0	0	1	0	0	0	0	0	0	0	1	0	1	0	0	1	0	1	0	0	0
X_citri_citri_D02	2	3	0	1	1	1	1	0	0	1	0	2	1	1	1	0	1	1	1	1	1	0	1	1	1	1	1	0	0	0	1	0	0	0	0	0	0	0	1	0	0	0	0	1	0	1	0	0	0
X_citri_citri_D07	2	3	0	1	1	1	1	0	0	1	0	2	1	1	1	0	1	1	1	1	1	0	1	1	1	1	1	0	0	0	1	0	0	0	0	0	0	0	1	0	0	0	0	1	0	1	0	0	0
X_citri_citri_DAR72029	2	3	1	1	1	1	1	0	0	1	0	2	1	1	1	0	1	1	1	1	1	0	1	1	1	1	1	0	0	0	1	0	0	0	0	0	0	0	1	2	0	0	0	1	0	1	0	0	0
X_citri_citri_DAR73886	2	3	1	1	1	1	1	0	0	1	0	2	1	1	1	0	1	1	1	1	1	0	1	1	1	1	1	0	0	0	1	0	0	0	0	0	0	0	1	2	1	0	0	1	0	1	0	0	0
X_citri_citri_DAR73889	2	3	1	1	1	1	1	0	0	1	0	2	1	1	1	0	1	1	1	1	1	0	1	1	1	1	1	0	0	0	1	0	0	0	0	0	0	0	1	2	0	0	0	1	0	1	0	0	0
X_citri_citri_DAR73909	2	3	1	1	1	1	1	0	0	1	0	2	1	1	1	0	1	1	1	1	1	0	1	1	1	1	1	0	0	0	1	0	0	0	0	0	0	0	1	1	0	0	0	1	0	1	0	0	0
X_citri_citri_DAR73910	2	4	0	1	1	1	1	0	0	1	0	2	1	1	1	0	1	1	1	0	1	0	1	1	1	1	1	0	0	0	1	0	0	0	0	0	0	0	1	2	0	0	0	1	0	0	0	0	0
X_citri_citri_DAR84832	2	3	1	1	1	1	1	0	0	1	0	2	1	1	1	0	1	1	1	1	1	0	1	1	1	1	1	0	0	0	1	0	0	0	0	0	0	0	1	2	1	0	0	1	0	1	0	0	0
X_citri_citri_FB19	2	3	0	1	1	1	1	0	0	1	0	2	1	1	1	0	1	1	1	1	1	0	1	1	1	1	1	0	0	0	1	0	0	0	0	0	0	0	1	4	0	0	0	1	0	1	0	0	0
X_citri_citri_FDC1083	2	3	0	1	1	1	1	0	0	1	0	2	1	1	1	0	1	1	1	1	1	0	1	1	1	1	1	0	0	0	1	0	0	0	0	0	0	0	1	0	0	0	0	1	0	1	0	0	0
X_citri_citri_FDC1662	2	3	0	1	1	1	1	0	0	1	0	2	1	1	1	0	1	1	1	1	1	0	1	1	1	1	1	0	0	0	1	0	0	0	0	0	0	0	1	0	0	0	0	1	0	1	0	0	0
X_citri_citri_FDC1682	2	2	1	1	1	1	1	0	0	1	0	2	1	1	1	0	1	1	1	1	1	0	1	1	1	1	1	0	0	0	1	0	0	0	0	0	0	0	1	0	1	0	0	1	0	0	0	0	0
X_citri_citri_FDC217	2	3	0	1	1	1	1	0	0	1	0	2	1	1	1	0	1	1	1	1	1	0	1	1	1	1	1	0	0	0	1	0	0	0	0	0	0	0	1	0	0	0	0	1	0	1	0	0	0
X_citri_citri_FDC628	2	3	0	1	1	1	1	0	0	1	0	2	1	1	1	0	1	1	1	1	1	0	1	1	1	1	1	0	0	0	1	0	0	0	0	0	0	0	1	0	0	0	0	1	0	1	0	0	0
X_citri_citri_FDC636	2	2	0	1	1	1	1	0	0	1	0	2	1	1	1	0	1	1	1	1	1	0	1	1	1	1	1	0	0	0	1	0	0	0	0	0	0	0	1	0	0	0	0	1	0	1	0	0	0
X_citri_citri_FDC654	2	3	0	1	1	1	1	0	0	1	0	2	1	1	1	0	1	1	1	1	1	0	1	1	1	1	1	0	0	0	1	0	0	0	0	0	0	0	1	0	0	0	0	1	0	1	0	0	0
X_citri_citri_FDC828	2	3	0	1	1	1	1	0	0	1	0	2	1	1	1	0	1	1	1	1	1	0	1	1	1	1	1	0	0	0	1	0	0	0	0	0	0	0	1	0	0	0	0	1	0	1	0	0	0
X_citri_citri_GD82	2	3	0	1	1	1	1	0	0	1	0	2	1	1	1	0	1	1	1	1	1	0	1	1	1	1	1	0	0	0	1	0	0	0	0	0	0	0	1	4	0	0	0	1	0	1	0	0	0
X_citri_citri_Herb_1937	2	3	0	1	1	1	1	0	0	1	0	2	1	1	1	0	0	1	1	1	1	0	1	1	1	1	1	0	0	0	1	0	0	0	0	0	0	0	1	0	0	0	0	1	0	1	0	0	0
X_citri_citri_JA159_1	2	3	0	1	1	1	1	0	0	1	0	2	1	1	1	0	1	1	1	1	1	0	1	1	1	1	1	0	0	0	1	0	0	0	0	0	0	0	1	0	0	0	0	1	0	1	0	0	0
X_citri_citri_JB003_5	2	2	0	1	1	1	1	0	0	1	0	2	1	1	1	0	1	1	1	1	1	0	1	1	1	1	1	0	0	0	1	0	0	0	0	0	0	0	1	0	0	0	0	1	0	1	0	0	0
X_citri_citri_JF90_2	2	4	1	1	1	1	1	0	0	1	0	2	1	1	1	0	1	1	1	1	1	0	1	1	1	1	1	0	0	0	1	0	0	0	0	0	0	0	1	0	1	0	0	1	0	1	0	0	0
X_citri_citri_JF90_8	2	2	1	1	1	1	1	0	0	1	0	2	1	1	1	0	1	1	1	1	1	0	1	1	1	1	1	1	0	0	1	0	0	0	0	0	0	0	1	0	0	0	0	1	0	1	0	0	0
X_citri_citri_JJ009_04	2	4	0	1	1	1	1	0	0	1	0	2	1	1	1	0	1	1	1	1	1	0	1	1	1	1	1	0	0	0	1	0	0	0	0	0	0	0	1	0	0	0	0	1	0	1	0	0	0
X_citri_citri_JJ009_1	2	4	0	1	1	1	1	0	0	1	0	2	1	1	1	0	1	1	1	1	1	0	1	1	1	1	1	0	0	0	1	0	0	0	0	0	0	0	1	0	0	0	0	1	0	1	0	0	0
X_citri_citri_JJ009_8	2	2	0	1	1	1	1	0	0	1	0	2	1	1	1	0	1	1	1	1	1	0	1	1	1	1	1	0	0	0	1	0	0	0	0	0	0	0	1	0	0	0	0	1	0	1	0	0	0
X_citri_citri_JJ010_02	2	4	0	1	1	1	1	0	0	1	0	2	1	1	1	0	1	1	1	1	1	0	1	1	1	1	1	0	0	0	1	0	0	0	0	0	0	0	1	0	0	0	0	1	0	1	0	0	0
X_citri_citri_JJ010_4	2	2	0	1	1	1	1	0	0	1	0	2	1	1	1	0	1	1	1	1	1	0	1	1	1	1	1	0	0	0	1	0	0	0	0	0	0	0	1	0	0	0	0	1	0	1	0	0	0
X_citri_citri_JJ053_06	2	3	0	1	1	1	1	0	0	1	0	2	1	1	1	0	1	1	1	1	1	0	1	1	1	1	1	0	0	0	1	0	0	0	0	0	0	0	1	0	0	0	0	1	0	1	0	0	0
X_citri_citri_JJ10_1	2	2	0	1	1	1	1	0	0	1	0	2	1	1	1	0	1	1	1	1	1	0	1	1	1	1	1	0	0	0	1	0	0	0	0	0	0	0	1	0	0	0	0	1	0	1	0	0	0
X_citri_citri_JJ155	2	3	0	1	1	1	1	0	0	1	0	2	1	1	1	0	1	1	1	1	1	0	1	1	1	1	1	0	0	0	1	0	0	0	0	0	0	0	1	0	0	0	0	1	0	1	0	0	0
X_citri_citri_JJ165	2	2	0	1	1	1	1	0	0	1	0	2	1	1	1	0	1	1	1	1	1	0	1	1	1	1	1	0	0	0	1	0	0	0	0	0	0	0	1	0	0	0	0	1	0	1	0	0	0
X_citri_citri_JJ238_04	2	4	0	1	1	1	1	0	0	1	0	2	1	1	1	0	1	1	1	1	1	0	1	1	1	1	1	0	0	0	1	0	0	0	0	0	0	0	1	0	0	0	0	1	0	1	0	0	0
X_citri_citri_JJ238_06	2	4	0	1	1	1	1	0	0	1	0	2	1	1	1	0	1	1	1	1	1	0	1	1	1	1	1	0	0	0	1	0	0	0	0	0	0	0	1	0	0	0	0	1	0	1	0	0	0
X_citri_citri_JJ238_07	2	2	0	1	1	1	1	0	0	1	0	2	1	1	1	0	1	1	1	1	1	0	1	1	1	1	1	0	0	0	1	0	0	0	0	0	0	0	1	0	0	0	0	1	0	1	0	0	0
X_citri_citri_JJ238_08	2	4	0	1	1	1	1	0	0	1	0	2	1	1	1	0	1	1	1	1	1	0	1	1	1	1	1	0	0	0	1	0	0	0	0	0	0	0	1	0	0	0	0	1	0	1	0	0	0
X_citri_citri_JJ238_09	2	4	0	1	1	1	1	0	0	1	0	2	1	1	1	0	1	1	1	1	1	0	1	1	1	1	1	0	0	0	1	0	0	0	0	0	0	0	1	0	0	0	0	1	0	1	0	0	0
X_citri_citri_JJ238_10	2	4	0	1	1	1	1	0	0	1	0	2	1	1	1	0	1	1	1	1	1	0	1	1	1	1	1	0	0	0	1	0	0	0	0	0	0	0	1	0	0	0	0	1	0	1	0	0	0
X_citri_citri_JJ238_11	2	4	0	1	1	1	1	0	0	1	0	2	1	1	1	0	1	1	1	1	1	0	1	1	1	1	1	0	0	0	1	0	0	0	0	0	0	0	1	0	0	0	0	1	0	1	0	0	0
X_citri_citri_JJ238_16	2	3	0	1	1	1	1	0	0	1	0	2	1	1	1	0	1	1	1	1	1	0	1	1	1	1	1	0	0	0	1	0	0	0	0	0	0	0	1	0	0	0	0	1	0	1	0	0	0
X_citri_citri_JJ238_24	2	3	1	1	1	1	1	0	0	1	0	2	1	1	1	0	1	1	1	1	1	0	1	1	1	1	1	0	0	0	1	0	0	0	0	0	0	0	1	0	0	0	0	1	0	1	0	0	0
X_citri_citri_JK004_04	2	3	0	1	1	1	1	0	0	1	0	2	1	1	1	0	1	1	1	1	1	0	1	1	1	1	1	0	0	0	1	0	0	0	0	0	0	0	1	0	0	0	0	1	0	1	0	0	0
X_citri_citri_JK101_1	2	3	0	1	1	1	1	0	0	1	0	2	1	1	1	0	1	1	1	1	1	0	1	1	1	1	1	0	0	0	1	0	0	0	0	0	0	0	1	0	0	0	0	1	0	1	0	0	0
X_citri_citri_JK143_11	2	3	1	1	1	1	1	0	0	1	0	2	1	1	1	0	1	1	1	1	1	0	1	1	1	1	1	0	0	0	1	0	0	0	0	0	0	0	1	0	0	0	0	1	0	1	0	0	0
X_citri_citri_JK143_9	1	3	1	1	1	1	1	0	0	1	0	2	0	1	1	0	0	1	1	1	1	0	1	1	1	1	0	0	0	0	1	0	0	0	0	0	0	0	0	0	0	0	0	1	0	1	0	0	0
X_citri_citri_JK161	2	4	0	1	1	1	1	0	0	1	0	2	1	1	1	0	1	1	1	1	1	0	1	1	1	1	1	0	0	0	1	0	0	0	0	0	0	0	1	0	0	0	0	1	0	1	0	0	0
X_citri_citri_JK167_1	2	2	0	1	1	1	1	0	0	1	0	2	1	1	1	0	1	1	1	1	1	0	1	1	1	1	1	0	0	0	1	0	0	0	0	0	0	0	1	0	0	0	0	1	0	1	0	0	0
X_citri_citri_JK169	2	3	0	1	1	1	1	0	0	1	0	2	1	1	1	0	1	1	1	1	1	0	1	1	1	1	1	0	0	0	1	0	0	0	0	0	0	0	1	0	0	0	0	1	0	1	0	0	0
X_citri_citri_JK170	2	4	0	1	1	1	1	0	0	1	0	2	1	1	1	0	1	1	1	1	1	0	1	1	1	1	1	0	0	0	1	0	0	0	0	0	0	0	1	0	0	0	0	1	0	1	0	0	0
X_citri_citri_JK2_10	2	4	1	1	1	1	1	0	0	1	0	2	2	1	1	0	1	1	1	1	1	0	1	1	1	1	1	0	0	0	1	0	0	0	0	0	0	0	1	0	1	0	0	1	0	1	0	0	0
X_citri_citri_JK4_1	2	3	0	1	1	1	1	0	0	1	0	2	1	1	1	0	1	1	1	1	1	0	1	1	1	1	1	0	0	0	1	0	0	0	0	0	0	0	1	0	0	0	0	1	0	1	0	0	0
X_citri_citri_JK48	2	3	1	1	1	1	1	0	0	1	0	2	0	1	1	0	1	1	1	1	1	0	1	1	1	1	0	0	0	0	1	0	0	0	0	0	0	0	0	0	1	0	0	1	0	1	0	0	0
X_citri_citri_JM027_2	2	3	0	1	1	1	1	0	0	1	0	2	1	1	1	0	1	1	1	1	1	0	1	1	1	1	1	0	0	0	1	0	0	0	0	0	0	0	1	0	0	0	0	1	0	1	0	0	0
X_citri_citri_JM35_2	2	2	1	1	1	1	1	0	0	1	0	2	1	1	1	0	1	1	1	1	1	0	1	1	1	1	1	0	0	0	1	0	0	0	0	0	0	0	1	0	1	0	0	1	0	0	0	0	0
X_citri_citri_JN564	2	2	0	1	1	1	1	0	0	1	0	2	1	1	1	0	1	1	1	1	1	0	1	1	1	1	1	0	0	0	1	0	0	0	0	0	0	0	1	0	0	0	0	1	0	1	0	0	0
X_citri_citri_JP608	2	4	0	1	1	1	1	0	0	1	0	2	1	1	1	0	1	1	1	1	1	0	1	1	1	1	1	0	0	0	1	0	0	0	0	0	0	0	1	0	0	0	0	1	0	1	0	0	0
X_citri_citri_JP637_01	2	2	0	1	1	1	1	0	0	1	0	2	1	1	1	0	1	1	1	1	1	0	1	1	1	1	1	0	0	0	1	0	0	0	0	0	0	0	1	0	0	0	0	1	0	1	0	0	0
X_citri_citri_JP668	2	2	0	1	1	1	1	0	0	1	0	2	1	1	1	0	1	1	1	1	1	0	1	1	1	1	1	0	0	0	1	0	0	0	0	0	0	0	1	0	0	0	0	1	0	1	0	0	0
X_citri_citri_JP669	2	3	0	1	1	1	1	0	0	1	0	2	1	1	1	0	1	1	1	1	1	0	1	1	1	1	1	0	0	0	1	0	0	0	0	0	0	0	1	0	0	0	0	1	0	1	0	0	0
X_citri_citri_JP710_06	2	4	0	1	1	1	1	0	0	1	0	2	1	1	1	0	1	1	1	1	1	0	1	1	1	1	1	0	0	0	1	0	0	0	0	0	0	0	1	0	0	0	0	1	0	1	0	0	0
X_citri_citri_JP727	2	2	0	1	1	1	1	0	0	1	0	2	1	1	1	0	1	1	1	1	1	0	1	1	1	1	1	0	0	0	1	0	0	0	0	0	0	0	1	0	0	0	0	1	0	1	0	0	0
X_citri_citri_JP764_01	2	4	0	1	1	1	1	0	0	1	0	2	1	1	1	0	1	1	1	1	1	0	1	1	1	1	1	0	0	0	1	0	0	0	0	0	0	0	1	0	0	0	0	1	0	1	0	0	0
X_citri_citri_JQ612_17	2	4	0	1	1	1	1	0	0	1	0	2	1	1	1	0	1	1	1	1	1	0	1	1	1	1	1	0	0	0	1	0	0	0	0	0	0	0	1	0	0	0	0	1	0	1	0	0	0
X_citri_citri_JQ613_01	2	3	0	1	1	1	1	0	0	1	0	2	1	1	1	0	1	1	1	1	1	0	1	1	1	1	1	0	0	0	1	0	0	0	0	0	0	0	1	0	0	0	0	1	0	1	0	0	0
X_citri_citri_JS502_01	2	4	0	1	1	1	1	0	0	1	0	2	1	1	1	0	1	1	1	1	1	0	1	1	1	1	1	0	0	0	1	0	0	0	0	0	0	0	1	0	0	0	0	1	0	1	0	0	0
X_citri_citri_JS503_05	2	4	0	1	1	1	1	0	0	1	0	2	1	1	1	0	1	1	1	1	1	0	1	1	1	1	1	0	0	0	1	0	0	0	0	0	0	0	1	0	0	0	0	1	0	1	0	0	0
X_citri_citri_JS536_01	2	4	0	1	1	1	1	0	0	1	0	2	1	1	1	0	1	1	1	1	1	0	1	1	1	1	1	0	0	0	1	0	0	0	0	0	0	0	1	0	0	0	0	1	0	1	0	0	0
X_citri_citri_JS538_02	2	2	0	1	1	1	1	0	0	1	0	2	1	1	1	0	1	1	1	1	1	0	1	1	1	1	1	0	0	0	1	0	0	0	0	0	0	0	1	0	0	0	0	1	0	1	0	0	0
X_citri_citri_JS581	2	3	1	1	1	1	1	0	0	1	0	2	1	1	1	0	1	1	1	1	1	0	1	1	1	1	1	0	0	0	1	0	0	0	0	0	0	0	1	0	1	0	0	1	0	1	0	0	0
X_citri_citri_JS582	2	3	1	1	1	1	1	0	0	1	0	2	0	1	1	0	0	1	1	1	1	0	1	1	1	1	0	0	0	0	1	0	0	0	0	0	0	0	0	0	1	0	0	1	0	1	0	0	0
X_citri_citri_JS584	2	3	1	1	1	1	1	0	0	1	0	2	1	1	1	0	1	1	1	1	1	0	1	1	1	1	1	0	0	0	1	0	0	0	0	0	0	0	1	0	1	0	0	1	0	1	0	0	0
X_citri_citri_JS858_01	2	2	0	1	1	1	1	0	0	1	0	2	1	1	1	0	1	1	1	1	1	0	1	1	1	1	1	0	0	0	1	0	0	0	0	0	0	0	1	0	0	0	0	1	0	1	0	0	0
X_citri_citri_JW160	2	3	1	1	1	1	1	0	0	1	0	2	1	1	1	0	1	1	1	1	1	0	1	1	1	1	1	0	0	0	1	0	0	0	0	0	0	0	1	0	0	0	0	1	0	1	0	0	0
X_citri_citri_JZ092	2	2	0	1	1	1	1	0	0	1	0	2	1	1	1	0	1	1	1	1	1	0	1	1	1	1	1	0	0	0	1	0	0	0	0	0	0	0	1	0	0	0	0	1	0	1	0	0	0
X_citri_citri_JZ094	2	4	0	1	1	1	1	0	0	1	0	2	1	1	1	0	1	1	1	1	1	0	1	1	1	1	1	0	0	0	1	0	0	0	0	0	0	0	1	0	0	0	0	1	0	1	0	0	0
X_citri_citri_LA087_2	2	2	0	1	1	1	1	0	0	1	0	2	1	1	1	0	1	1	1	1	1	0	1	1	1	1	1	0	0	0	1	0	0	0	0	0	0	0	1	0	0	0	0	1	0	1	0	0	0
X_citri_citri_LB100_1	2	2	0	1	1	1	1	0	0	1	0	2	1	1	1	0	1	1	1	1	1	0	1	1	1	1	1	0	0	0	1	0	0	0	0	0	0	0	1	0	0	0	0	1	0	1	0	0	0
X_citri_citri_LB100_3	2	2	0	1	1	1	1	0	0	1	0	2	1	1	1	0	1	1	1	1	1	0	1	1	1	1	1	0	0	0	1	0	0	0	0	0	0	0	1	0	0	0	0	1	0	1	0	0	0
X_citri_citri_LB302	2	3	1	1	1	1	1	0	0	1	0	2	0	1	1	0	0	1	1	1	1	0	1	1	1	1	1	1	0	0	1	0	0	0	0	0	0	0	0	0	0	0	0	1	0	1	0	0	0
X_citri_citri_LC004_1	2	2	0	1	1	1	1	0	0	1	0	2	1	1	1	0	1	1	1	1	1	0	1	1	1	1	1	0	0	0	1	0	0	0	0	0	0	0	1	0	0	0	0	1	0	1	0	0	0
X_citri_citri_LC045_02	2	4	0	1	1	1	1	0	0	1	0	2	1	1	1	0	1	1	1	1	1	0	1	1	1	1	1	0	0	0	1	0	0	0	0	0	0	0	1	0	0	0	0	1	0	1	0	0	0
X_citri_citri_LC046	2	2	0	1	1	1	1	0	0	1	0	2	1	1	1	0	1	1	1	1	1	0	1	1	1	1	1	0	0	0	1	0	0	0	0	0	0	0	1	0	0	0	0	1	0	1	0	0	0
X_citri_citri_LC048	2	2	0	1	1	1	1	0	0	1	0	2	1	1	1	0	1	1	1	1	1	0	1	1	1	1	1	0	0	0	1	0	0	0	0	0	0	0	1	0	0	0	0	1	0	1	0	0	0
X_citri_citri_LC80	2	4	0	1	1	1	1	0	0	1	0	2	1	1	1	0	1	1	1	1	1	0	1	1	1	1	1	0	0	0	1	0	0	0	0	0	0	0	1	0	0	0	0	1	0	1	0	0	0
X_citri_citri_LD71a	2	3	1	1	1	1	1	0	0	1	0	2	1	1	1	0	1	1	1	1	1	0	1	1	1	1	1	0	0	0	1	0	0	0	0	0	0	0	1	0	0	0	0	1	0	1	0	0	0
X_citri_citri_LE116_1	2	2	0	1	1	1	1	0	0	1	0	2	0	1	1	0	1	1	0	1	1	0	1	1	1	1	0	0	0	0	1	0	0	0	0	0	0	0	0	0	0	0	0	1	0	1	0	0	0
X_citri_citri_LE20_1	2	2	1	1	1	1	1	0	0	1	0	2	1	1	0	0	1	1	1	1	1	0	1	1	1	1	1	0	0	0	1	0	0	0	0	0	0	0	1	0	0	0	0	1	0	0	0	0	0
X_citri_citri_LE3_1	2	2	1	1	1	1	1	0	0	1	0	2	0	1	1	0	1	1	1	1	1	0	1	1	1	1	1	0	0	0	1	0	0	0	0	0	0	0	0	0	0	0	0	1	0	1	0	0	0
X_citri_citri_LG102	2	2	1	1	1	1	1	0	0	1	0	2	0	1	1	0	1	1	1	1	1	0	1	1	1	1	1	0	0	0	1	0	0	0	0	0	0	0	0	0	0	0	0	1	0	1	0	0	0
X_citri_citri_LG115	2	3	1	1	1	1	1	0	0	1	0	2	1	1	1	0	1	1	1	1	1	0	1	1	1	1	1	1	0	0	1	0	0	0	0	0	0	0	1	0	0	0	0	1	0	1	0	0	0
X_citri_citri_LG117	2	2	0	1	1	1	1	0	0	1	0	2	1	1	1	0	1	1	1	1	1	0	1	1	1	1	1	0	0	0	1	0	0	0	0	0	0	0	1	0	0	0	0	0	0	1	0	0	0
X_citri_citri_LG136_04	2	2	0	1	1	1	1	0	0	1	0	2	1	1	1	0	1	1	1	1	1	0	1	1	1	1	1	0	0	0	1	0	0	0	0	0	0	0	1	0	0	0	0	1	0	1	0	0	0
X_citri_citri_LG97	2	2	1	1	1	1	1	0	0	1	0	2	0	1	1	0	1	1	1	1	1	0	1	1	1	1	1	0	0	0	1	0	0	0	0	0	0	0	0	0	0	0	0	1	0	1	0	0	0
X_citri_citri_LG98	2	3	1	1	1	1	1	0	0	1	0	2	1	1	1	0	1	1	1	1	1	0	1	1	1	1	1	0	0	0	1	0	0	0	0	0	0	0	1	0	0	0	0	1	0	1	0	0	0
X_citri_citri_LH201	2	4	0	1	1	1	1	0	0	1	0	2	1	1	1	0	1	1	1	1	1	0	1	1	1	1	1	0	0	0	1	0	0	0	0	0	0	0	1	3	0	0	0	1	0	1	0	0	0
X_citri_citri_LH212	2	4	0	1	1	1	1	0	0	1	0	2	1	1	1	0	1	1	1	1	1	0	1	1	1	1	1	0	0	0	1	0	0	0	0	0	0	0	1	0	0	0	0	1	0	1	0	0	0
X_citri_citri_LH221	2	4	0	1	1	1	1	0	0	1	0	2	1	1	1	0	1	1	1	1	1	0	1	1	1	1	1	0	0	0	1	0	0	0	0	0	0	0	1	0	0	0	0	1	0	1	0	0	0
X_citri_citri_LH238	2	4	0	1	1	1	1	0	0	1	0	2	1	1	1	0	1	1	1	1	1	0	1	1	1	1	1	0	0	0	1	0	0	0	0	0	0	0	1	0	0	0	0	1	0	1	0	0	0
X_citri_citri_LH240	2	2	0	1	1	1	1	0	0	1	0	2	1	1	1	0	1	1	1	1	1	0	1	1	1	1	1	0	0	0	1	0	0	0	0	0	0	0	1	0	0	0	0	1	0	1	0	0	0
X_citri_citri_LH241	2	3	0	1	1	1	1	0	0	1	0	2	1	1	1	0	1	1	1	1	1	0	1	1	1	1	1	0	0	0	1	0	0	0	0	0	0	0	1	0	0	0	0	1	0	1	0	0	0
X_citri_citri_LH276	2	4	0	1	1	1	1	0	0	1	0	2	1	1	1	0	1	1	1	1	1	0	1	1	1	1	1	0	0	0	1	0	0	0	0	0	0	0	1	3	0	0	0	1	0	1	0	0	0
X_citri_citri_LH320	2	4	0	1	1	1	1	0	0	1	0	2	1	1	1	0	1	1	1	1	1	0	1	1	1	1	1	0	0	0	1	0	0	0	0	0	0	0	1	0	0	0	0	1	0	1	0	0	0
X_citri_citri_LH322	2	4	0	1	1	1	1	0	0	1	0	2	1	1	1	0	1	1	1	1	1	0	1	1	1	1	1	0	0	0	1	0	0	0	0	0	0	0	1	0	0	0	0	1	0	1	0	0	0
X_citri_citri_LH37_1	2	2	0	1	1	1	1	0	0	1	0	2	1	1	1	0	1	1	1	1	1	0	1	1	1	1	1	0	0	0	1	0	0	0	0	0	0	0	1	0	0	0	0	1	0	1	0	0	0
X_citri_citri_LI070_01	2	2	0	1	1	1	1	0	0	1	0	2	1	1	1	0	1	1	1	1	1	0	1	1	1	1	1	0	0	0	1	0	0	0	0	0	0	0	1	0	0	0	0	1	0	1	0	0	0
X_citri_citri_LI070_02	2	2	0	1	1	1	1	0	0	1	0	2	1	1	1	0	1	1	1	1	1	0	1	1	1	1	1	0	0	0	1	0	0	0	0	0	0	0	1	0	0	0	0	1	0	1	0	0	0
X_citri_citri_LI070_03	2	2	0	1	1	1	1	0	0	1	0	2	1	1	1	0	1	1	1	1	1	0	1	1	1	1	1	0	0	0	1	0	0	0	0	0	0	0	1	0	0	0	0	1	0	1	0	0	0
X_citri_citri_LI139_03	2	4	0	1	1	1	1	0	0	1	0	2	1	1	1	0	1	1	1	1	1	0	1	1	1	1	1	0	0	0	1	0	0	0	0	0	0	0	1	0	0	0	0	1	0	1	0	0	0
X_citri_citri_LI139_05	2	4	0	1	1	1	1	0	0	1	0	2	1	1	1	0	1	1	1	1	1	0	1	1	1	1	1	0	0	0	1	0	0	0	0	0	0	0	1	0	0	0	0	1	0	1	0	0	0
X_citri_citri_LI139_6	2	2	0	1	1	1	1	0	0	1	0	2	1	1	1	0	1	1	1	1	1	0	1	1	1	1	1	0	0	0	1	0	0	0	0	0	0	0	1	0	0	0	0	1	0	1	0	0	0
X_citri_citri_LI214_01	2	3	0	1	1	1	1	0	0	1	0	2	1	1	1	0	1	1	1	1	1	0	1	1	1	1	1	0	0	0	1	0	0	0	0	0	0	0	1	0	0	0	0	1	0	1	0	0	0
X_citri_citri_LI214_02	2	2	0	1	1	1	1	0	0	1	0	2	1	1	1	0	1	1	1	1	1	0	1	1	1	1	1	0	0	0	1	0	0	0	0	0	0	0	1	0	0	0	0	1	0	1	0	0	0
X_citri_citri_LI214_05	2	3	0	1	1	1	1	0	0	1	0	2	1	1	1	0	1	1	1	1	1	0	1	1	1	1	1	0	0	0	1	0	0	0	0	0	0	0	1	0	0	0	0	1	0	1	0	0	0
X_citri_citri_LI214_07	2	3	0	1	1	1	1	0	0	1	0	2	1	1	1	0	1	1	1	1	1	0	1	1	1	1	1	0	0	0	1	0	0	0	0	0	0	0	1	0	0	0	0	1	0	1	0	0	0
X_citri_citri_LI214_09	2	2	0	1	1	1	1	0	0	1	0	2	1	1	1	0	1	1	1	1	1	0	1	1	1	1	1	0	0	0	1	0	0	0	0	0	0	0	1	0	0	0	0	1	0	1	0	0	0
X_citri_citri_LI214_10	2	3	0	1	1	1	1	0	0	1	0	2	1	1	1	0	1	1	1	1	1	0	1	1	1	1	1	0	0	0	1	0	0	0	0	0	0	0	1	0	0	0	0	1	0	1	0	0	0
X_citri_citri_LJ001_1	2	4	0	1	1	1	1	0	0	1	0	2	1	1	1	0	1	1	1	1	1	0	1	1	1	1	1	0	0	0	1	0	0	0	0	0	0	0	1	0	0	0	0	1	0	1	0	0	0
X_citri_citri_LJ003_1	2	2	0	1	1	1	1	0	0	1	0	2	1	1	1	0	1	1	1	1	1	0	1	1	1	1	1	0	0	0	1	0	0	0	0	0	0	0	1	0	0	0	0	1	0	1	0	0	0
X_citri_citri_LJ125_01	2	4	0	1	1	1	1	0	0	1	0	2	1	1	1	0	1	1	1	1	1	0	1	1	1	1	1	0	0	0	1	0	0	0	0	0	0	0	1	0	0	0	0	1	0	1	0	0	0
X_citri_citri_LJ207_7	2	4	0	1	1	1	1	0	0	1	0	2	1	1	1	0	1	1	1	1	1	0	1	1	1	1	1	0	0	0	1	0	0	0	0	0	0	0	1	4	0	0	0	1	0	1	0	0	0
X_citri_citri_LJ225_01	2	3	0	1	1	1	1	0	0	1	0	2	1	1	1	0	1	1	1	1	1	0	1	1	1	1	1	0	0	0	1	0	0	0	0	0	0	0	1	0	0	0	0	1	0	1	0	0	0
X_citri_citri_LJ225_2	2	3	0	1	1	1	1	0	0	1	0	2	1	1	1	0	1	1	1	1	1	0	1	1	1	1	1	0	0	0	1	0	0	0	0	0	0	0	1	0	0	0	0	1	0	1	0	0	0
X_citri_citri_LJ226_02	2	4	0	1	1	1	1	0	0	1	0	2	1	1	1	0	1	1	1	1	1	0	1	1	1	1	1	0	0	0	1	0	0	0	0	0	0	0	1	0	0	0	0	1	0	1	0	0	0
X_citri_citri_LJ228_1	2	4	0	1	1	1	1	0	0	1	0	2	1	1	1	0	1	1	1	1	1	0	1	1	1	1	1	0	0	0	1	0	0	0	0	0	0	0	1	0	0	0	0	1	0	1	0	0	0
X_citri_citri_LJ229_06	2	2	0	1	1	1	1	0	0	1	0	2	1	1	1	0	1	1	1	1	1	0	1	1	1	1	1	0	0	0	1	0	0	0	0	0	0	0	1	0	0	0	0	1	0	1	0	0	0
X_citri_citri_LJ230_03	2	3	0	1	1	1	1	0	0	1	0	2	1	1	1	0	1	1	1	1	1	0	1	1	1	1	1	0	0	0	1	0	0	0	0	0	0	0	1	0	0	0	0	1	0	1	0	0	0
X_citri_citri_LJ231_09	2	4	0	1	1	1	1	0	0	1	0	2	1	1	1	0	1	1	1	1	1	0	1	1	1	1	1	0	0	0	1	0	0	0	0	0	0	0	1	0	0	0	0	1	0	1	0	0	0
X_citri_citri_LJ232_01	2	4	0	1	1	1	1	0	0	1	0	2	1	1	1	0	1	1	1	1	1	0	1	1	1	1	1	0	0	0	1	0	0	0	0	0	0	0	1	0	0	0	0	1	0	1	0	0	0
X_citri_citri_LJ232_05	2	4	0	1	1	1	1	0	0	1	0	2	1	1	1	0	1	1	1	1	1	0	1	1	1	1	1	0	0	0	1	0	0	0	0	0	0	0	1	0	0	0	0	1	0	1	0	0	0
X_citri_citri_LK126_01	2	4	0	1	1	1	1	0	0	1	0	2	1	1	1	0	1	1	1	1	1	0	1	1	1	1	1	0	0	0	1	0	0	0	0	0	0	0	1	0	0	0	0	1	0	1	0	0	0
X_citri_citri_LK126_02	2	4	0	1	1	1	1	0	0	1	0	2	1	1	1	0	1	1	1	1	1	0	1	1	1	1	1	0	0	0	1	0	0	0	0	0	0	0	1	0	0	0	0	1	0	1	0	0	0
X_citri_citri_LK126_03	2	4	0	1	1	1	1	0	0	1	0	2	1	1	1	0	1	1	1	1	1	0	1	1	1	1	1	0	0	0	1	0	0	0	0	0	0	0	1	0	0	0	0	1	0	1	0	0	0
X_citri_citri_LK127_01	2	4	0	1	1	1	1	0	0	1	0	2	1	1	1	0	1	1	1	1	1	0	1	1	1	1	1	0	0	0	1	0	0	0	0	0	0	0	1	0	0	0	0	1	0	1	0	0	0
X_citri_citri_LK127_03	2	4	0	1	1	1	1	0	0	1	0	2	1	1	1	0	1	1	1	1	1	0	1	1	1	1	1	0	0	0	1	0	0	0	0	0	0	0	1	0	0	0	0	1	0	1	0	0	0
X_citri_citri_LK128_01	2	4	0	1	1	1	1	0	0	1	0	2	1	1	1	0	1	1	1	1	1	0	1	1	1	1	1	0	0	0	1	0	0	0	0	0	0	0	1	0	0	0	0	1	0	1	0	0	0
X_citri_citri_LK128_02	2	4	0	1	1	1	1	0	0	1	0	2	1	1	1	0	1	1	1	1	1	0	1	1	1	1	1	0	0	0	1	0	0	0	0	0	0	0	1	0	0	0	0	1	0	1	0	0	0
X_citri_citri_LK129_03	2	4	0	1	1	1	1	0	0	1	0	2	1	1	1	0	1	1	1	1	1	0	1	1	1	1	1	0	0	0	1	0	0	0	0	0	0	0	1	0	0	0	0	1	0	1	0	0	0
X_citri_citri_LK130_04	2	2	0	1	1	1	1	0	0	1	0	2	1	1	1	0	1	1	1	1	1	0	1	1	1	1	1	0	0	0	1	0	0	0	0	0	0	0	1	0	0	0	0	1	0	1	0	0	0
X_citri_citri_LK130_06	2	4	0	1	1	1	1	0	0	1	0	2	1	1	1	0	1	1	1	1	1	0	1	1	1	1	1	0	0	0	1	0	0	0	0	0	0	0	1	0	0	0	0	1	0	1	0	0	0
X_citri_citri_LK130_09	2	4	0	1	1	1	1	0	0	1	0	3	1	1	1	0	1	1	1	1	1	0	1	1	1	1	1	0	0	0	1	0	0	0	0	0	0	0	1	6	0	0	0	1	0	1	0	0	0
X_citri_citri_LK130_11	2	4	0	1	1	1	1	0	0	1	0	2	1	1	1	0	1	1	1	1	1	0	1	1	1	1	1	0	0	0	1	0	0	0	0	0	0	0	1	0	0	0	0	1	0	1	0	0	0
X_citri_citri_LK131_01	2	4	0	1	1	1	1	0	0	1	0	2	1	1	1	0	1	1	1	1	1	0	1	1	1	1	1	0	0	0	1	0	0	0	0	0	0	0	1	0	0	0	0	1	0	1	0	0	0
X_citri_citri_LK131_04	2	4	0	1	1	1	1	0	0	1	0	2	1	1	1	0	1	1	1	1	1	0	1	1	1	1	1	0	0	0	1	0	0	0	0	0	0	0	1	0	0	0	0	1	0	1	0	0	0
X_citri_citri_LK131_10	2	2	0	1	1	1	1	0	0	1	0	2	1	1	1	0	1	1	1	1	1	0	1	1	1	1	1	0	0	0	1	0	0	0	0	0	0	0	1	0	0	0	0	1	0	1	0	0	0
X_citri_citri_LK132_03	2	4	0	1	1	1	1	0	0	1	0	2	1	1	1	0	1	1	1	1	1	0	1	1	1	1	1	0	0	0	1	0	0	0	0	0	0	0	1	0	0	0	0	1	0	1	0	0	0
X_citri_citri_LK132_08	2	2	0	1	1	1	1	0	0	1	0	2	1	1	1	0	1	1	1	1	1	0	1	1	1	1	1	0	0	0	1	0	0	0	0	0	0	0	1	0	0	0	0	1	0	1	0	0	0
X_citri_citri_LK135_03	2	2	0	1	1	1	1	0	0	1	0	2	1	1	1	0	1	1	1	1	1	0	1	1	1	1	1	0	0	0	1	0	0	0	0	0	0	0	1	0	0	0	0	1	0	1	0	0	0
X_citri_citri_LK136_01	2	2	0	1	1	1	1	0	0	1	0	2	1	1	1	0	1	1	1	1	1	0	1	1	1	1	1	0	0	0	1	0	0	0	0	0	0	0	1	0	0	0	0	1	0	1	0	0	0
X_citri_citri_LK136_04	2	2	0	1	1	1	1	0	0	1	0	2	1	1	1	0	1	1	1	1	1	0	1	1	1	1	1	0	0	0	1	0	0	0	0	0	0	0	1	0	0	0	0	1	0	1	0	0	0
X_citri_citri_LK136_05	2	4	0	1	1	1	1	0	0	1	0	2	1	1	1	0	0	1	1	1	1	0	1	1	1	1	1	0	0	0	1	0	0	0	0	0	0	0	1	5	0	0	0	1	0	1	0	0	0
X_citri_citri_LK136_08	2	2	0	1	1	1	1	0	0	1	0	2	1	1	1	0	1	1	1	1	1	0	1	1	1	1	1	0	0	0	1	0	0	0	0	0	0	0	1	0	0	0	0	1	0	1	0	0	0
X_citri_citri_LK137_01	2	4	0	1	1	1	1	0	0	1	0	2	1	1	1	0	1	1	1	1	1	0	1	1	1	1	1	0	0	0	1	0	0	0	0	0	0	0	1	1	0	0	0	1	0	1	0	0	0
X_citri_citri_LK137_02	2	2	0	1	1	1	1	0	0	1	0	2	1	1	1	0	1	1	1	1	1	0	1	1	1	1	1	0	0	0	1	0	0	0	0	0	0	0	1	0	0	0	0	1	0	1	0	0	0
X_citri_citri_LK141_03	2	4	0	1	1	1	1	0	0	1	0	2	1	1	1	0	1	1	1	1	1	0	1	1	1	1	1	0	0	0	1	0	0	0	0	0	0	0	1	0	0	0	0	1	0	1	0	0	0
X_citri_citri_LK141_09	2	2	0	1	1	1	1	0	0	1	0	2	1	1	1	0	1	1	1	1	1	0	1	1	1	1	1	0	0	0	1	0	0	0	0	0	0	0	1	0	0	0	0	1	0	1	0	0	0
X_citri_citri_LK141_15	2	2	0	1	1	1	1	0	0	1	0	2	1	1	1	0	1	1	1	1	1	0	1	1	1	1	1	0	0	0	1	0	0	0	0	0	0	0	1	0	0	0	0	1	0	1	0	0	0
X_citri_citri_LK142_04	2	4	0	1	1	1	1	0	0	1	0	2	1	1	1	0	1	1	1	1	1	0	1	1	1	1	1	0	0	0	1	0	0	0	0	0	0	0	1	0	0	0	0	1	0	1	0	0	0
X_citri_citri_LK144_08	2	4	0	1	1	1	1	0	0	1	0	2	1	1	1	0	1	1	1	1	1	0	1	1	1	1	1	0	0	0	1	0	0	0	0	0	0	0	1	0	0	0	0	1	0	1	0	0	0
X_citri_citri_LK145_07	2	4	0	1	1	1	1	0	0	1	0	2	1	1	1	0	1	1	1	1	1	0	1	1	1	1	1	0	0	0	1	0	0	0	0	0	0	0	1	0	0	0	0	1	0	1	0	0	0
X_citri_citri_LK145_10	2	2	0	1	1	1	1	0	0	1	0	2	1	1	1	0	1	1	1	1	1	0	1	1	1	1	1	0	0	0	1	0	0	0	0	0	0	0	1	0	0	0	0	1	0	1	0	0	0
X_citri_citri_LK145_14	2	4	0	1	1	1	0	0	0	1	0	2	1	1	1	0	1	1	1	1	1	0	1	1	1	1	1	0	0	0	1	0	0	0	0	0	0	0	1	4	0	0	0	1	0	1	0	0	0
X_citri_citri_LK148_03	2	4	0	1	1	1	1	0	0	1	0	2	1	1	1	0	1	1	1	1	1	0	1	1	1	1	1	0	0	0	1	0	0	0	0	0	0	0	1	0	0	0	0	1	0	1	0	0	0
X_citri_citri_LK169_01	2	2	0	1	1	1	1	0	0	1	0	2	1	1	1	0	1	1	1	1	1	0	1	1	1	1	1	0	0	0	1	0	0	0	0	0	0	0	1	0	0	0	0	1	0	1	0	0	0
X_citri_citri_LK169_03	2	4	0	1	1	1	1	0	0	1	0	2	1	1	1	0	1	1	1	1	1	0	1	1	1	1	1	0	0	0	1	0	0	0	0	0	0	0	1	2	0	0	0	1	0	1	0	0	0
X_citri_citri_LK169_04	2	2	0	1	1	1	1	0	0	1	0	2	1	1	1	0	1	1	1	1	1	0	1	1	1	1	1	0	0	0	1	0	0	0	0	0	0	0	1	0	0	0	0	1	0	1	0	0	0
X_citri_citri_LK170_01	2	2	0	1	1	1	1	0	0	1	0	2	1	1	1	0	1	1	1	1	1	0	1	1	1	1	1	0	0	0	1	0	0	0	0	0	0	0	1	0	0	0	0	1	0	1	0	0	0
X_citri_citri_LK170_03	2	2	0	1	1	1	1	0	0	1	0	2	1	1	1	0	1	1	1	1	1	0	1	1	1	1	1	0	0	0	1	0	0	0	0	0	0	0	1	0	0	0	0	1	0	1	0	0	0
X_citri_citri_LK170_05	2	2	0	1	1	1	1	0	0	1	0	2	1	1	1	0	1	1	1	1	1	0	1	1	1	1	1	0	0	0	1	0	0	0	0	0	0	0	1	0	0	0	0	1	0	1	0	0	0
X_citri_citri_LK171_01	2	2	0	1	1	1	1	0	0	1	0	2	1	1	1	0	1	1	1	1	1	0	1	1	1	1	1	0	0	0	1	0	0	0	0	0	0	0	1	0	0	0	0	1	0	1	0	0	0
X_citri_citri_LK171_02	2	2	0	1	1	1	1	0	0	1	0	2	1	1	1	0	1	1	1	1	1	0	1	1	1	1	1	0	0	0	1	0	0	0	0	0	0	0	1	0	0	0	0	1	0	1	0	0	0
X_citri_citri_LK172_01	2	2	0	1	1	1	1	0	0	1	0	2	1	1	1	0	1	1	1	1	1	0	1	1	1	1	1	0	0	0	1	0	0	0	0	0	0	0	1	0	0	0	0	1	0	1	0	0	0
X_citri_citri_LK172_02	2	2	0	1	1	1	1	0	0	1	0	2	1	1	1	0	1	1	1	1	1	0	1	1	1	1	1	0	0	0	1	0	0	0	0	0	0	0	1	0	0	0	0	1	0	1	0	0	0
X_citri_citri_LK173_01	2	2	0	1	1	1	1	0	0	1	0	2	1	1	1	0	1	1	1	1	1	0	1	1	1	1	1	0	0	0	1	0	0	0	0	0	0	0	1	0	0	0	0	1	0	1	0	0	0
X_citri_citri_LK173_02	2	2	0	1	1	1	1	0	0	1	0	2	1	1	1	0	1	1	1	1	1	0	1	1	1	1	1	0	0	0	1	0	0	0	0	0	0	0	1	0	0	0	0	1	0	1	0	0	0
X_citri_citri_LL068_04	2	4	0	1	1	1	1	0	0	1	0	2	1	1	1	0	1	1	1	1	1	0	1	1	1	1	1	0	0	0	1	0	0	0	0	0	0	0	1	0	0	0	0	1	0	1	0	0	0
X_citri_citri_LL068_06	2	2	0	1	1	1	1	0	0	1	0	2	1	1	1	0	1	1	1	1	1	0	1	1	1	1	1	0	0	0	1	0	0	0	0	0	0	0	1	0	0	0	0	1	0	1	0	0	0
X_citri_citri_LL068_07	2	2	0	1	1	1	1	0	0	1	0	2	1	1	1	0	1	1	1	1	1	0	1	1	1	1	1	0	0	0	1	0	0	0	0	0	0	0	1	0	0	0	0	1	0	1	0	0	0
X_citri_citri_LL074_04	2	3	0	1	1	1	1	0	0	1	0	2	1	1	1	0	1	1	1	1	1	0	1	1	1	1	1	0	0	0	1	0	0	0	0	0	0	0	1	0	0	0	0	1	0	1	0	0	0
X_citri_citri_LL074_4	2	4	0	1	1	1	1	0	0	1	0	2	1	1	1	0	1	1	1	1	1	0	1	1	1	1	1	0	0	0	1	0	0	0	0	0	0	0	1	3	0	0	0	1	0	1	0	0	0
X_citri_citri_LL082_03	2	4	0	1	1	1	1	0	0	1	0	2	1	1	1	0	1	1	1	1	1	0	1	1	1	1	1	0	0	0	1	0	0	0	0	0	0	0	1	0	0	0	0	1	0	1	0	0	0
X_citri_citri_LL082_04	2	2	0	1	1	1	1	0	0	1	0	2	1	1	1	0	1	1	1	1	1	0	1	1	1	1	1	0	0	0	1	0	0	0	0	0	0	0	1	0	0	0	0	1	0	1	0	0	0
X_citri_citri_LL082_13	2	4	0	1	1	1	1	0	0	1	0	2	1	1	1	0	1	1	1	1	1	0	1	1	1	1	1	0	0	0	1	0	0	0	0	0	0	0	1	0	0	0	0	1	0	1	0	0	0
X_citri_citri_LL082_15	2	2	0	1	1	1	1	0	0	1	0	2	1	1	1	0	1	1	1	1	1	0	1	1	1	1	1	0	0	0	1	0	0	0	0	0	0	0	1	0	0	0	0	1	0	1	0	0	0
X_citri_citri_LL082_16	2	4	0	1	1	1	1	0	0	1	0	2	1	1	1	0	1	1	1	1	1	0	1	1	1	1	1	0	0	0	1	0	0	0	0	0	0	0	1	0	0	0	0	1	0	1	0	0	0
X_citri_citri_LL082_18	2	3	0	1	1	1	1	0	0	1	0	2	1	1	1	0	1	1	1	1	1	0	1	1	1	1	1	0	0	0	1	0	0	0	0	0	0	0	1	0	0	0	0	1	0	1	0	0	0
X_citri_citri_LL082_21	2	4	0	1	1	1	1	0	0	1	0	2	1	1	1	0	1	1	1	1	1	0	1	1	1	1	1	0	0	0	1	0	0	0	0	0	0	0	1	0	0	0	0	1	0	1	0	0	0
X_citri_citri_LL082_25	2	4	0	1	1	1	1	0	0	1	0	2	1	1	1	0	1	1	1	1	1	0	1	1	1	1	1	0	0	0	1	0	0	0	0	0	0	0	1	0	0	0	0	1	0	1	0	0	0
X_citri_citri_LL085_02	2	2	0	1	1	1	1	0	0	1	0	2	1	1	1	0	1	1	1	1	1	0	1	1	1	1	1	0	0	0	1	0	0	0	0	0	0	0	1	0	0	0	0	1	0	1	0	0	0
X_citri_citri_LL085_03	2	3	0	1	1	1	1	0	0	1	0	2	1	1	1	0	1	1	1	1	1	0	1	1	1	1	1	0	0	0	1	0	0	0	0	0	0	0	1	0	0	0	0	1	0	1	0	0	0
X_citri_citri_LL087_01	2	4	0	1	1	1	1	0	0	1	0	2	1	1	1	0	1	1	1	1	1	0	1	1	1	1	1	0	0	0	1	0	0	0	0	0	0	0	1	0	0	0	0	1	0	1	0	0	0
X_citri_citri_LL087_02	2	3	0	1	1	1	1	0	0	1	0	2	1	1	1	0	1	1	1	1	1	0	1	1	1	1	1	0	0	0	1	0	0	0	0	0	0	0	1	0	0	0	0	1	0	1	0	0	0
X_citri_citri_LL095_02	2	4	0	1	1	1	1	0	0	1	0	2	1	1	1	0	1	1	1	1	1	0	1	1	1	1	1	0	0	0	1	0	0	0	0	0	0	0	1	0	0	0	0	1	0	1	0	0	0
X_citri_citri_LL095_08	2	4	0	1	1	1	1	0	0	1	0	2	1	1	1	0	1	1	1	1	1	0	1	1	1	1	1	0	0	0	1	0	0	0	0	0	0	0	1	0	0	0	0	1	0	1	0	0	0
X_citri_citri_LL095_20	2	4	0	1	1	1	1	0	0	1	0	2	1	1	1	0	1	1	1	1	1	0	1	1	1	1	1	0	0	0	1	0	0	0	0	0	0	0	1	0	0	0	0	1	0	1	0	0	0
X_citri_citri_LL096_06	2	4	0	1	1	1	1	0	0	1	0	2	1	1	1	0	1	1	1	1	1	0	1	1	1	1	1	0	0	0	1	0	0	0	0	0	0	0	1	0	0	0	0	1	0	1	0	0	0
X_citri_citri_LL096_08	2	2	0	1	1	1	1	0	0	1	0	2	1	1	1	0	1	1	1	1	1	0	1	1	1	1	1	0	0	0	1	0	0	0	0	0	0	0	1	0	0	0	0	1	0	1	0	0	0
X_citri_citri_LL096_09	2	4	0	1	1	1	1	0	0	1	0	2	1	1	1	0	1	1	1	1	1	0	1	1	1	1	1	0	0	0	1	0	0	0	0	0	0	0	1	0	0	0	0	1	0	1	0	0	0
X_citri_citri_LL096_13	2	5	0	1	1	1	1	0	0	1	0	2	1	1	1	0	1	1	1	1	1	0	1	1	1	1	1	0	0	0	1	0	0	0	0	0	0	0	1	0	0	0	0	1	0	1	0	0	0
X_citri_citri_LL098_02	2	5	0	1	1	1	1	0	0	1	0	2	1	1	1	0	1	1	1	1	1	0	1	1	1	1	1	0	0	0	1	0	0	0	0	0	0	0	1	3	0	0	0	1	0	1	0	0	0
X_citri_citri_LL100_12	2	4	0	1	1	1	1	0	0	1	0	2	1	1	1	0	1	1	1	1	1	0	1	1	1	1	1	0	0	0	1	0	0	0	0	0	0	0	1	0	0	0	0	1	0	1	0	0	0
X_citri_citri_LL102_02	2	4	0	1	1	1	1	0	0	1	0	2	1	1	1	0	1	1	1	1	1	0	1	1	1	1	1	0	0	0	1	0	0	0	0	0	0	0	1	0	0	0	0	1	0	1	0	0	0
X_citri_citri_LL111_06	2	3	0	1	1	1	1	0	0	1	0	2	1	1	1	0	1	1	1	1	1	0	1	1	1	1	1	0	0	0	1	0	0	0	0	0	0	0	1	0	0	0	0	1	0	1	0	0	0
X_citri_citri_LL115_09	2	5	0	1	1	1	1	0	0	1	0	2	1	1	1	0	1	1	1	1	1	0	1	1	1	1	1	0	0	0	1	0	0	0	0	0	0	0	1	1	0	0	0	2	0	1	0	0	0
X_citri_citri_LL115_17	2	4	0	1	1	1	1	0	0	1	0	2	1	1	1	0	1	1	1	1	1	0	1	1	1	1	1	0	0	0	1	0	0	0	0	0	0	0	1	0	0	0	0	1	0	1	0	0	0
X_citri_citri_LL115_20	2	4	0	1	1	1	1	0	0	1	0	2	1	1	1	0	1	1	1	1	1	0	1	1	1	1	1	0	0	0	1	0	0	0	0	0	0	0	1	0	0	0	0	1	0	1	0	0	0
X_citri_citri_LL124_01	2	3	0	1	1	1	1	0	0	1	0	2	1	1	1	0	1	1	1	1	1	0	1	1	1	1	1	0	0	0	1	0	0	0	0	0	0	0	1	0	0	0	0	1	0	1	0	0	0
X_citri_citri_LL131_03	2	4	0	1	1	1	1	0	0	1	0	2	1	1	1	0	1	1	1	1	1	0	1	1	1	1	1	0	0	0	1	0	0	0	0	0	0	0	1	0	0	0	0	1	0	1	0	0	0
X_citri_citri_LL132_01	2	2	0	1	1	1	1	0	0	1	0	2	1	1	1	0	1	1	1	1	1	0	1	1	1	1	1	0	0	0	1	0	0	0	0	0	0	0	1	0	0	0	0	1	0	1	0	0	0
X_citri_citri_LL162_01	2	4	0	1	1	1	1	0	0	1	0	2	1	1	1	0	1	1	1	1	1	0	1	1	1	1	1	0	0	0	1	0	0	0	0	0	0	0	1	0	0	0	0	1	0	1	0	0	0
X_citri_citri_LL164_02	2	4	0	1	1	1	1	0	0	1	0	2	1	1	1	0	1	1	1	1	1	0	1	1	1	1	1	0	0	0	1	0	0	0	0	0	0	0	1	0	0	0	0	1	0	1	0	0	0
X_citri_citri_LL174_01	2	4	0	1	1	1	1	0	0	1	0	2	1	1	1	0	1	1	1	1	1	0	1	1	1	1	1	0	0	0	1	0	0	0	0	0	0	0	1	0	0	0	0	1	0	1	0	0	0
X_citri_citri_LL174_02	2	4	0	1	1	1	1	0	0	1	0	2	1	1	1	0	1	1	1	1	1	0	1	1	1	1	1	0	0	0	1	0	0	0	0	0	0	0	1	0	0	0	0	1	0	1	0	0	0
X_citri_citri_LL174_04	2	4	0	1	1	1	1	0	0	1	0	2	1	1	1	0	1	1	1	1	1	0	1	1	1	1	1	0	0	0	1	0	0	0	0	0	0	0	1	0	0	0	0	1	0	1	0	0	0
X_citri_citri_LL174_05	2	4	0	1	1	1	1	0	0	1	0	2	1	1	1	0	1	1	1	1	1	0	1	1	1	1	1	0	0	0	1	0	0	0	0	0	0	0	1	4	0	0	0	1	0	1	0	0	0
X_citri_citri_LL186_5	2	2	0	1	1	1	1	0	0	1	0	2	1	1	1	0	1	1	1	1	1	0	1	1	1	1	1	0	0	0	1	0	0	0	0	0	0	0	1	0	0	0	0	1	0	1	0	0	0
X_citri_citri_LM053_06	2	4	0	1	1	1	1	0	0	1	0	2	1	1	1	0	1	1	1	1	1	0	1	1	1	1	1	0	0	0	1	0	0	0	0	0	0	0	1	0	0	0	0	1	0	1	0	0	0
X_citri_citri_LM053_07	2	4	0	1	1	1	1	0	0	1	0	2	1	1	1	0	1	1	1	1	1	0	1	1	1	1	1	0	0	0	1	0	0	0	0	0	0	0	1	0	0	0	0	1	0	1	0	0	0
X_citri_citri_LM054_06	2	3	0	1	1	1	1	0	0	1	0	2	1	1	1	0	1	1	1	1	1	0	1	1	1	1	1	0	0	0	1	0	0	0	0	0	0	0	1	0	0	0	0	1	0	1	0	0	0
X_citri_citri_LM054_17	2	4	0	1	1	1	1	0	0	1	0	2	1	1	1	0	1	1	1	1	1	0	1	1	1	1	1	0	0	0	1	0	0	0	0	0	0	0	1	0	0	0	0	1	0	1	0	0	0
X_citri_citri_LM055_08	2	2	0	1	1	1	1	0	0	1	0	2	1	1	1	0	1	1	1	1	1	0	1	1	1	1	1	0	0	0	1	0	0	0	0	0	0	0	1	0	0	0	0	1	0	1	0	0	0
X_citri_citri_LM057_04	2	4	0	1	1	1	1	0	0	1	0	2	1	1	1	0	1	1	1	1	1	0	1	1	1	1	1	0	0	0	1	0	0	0	0	0	0	0	1	0	0	0	0	1	0	1	0	0	0
X_citri_citri_LM057_14	2	3	0	1	1	1	1	0	0	1	0	2	1	1	1	0	1	1	1	1	1	0	1	1	1	1	1	0	0	0	1	0	0	0	0	0	0	0	1	0	0	0	0	1	0	1	0	0	0
X_citri_citri_LM057_15	2	4	0	1	1	1	1	0	0	1	0	2	1	1	1	0	1	1	1	1	1	0	1	1	1	1	1	0	0	0	1	0	0	0	0	0	0	0	1	0	0	0	0	1	0	1	0	0	0
X_citri_citri_LM069_01	2	2	0	1	1	1	1	0	0	1	0	2	1	1	1	0	1	1	1	1	1	0	1	1	1	1	1	0	0	0	1	0	0	0	0	0	0	0	1	0	0	0	0	1	0	1	0	0	0
X_citri_citri_LM070	2	2	0	1	1	1	1	0	0	1	0	2	1	1	1	0	1	1	1	1	1	0	1	1	1	1	1	0	0	0	1	0	0	0	0	0	0	0	1	0	0	0	0	1	0	1	0	0	0
X_citri_citri_LM088_18	2	4	0	1	1	1	1	0	0	1	0	2	1	1	1	0	1	1	1	1	1	0	1	1	1	1	1	0	0	0	1	0	0	0	0	0	0	0	1	0	0	0	0	1	0	1	0	0	0
X_citri_citri_LM088_20	2	2	0	1	1	1	1	0	0	1	0	2	1	1	1	0	1	1	1	1	1	0	1	1	1	1	1	0	0	0	1	0	0	0	0	0	0	0	1	0	0	0	0	1	0	1	0	0	0
X_citri_citri_LM088_25	2	2	0	1	1	1	1	0	0	1	0	2	1	1	1	0	1	1	1	1	1	0	1	1	1	1	1	0	0	0	1	0	0	0	0	0	0	0	1	0	0	0	0	1	0	1	0	0	0
X_citri_citri_LM088_28	2	2	0	1	1	1	1	0	0	1	0	2	1	1	1	0	1	1	1	1	1	0	1	1	1	1	1	0	0	0	1	0	0	0	0	0	0	0	1	0	0	0	0	1	0	1	0	0	0
X_citri_citri_LM088_37	2	2	0	1	1	1	1	0	0	1	0	2	1	1	1	0	1	1	1	1	1	0	1	1	1	1	1	0	0	0	1	0	0	0	0	0	0	0	1	0	0	0	0	1	0	1	0	0	0
X_citri_citri_LM088_40	2	3	0	1	1	1	1	0	0	1	0	2	1	1	1	0	1	1	1	1	1	0	1	1	1	1	1	0	0	0	1	0	0	0	0	0	0	0	1	0	0	0	0	1	0	1	0	0	0
X_citri_citri_LM088_42	2	3	0	1	1	1	1	0	0	1	0	2	1	1	1	0	1	1	1	1	1	0	1	1	1	1	1	0	0	0	1	0	0	0	0	0	0	0	1	0	0	0	0	1	0	1	0	0	0
X_citri_citri_LM089_02	2	3	0	1	1	1	1	0	0	1	0	2	1	1	1	0	1	1	1	1	1	0	1	1	1	1	1	0	0	0	1	0	0	0	0	0	0	0	1	0	0	0	0	1	0	1	0	0	0
X_citri_citri_LM089_06	2	2	0	1	1	1	1	0	0	1	0	2	1	1	1	0	1	1	1	1	1	0	1	1	1	1	1	0	0	0	1	0	0	0	0	0	0	0	1	0	0	0	0	1	0	1	0	0	0
X_citri_citri_LM089_20	2	4	0	1	1	1	1	0	0	1	0	2	1	1	1	0	1	1	1	1	1	0	1	1	1	1	1	0	0	0	1	0	0	0	0	0	0	0	1	3	0	0	0	1	0	1	0	0	0
X_citri_citri_LM089_41	2	3	0	1	1	1	1	0	0	1	0	2	1	1	1	0	1	1	1	1	1	0	1	1	1	1	1	0	0	0	1	0	0	0	0	0	0	0	1	0	0	0	0	1	0	1	0	0	0
X_citri_citri_LM089_42	2	2	0	1	1	1	1	0	0	1	0	2	1	1	1	0	1	1	1	1	1	0	1	1	1	1	1	0	0	0	1	0	0	0	0	0	0	0	1	0	0	0	0	1	0	1	0	0	0
X_citri_citri_LM090_02	2	3	0	1	1	1	1	0	0	1	0	2	1	1	1	0	1	1	1	1	1	0	1	1	1	1	1	0	0	0	1	0	0	0	0	0	0	0	1	0	0	0	0	1	0	1	0	0	0
X_citri_citri_LM095_04	2	4	0	1	1	1	1	0	0	1	0	3	1	1	1	0	1	1	1	0	1	0	1	1	1	1	1	0	0	0	1	0	0	0	0	0	0	0	1	6	0	0	0	1	0	1	0	0	0
X_citri_citri_LM095_05	2	4	0	1	1	1	1	0	0	1	0	2	1	1	1	0	1	1	1	1	1	0	1	1	1	1	1	0	0	0	1	0	0	0	0	0	0	0	1	0	0	0	0	1	0	1	0	0	0
X_citri_citri_LM095_07	2	3	0	1	1	1	1	0	0	1	0	2	1	1	1	0	1	1	1	1	1	0	1	1	1	1	1	0	0	0	1	0	0	0	0	0	0	0	1	0	0	0	0	1	0	1	0	0	0
X_citri_citri_LM095_11	2	2	0	1	1	1	1	0	0	1	0	2	1	1	1	0	1	1	1	1	1	0	1	1	1	1	1	0	0	0	1	0	0	0	0	0	0	0	1	0	0	0	0	1	0	1	0	0	0
X_citri_citri_LM095_14	2	4	0	1	1	1	1	0	0	1	0	2	1	1	1	0	1	1	1	1	1	0	1	1	1	1	1	0	0	0	1	0	0	0	0	0	0	0	1	0	0	0	0	1	0	1	0	0	0
X_citri_citri_LM096_03	2	4	0	1	1	1	1	0	0	1	0	2	1	1	1	0	1	1	1	1	1	0	1	1	1	1	1	0	0	0	1	0	0	0	0	0	0	0	1	0	0	0	0	1	0	1	0	0	0
X_citri_citri_LM096_08	2	4	0	1	1	2	1	0	0	1	0	3	1	1	1	0	1	1	1	0	2	0	1	1	1	1	1	0	0	0	1	0	0	0	0	0	0	0	1	4	0	0	0	1	0	1	0	0	0
X_citri_citri_LM096_09	2	4	0	1	1	1	1	0	0	1	0	2	1	1	1	0	1	1	1	1	1	0	1	1	1	1	1	0	0	0	1	0	0	0	0	0	0	0	1	0	0	0	0	1	0	1	0	0	0
X_citri_citri_LM097_01	2	4	0	1	1	1	1	0	0	1	0	2	1	1	1	0	1	1	1	1	1	0	1	1	1	1	1	0	0	0	1	0	0	0	0	0	0	0	1	0	0	0	0	1	0	1	0	0	0
X_citri_citri_LM121_01	2	3	0	1	1	1	1	0	0	1	0	2	1	1	1	0	1	1	1	1	1	0	1	1	1	1	1	0	0	0	1	0	0	0	0	0	0	0	1	0	0	0	0	1	0	1	0	0	0
X_citri_citri_LM121_02	2	2	0	1	1	1	1	0	0	1	0	2	1	1	1	0	1	1	1	1	1	0	1	1	1	1	1	0	0	0	1	0	0	0	0	0	0	0	1	0	0	0	0	1	0	1	0	0	0
X_citri_citri_LM121_31	2	4	0	1	1	1	1	0	0	1	0	2	1	1	1	0	1	1	1	1	1	0	1	1	1	1	1	0	0	0	1	0	0	0	0	0	0	0	1	0	0	0	0	1	0	1	0	0	0
X_citri_citri_LM121_41	2	3	0	1	1	1	1	0	0	1	0	2	1	1	1	0	1	1	1	1	1	0	1	1	1	1	1	0	0	0	1	0	0	0	0	0	0	0	1	0	0	0	0	1	0	1	0	0	0
X_citri_citri_LM121_42	2	2	0	1	1	1	1	0	0	1	0	2	1	1	1	0	1	1	1	1	1	0	1	1	1	1	1	0	0	0	1	0	0	0	0	0	0	0	1	0	0	0	0	1	0	1	0	0	0
X_citri_citri_LM158	2	3	0	1	1	1	1	0	0	1	0	2	1	1	1	0	1	1	1	1	1	0	1	1	1	1	1	0	0	0	1	0	0	0	0	0	0	0	1	0	0	0	0	1	0	1	0	0	0
X_citri_citri_LM169	2	3	0	1	1	1	1	0	0	1	0	2	1	1	1	0	1	1	1	1	1	0	1	1	1	1	1	0	0	0	1	0	0	0	0	0	0	0	1	0	0	0	0	1	0	1	0	0	0
X_citri_citri_LM180	2	3	0	1	1	1	1	0	0	1	0	2	1	1	1	0	1	1	1	1	1	0	1	1	1	1	1	0	0	0	1	0	0	0	0	0	0	0	1	7	0	0	0	1	0	1	0	0	0
X_citri_citri_LM184	2	3	0	1	1	1	1	0	0	1	0	2	1	1	1	0	1	1	1	1	1	0	1	1	1	1	1	0	0	0	1	0	0	0	0	0	0	0	1	0	0	0	0	1	0	1	0	0	0
X_citri_citri_LM198	2	3	0	1	1	1	1	0	0	1	0	2	1	1	1	0	1	1	1	1	1	0	1	1	1	1	1	0	0	0	1	0	0	0	0	0	0	0	1	0	0	0	0	1	0	1	0	0	0
X_citri_citri_LM199	2	3	0	1	1	1	1	0	0	1	0	2	1	2	1	0	1	1	1	1	1	0	1	1	1	1	1	0	0	0	1	0	0	0	0	0	0	0	1	4	0	0	0	1	0	1	0	0	0
X_citri_citri_LM205	2	3	0	1	1	1	1	0	0	1	0	2	1	1	1	0	1	1	1	1	1	0	1	1	1	1	1	0	0	0	1	0	0	0	0	0	0	0	1	0	0	0	0	1	0	1	0	0	0
X_citri_citri_LM229	2	3	0	1	1	1	1	0	0	1	0	2	1	1	1	0	1	1	1	1	1	0	1	1	1	1	1	0	0	0	1	0	0	0	0	0	0	0	1	0	0	0	0	1	0	1	0	0	0
X_citri_citri_LM358_02	2	4	0	1	1	1	1	0	0	1	0	2	1	1	1	0	1	1	1	1	1	0	1	1	1	1	1	0	0	0	1	0	0	0	0	0	0	0	1	0	0	0	0	1	0	1	0	0	0
X_citri_citri_LM358_08	2	4	0	1	1	1	1	0	0	1	0	2	1	1	1	0	1	1	1	1	1	0	1	1	1	1	1	0	0	0	1	0	0	0	0	0	0	0	1	0	0	0	0	1	0	1	0	0	0
X_citri_citri_LM358_13	2	4	0	1	1	1	1	0	0	1	0	2	1	1	1	0	1	1	1	1	1	0	1	1	1	1	1	0	0	0	1	0	0	0	0	0	0	0	1	0	0	0	0	1	0	1	0	0	0
X_citri_citri_LM358_18	2	3	0	1	1	1	1	0	0	1	0	2	1	1	1	0	1	1	1	1	1	0	1	1	1	1	1	0	0	0	1	0	0	0	0	0	0	0	1	0	0	0	0	1	0	1	0	0	0
X_citri_citri_LM358_22	2	4	0	1	1	1	1	0	0	1	0	2	1	1	1	0	1	1	1	1	1	0	1	1	1	1	1	0	0	0	1	0	0	0	0	0	0	0	1	0	0	0	0	1	0	1	0	0	0
X_citri_citri_LMG9322	2	3	0	1	1	1	1	0	0	1	0	2	1	1	1	0	1	1	1	1	1	0	1	1	1	1	1	0	0	0	1	0	0	0	0	0	0	0	1	0	0	0	0	1	0	1	0	0	0
X_citri_citri_LN003_10	2	4	0	1	1	1	1	0	0	1	0	2	1	1	1	0	1	1	1	1	1	0	1	1	1	1	1	0	0	0	1	0	0	0	0	0	0	0	1	0	0	0	0	1	0	1	0	0	0
X_citri_citri_LN003_17	2	4	0	1	1	1	1	0	0	1	0	2	1	1	1	0	1	1	1	1	1	0	1	1	1	1	1	0	0	0	1	0	0	0	0	0	0	0	1	0	0	0	0	1	0	1	0	0	0
X_citri_citri_LN005_04	2	3	0	1	1	1	1	0	0	1	0	2	1	1	1	0	1	1	1	1	1	0	1	1	1	1	1	0	0	0	1	0	0	0	0	0	0	0	1	0	0	0	0	1	0	1	0	0	0
X_citri_citri_LN005_07	2	2	0	1	1	1	1	0	0	1	0	2	1	1	1	0	1	1	1	1	1	0	1	1	1	1	1	0	0	0	1	0	0	0	0	0	0	0	1	0	0	0	0	1	0	1	0	0	0
X_citri_citri_LN006_01	2	2	0	1	1	1	1	0	0	1	0	2	1	1	1	0	1	1	1	1	1	0	1	1	1	1	1	0	0	0	1	0	0	0	0	0	0	0	1	0	0	0	0	1	0	1	0	0	0
X_citri_citri_LN006_18	2	4	0	1	1	1	1	0	0	1	0	2	1	1	1	0	1	1	1	1	1	0	1	1	1	1	1	0	0	0	1	0	0	0	0	0	0	0	1	3	0	0	0	1	0	1	0	0	0
X_citri_citri_LN007_02	2	4	0	1	1	1	1	0	0	1	0	2	1	1	1	0	1	1	1	1	1	0	1	1	1	1	1	0	0	0	1	0	0	0	0	0	0	0	1	0	0	0	0	1	0	1	0	0	0
X_citri_citri_LN007_03	2	2	0	1	1	1	1	0	0	1	0	2	1	1	1	0	1	1	1	1	1	0	1	1	1	1	1	0	0	0	1	0	0	0	0	0	0	0	1	0	0	0	0	1	0	1	0	0	0
X_citri_citri_LN007_05	2	2	0	1	1	1	1	0	0	1	0	2	1	1	1	0	1	1	1	1	1	0	1	1	1	1	1	0	0	0	1	0	0	0	0	0	0	0	1	0	0	0	0	1	0	1	0	0	0
X_citri_citri_LN007_07	2	2	0	1	1	1	1	0	0	1	0	2	1	1	1	0	1	1	1	1	1	0	1	1	1	1	1	0	0	0	1	0	0	0	0	0	0	0	1	0	0	0	0	1	0	1	0	0	0
X_citri_citri_LN007_09	2	3	0	1	1	1	1	0	0	1	0	2	1	1	1	0	1	1	1	1	1	0	1	1	1	1	1	0	0	0	1	0	0	0	0	0	0	0	1	0	0	0	0	1	0	1	0	0	0
X_citri_citri_LN007_10	2	3	0	1	1	1	1	0	0	1	0	2	1	1	1	0	1	1	1	1	1	0	1	1	1	1	1	0	0	0	1	0	0	0	0	0	0	0	1	0	0	0	0	1	0	1	0	0	0
X_citri_citri_LP027_03	2	4	0	1	1	1	1	0	0	1	0	2	1	1	1	0	1	1	1	1	1	0	1	1	1	1	1	0	0	0	1	0	0	0	0	0	0	0	1	0	0	0	0	1	0	1	0	0	0
X_citri_citri_LP027_05	2	4	0	1	1	1	1	0	0	1	0	2	1	1	1	0	1	1	1	1	1	0	1	1	1	1	1	0	0	0	1	0	0	0	0	0	0	0	1	0	0	0	0	1	0	1	0	0	0
X_citri_citri_LP027_13	2	4	0	1	1	1	1	0	0	1	0	2	1	1	1	0	1	1	1	1	1	0	1	1	1	1	1	0	0	0	1	0	0	0	0	0	0	0	1	0	0	0	0	1	0	1	0	0	0
X_citri_citri_LP028_03	2	4	0	1	1	1	1	0	0	1	0	2	1	1	1	0	1	1	1	1	1	0	1	1	1	1	1	0	0	0	1	0	0	0	0	0	0	0	1	0	0	0	0	1	0	1	0	0	0
X_citri_citri_LP028_05	2	4	0	1	1	1	1	0	0	1	0	2	1	1	1	0	1	1	1	1	1	0	1	1	1	1	1	0	0	0	1	0	0	0	0	0	0	0	1	0	0	0	0	1	0	1	0	0	0
X_citri_citri_LP028_06	2	4	0	1	1	1	1	0	0	1	0	2	1	1	1	0	1	1	1	1	1	0	1	1	1	1	1	0	0	0	1	0	0	0	0	0	0	0	1	0	0	0	0	1	0	1	0	0	0
X_citri_citri_LP029_13	2	4	0	1	1	1	1	0	0	1	0	2	1	1	1	0	1	1	1	1	1	0	1	1	1	1	1	0	0	0	1	0	0	0	0	0	0	0	1	0	0	0	0	1	0	1	0	0	0
X_citri_citri_LP029_15	2	4	0	1	1	1	1	0	0	1	0	2	1	1	1	0	1	1	1	1	1	0	1	1	1	1	1	0	0	0	1	0	0	0	0	0	0	0	1	0	0	0	0	1	0	1	0	0	0
X_citri_citri_LP030_1	2	2	0	1	1	1	1	0	0	1	0	2	1	1	1	0	1	1	1	1	1	0	1	1	1	1	1	0	0	0	1	0	0	0	0	0	0	0	1	0	0	0	0	1	0	1	0	0	0
X_citri_citri_LP031_1	2	3	0	1	1	1	1	0	0	1	0	2	1	1	1	0	1	1	1	1	1	0	1	1	1	1	1	0	0	0	1	0	0	0	0	0	0	0	1	0	0	0	0	1	0	1	0	0	0
X_citri_citri_LP032_1	2	2	0	1	1	1	1	0	0	1	0	2	1	1	1	0	1	1	1	1	1	0	1	1	1	1	1	0	0	0	1	0	0	0	0	0	0	0	1	0	0	0	0	1	0	1	0	0	0
X_citri_citri_LP033_1	2	2	0	1	1	1	1	0	0	1	0	2	1	1	1	0	1	1	1	1	1	0	1	1	1	1	1	0	0	0	1	0	0	0	0	0	0	0	1	0	0	0	0	1	0	1	0	0	0
X_citri_citri_LP034_1	2	2	0	1	1	1	1	0	0	1	0	2	1	1	1	0	1	1	1	1	1	0	1	1	1	1	1	0	0	0	1	0	0	0	0	0	0	0	1	0	0	0	0	1	0	1	0	0	0
X_citri_citri_LP035_1	2	2	0	1	1	1	1	0	0	1	0	2	1	1	1	0	1	1	1	1	1	0	1	1	1	1	1	0	0	0	1	0	0	0	0	0	0	0	1	0	0	0	0	1	0	1	0	0	0
X_citri_citri_LP036_1	2	2	0	1	1	1	1	0	0	1	0	2	1	1	1	0	1	1	1	1	1	0	1	1	1	1	1	0	0	0	1	0	0	0	0	0	0	0	1	0	0	0	0	1	0	1	0	0	0
X_citri_citri_MN10	2	3	0	1	1	1	1	0	0	1	0	2	1	1	1	0	1	1	1	1	1	0	1	1	1	1	1	0	0	0	1	0	0	0	0	0	0	0	1	4	0	0	0	1	0	1	0	0	0
X_citri_citri_MN11	2	3	0	1	1	1	1	0	0	1	0	2	1	1	1	0	1	1	1	1	1	0	1	1	1	1	1	0	0	0	1	0	0	0	0	0	0	0	1	4	0	0	0	1	0	1	0	0	0
X_citri_citri_MN12	2	3	0	1	1	1	1	0	0	1	0	2	1	1	1	0	1	1	1	1	1	0	1	1	1	1	1	0	0	0	1	0	0	0	0	0	0	0	1	4	0	0	0	1	0	1	0	0	0
X_citri_citri_NCPPB211	2	3	0	1	1	1	1	0	0	1	0	2	1	1	1	0	1	1	1	1	1	0	1	1	1	1	1	0	0	0	1	0	0	0	0	0	0	0	1	0	0	0	0	1	0	1	0	0	0
X_citri_citri_NCPPB226	2	3	0	1	1	1	1	0	0	1	0	2	1	1	1	0	1	1	1	1	1	0	1	1	1	1	1	0	0	0	1	0	0	0	0	0	0	0	1	0	0	0	0	1	0	1	0	0	0
X_citri_citri_NCPPB3562	2	4	1	1	1	1	1	0	0	1	0	2	1	1	1	0	1	1	1	1	1	0	1	1	1	1	1	0	0	0	1	0	0	0	0	0	0	0	1	0	0	0	0	1	0	1	0	0	0
X_citri_citri_NCPPB3607	2	2	1	1	1	1	1	0	0	1	0	2	1	1	1	0	1	1	1	1	1	0	1	1	1	1	1	0	0	0	1	0	0	0	0	0	0	0	1	0	0	0	0	1	0	0	0	0	0
X_citri_citri_NCPPB3608	2	3	1	1	1	1	1	0	0	1	0	2	1	1	1	0	1	1	1	1	1	0	1	1	1	1	1	1	0	0	1	0	0	0	0	0	0	0	1	0	0	0	0	1	0	1	0	0	0
X_citri_citri_NCPPB3610	2	2	0	1	1	1	1	0	0	1	0	2	0	1	1	0	0	1	1	1	1	0	1	1	1	1	0	0	0	0	1	0	0	0	0	0	0	0	0	0	0	0	0	1	0	1	0	0	0
X_citri_citri_NCPPB3612	2	2	1	1	1	1	1	0	0	1	0	2	1	1	1	0	1	1	1	1	1	0	1	1	1	1	1	0	0	0	1	0	0	0	0	0	0	0	1	0	0	0	0	1	0	1	0	0	0
X_citri_citri_NCPPB406	2	3	0	1	1	1	1	0	0	1	0	2	1	1	1	0	1	1	1	1	1	0	1	1	1	1	1	0	0	0	1	0	0	0	0	0	0	0	1	0	0	0	0	1	0	1	0	0	0
X_citri_citri_NIGEB_386	2	4	1	1	1	1	1	0	0	1	0	2	1	1	1	0	1	1	1	1	1	0	1	1	1	1	1	0	0	0	1	0	0	0	0	0	0	0	1	2	0	0	0	1	0	1	0	0	0
X_citri_citri_NIGEB_88	2	4	1	1	1	1	1	0	0	1	0	2	1	1	1	0	1	1	1	1	1	0	1	1	1	1	1	0	0	0	1	0	0	0	0	0	0	0	1	1	0	0	0	1	0	1	0	0	0
X_citri_citri_NT17	2	3	0	1	1	1	1	0	0	1	0	2	1	1	1	0	1	1	1	1	1	0	1	1	1	1	1	0	0	0	1	0	0	0	0	0	0	0	1	4	0	0	0	1	0	1	0	0	0
X_citri_citri_TX160042	2	3	1	1	1	1	1	0	0	1	0	2	1	1	1	0	1	1	1	1	1	0	1	1	1	1	1	1	0	0	1	0	0	0	0	0	0	0	1	2	0	0	0	1	0	1	0	0	0
X_citri_citri_TX160149	2	3	1	1	1	1	1	0	0	1	0	2	1	1	1	0	1	1	1	1	1	0	1	1	1	1	1	1	0	0	1	0	0	0	0	0	0	0	1	2	0	0	0	1	0	1	0	0	0
X_citri_citri_TX160197	2	3	1	1	1	1	1	0	0	1	0	2	1	1	1	0	1	1	1	1	1	0	1	1	1	1	1	1	0	0	1	0	0	0	0	0	0	0	1	2	0	0	0	1	0	1	0	0	0
X_citri_citri_UI6	2	3	0	1	1	1	1	0	0	1	0	2	1	1	1	0	1	1	1	1	1	0	1	1	1	1	1	0	0	0	1	0	0	0	0	0	0	0	1	4	0	0	0	1	0	1	0	0	0
X_citri_citri_UI7	2	3	0	1	1	1	1	0	0	1	0	2	1	1	1	0	1	1	1	1	1	0	1	1	1	1	1	0	0	0	1	0	0	0	0	0	0	0	1	4	0	0	0	1	0	1	0	0	0
X_citri_citri_X2003_3218	2	3	1	1	1	1	1	0	0	1	0	2	1	1	1	0	1	1	1	1	1	0	1	1	1	1	1	1	0	0	1	0	0	0	0	0	0	0	1	0	0	0	0	1	0	1	0	0	0
X_citri_citri_Xcc29_1	2	3	0	1	1	1	1	0	0	1	0	2	1	1	1	0	1	1	1	1	1	0	1	1	1	1	1	0	0	0	1	0	0	0	0	0	0	0	1	5	0	0	0	1	0	1	0	0	0
X_citri_citri_Xcc49	2	3	0	1	1	1	1	0	0	1	0	2	1	1	1	0	1	1	1	1	1	0	1	1	1	1	1	0	0	0	1	0	0	0	0	0	0	0	1	4	0	0	0	1	0	1	0	0	0
X_citri_citri_gd2	2	3	0	1	1	1	1	0	0	1	0	2	1	1	1	0	1	1	1	1	1	0	1	1	1	1	1	0	0	0	1	0	0	0	0	0	0	0	1	4	0	0	0	1	0	1	0	0	0
X_citri_citri_gd3	2	3	0	1	1	1	1	0	0	1	0	2	1	1	1	0	1	1	1	1	1	0	1	1	1	1	1	0	0	0	1	0	0	0	0	0	0	0	1	4	0	0	0	1	0	1	0	0	0
X_citri_citri_jx_6	2	3	0	1	1	1	1	0	0	1	0	2	1	1	1	0	1	1	1	1	1	0	1	1	1	1	1	0	0	0	1	0	0	0	0	0	0	0	1	4	0	0	0	1	0	1	0	0	0
X_citri_citri_jx4	2	3	0	1	1	1	1	0	0	1	0	2	1	1	1	0	1	1	1	1	1	0	1	1	1	1	1	0	0	0	1	0	0	0	0	0	0	0	1	4	0	0	0	1	0	1	0	0	0
X_citri_citri_jx5	2	3	0	1	1	1	1	0	0	1	0	2	1	1	1	0	1	1	1	1	1	0	1	1	1	1	1	0	0	0	1	0	0	0	0	0	0	0	1	4	0	0	0	1	0	1	0	0	0
X_citri_citri_mf20	2	3	0	1	1	1	1	0	0	1	0	2	1	1	1	0	1	1	1	1	1	0	1	1	1	1	1	0	0	0	1	0	0	0	0	0	0	0	1	4	0	0	0	1	0	1	0	0	0
X_citri_fuscans_4834R	2	2	1	1	1	1	1	0	1	1	2	2	2	1	1	0	2	1	1	0	1	0	0	1	1	1	1	0	0	0	0	0	0	0	0	0	2	1	1	2	1	0	0	0	0	0	1	0	0
X_citri_fuscans_CFBP1815	2	2	1	1	1	1	1	0	1	1	2	2	1	1	1	0	1	1	1	0	1	0	0	1	1	1	1	0	0	0	0	0	0	0	0	0	2	1	1	0	1	0	0	0	0	0	1	0	0
X_citri_fuscans_CFBP4884	2	1	1	1	1	1	1	0	1	1	2	2	0	1	1	0	2	1	1	0	1	0	0	1	1	1	1	0	0	0	0	0	0	0	0	0	2	1	1	0	1	0	0	0	0	0	1	0	0
X_citri_fuscans_CFBP6960	2	2	1	1	1	1	1	0	1	1	2	2	1	1	1	0	1	1	1	0	1	0	0	1	1	1	1	0	0	0	0	0	0	0	0	0	2	1	1	0	1	0	0	0	0	0	1	0	0
X_citri_fuscans_CFBP6970	2	2	0	1	1	1	1	0	0	1	2	2	2	1	1	0	0	1	1	0	1	0	0	1	1	1	1	0	0	0	0	1	0	0	0	0	2	0	1	0	1	0	0	0	0	0	1	0	0
X_citri_fuscans_CFBP6988	2	2	0	1	1	1	1	0	0	1	2	2	2	1	1	1	2	1	0	0	1	0	0	1	1	1	1	0	0	0	1	1	0	1	0	0	2	0	1	1	0	0	0	1	0	0	0	0	0
X_citri_fuscans_CFBP6994	2	1	0	1	1	1	1	0	1	1	2	2	2	1	1	0	2	1	1	0	0	0	0	1	1	0	1	0	0	0	0	1	0	0	0	0	2	0	1	0	0	0	0	0	0	0	0	0	0
X_citri_fuscans_CFBP6996	2	1	0	1	1	1	1	0	0	1	2	2	2	1	1	0	2	1	1	0	1	0	0	1	1	0	1	0	0	0	0	1	0	0	0	0	2	0	1	0	0	0	0	0	0	0	0	0	0
X_citri_fuscans_CFBP7766	2	2	1	1	1	1	1	0	1	1	2	2	0	1	1	0	2	1	1	0	1	0	0	1	1	1	1	0	0	0	0	0	0	0	0	0	2	1	1	0	1	0	0	0	0	0	1	0	0
X_citri_fuscans_FH61	2	2	1	1	1	1	1	0	0	1	2	2	2	1	1	0	2	1	1	0	1	0	0	1	1	1	1	0	0	0	0	1	0	0	0	0	2	0	1	2	1	0	0	0	0	0	1	0	0
X_citri_fuscans_ISO118C1	2	3	1	1	1	1	1	0	0	1	2	2	1	1	1	0	2	1	1	0	1	0	0	1	1	1	1	0	0	0	0	1	0	0	0	0	1	0	1	1	1	0	0	0	0	0	1	0	0
X_citri_fuscans_ISO118C5	2	3	1	1	1	1	1	0	0	1	2	2	1	1	1	0	2	1	1	0	1	0	0	1	1	1	1	0	0	0	0	1	0	0	0	0	1	0	1	1	1	0	0	0	0	0	1	0	0
X_citri_fuscans_ISO12C3	2	3	1	1	1	1	1	0	0	1	2	2	1	1	1	0	2	1	1	0	1	0	0	1	1	1	1	0	0	0	0	1	0	0	0	0	1	0	1	1	1	0	0	0	0	0	1	0	0
X_citri_fuscans_LMG826	1	2	1	0	1	0	1	0	0	1	2	1	1	1	1	0	0	1	1	0	1	0	0	1	1	1	1	0	0	0	0	0	0	0	0	0	2	1	1	0	0	0	0	0	0	0	1	0	0
X_citri_fuscans_M12	2	2	0	1	1	1	1	0	0	1	2	2	1	1	1	0	2	1	1	0	1	0	0	1	1	1	1	0	0	0	0	1	0	0	0	0	2	0	1	2	1	0	0	0	0	0	1	0	0
X_citri_fuscans_NCPPB1056	2	2	0	1	1	1	1	0	1	1	2	2	1	1	1	0	2	1	1	0	1	0	0	1	1	1	1	0	0	0	0	1	0	0	0	0	2	0	1	1	1	0	0	0	0	0	1	0	0
X_citri_fuscans_NCPPB1058	2	2	1	1	1	1	1	0	1	1	2	2	1	1	1	0	2	1	1	0	1	0	0	1	1	1	1	0	0	0	0	1	0	0	0	0	2	0	1	0	1	0	0	0	0	0	1	0	0
X_citri_fuscans_NCPPB1402	2	2	0	1	1	1	1	0	1	1	2	2	1	1	1	0	1	1	1	0	1	0	0	1	1	1	1	0	0	0	0	1	0	0	0	0	2	0	1	2	1	0	0	0	0	0	1	0	0
X_citri_fuscans_NCPPB1433	2	2	1	1	1	1	1	0	1	1	2	2	1	1	1	0	2	1	1	0	1	0	0	1	1	1	1	0	0	0	0	0	0	0	0	0	2	1	1	1	1	0	0	0	0	0	1	0	0
X_citri_fuscans_NCPPB1654	2	2	1	1	1	1	1	0	1	1	2	2	1	1	1	0	2	1	1	0	1	0	0	1	1	1	1	0	0	0	0	0	0	0	0	0	2	1	1	1	1	0	0	0	0	0	1	0	0
X_citri_fuscans_NCPPB2665	2	2	1	1	1	1	1	0	1	1	2	2	1	1	1	0	2	1	1	0	1	0	0	1	1	1	1	0	0	0	0	0	0	0	0	0	2	1	1	1	1	0	0	0	0	0	1	0	0
X_citri_fuscans_NCPPB3660	2	2	1	1	1	1	1	0	1	1	2	2	1	1	1	0	2	1	1	0	1	0	0	1	1	1	1	0	0	0	0	1	0	0	0	0	2	0	1	2	1	0	0	0	0	0	1	0	0
X_citri_fuscans_NCPPB381	2	2	1	1	1	1	1	0	0	1	2	2	1	1	1	0	2	1	1	0	1	0	0	1	1	1	1	0	0	0	0	0	0	0	0	0	2	1	1	1	0	0	0	0	0	0	1	0	0
X_citri_fuscans_NCPPB670	2	2	0	1	1	1	1	0	1	1	2	2	1	1	1	0	2	1	1	0	1	0	0	1	1	1	1	0	0	0	0	1	0	0	0	0	2	0	1	0	1	0	0	0	0	0	1	0	0
X_citri_fuscans_PR8F	2	2	0	1	1	1	1	0	0	1	2	2	2	1	1	0	2	1	1	0	1	0	0	1	1	1	1	0	0	0	0	1	0	0	0	0	2	1	1	2	1	0	0	0	0	0	1	0	0
X_citri_fuscans_X621	2	2	0	1	1	1	1	0	0	1	2	2	1	1	1	0	2	1	1	0	1	0	0	1	1	1	1	0	0	0	0	1	0	0	0	0	2	1	1	1	1	0	0	0	0	0	1	0	0
X_citri_fuscans_XCP631	2	2	0	1	1	1	1	0	0	1	2	2	1	1	1	0	2	1	1	0	1	0	0	1	1	1	1	0	0	0	0	1	0	0	0	0	2	1	1	1	1	0	0	0	0	0	1	0	0
X_citri_fuscans_Xff49	2	2	0	1	1	1	1	0	1	1	2	2	3	1	1	0	2	1	1	0	1	0	0	1	1	1	1	0	0	0	0	1	0	0	0	0	2	0	1	1	1	0	0	0	0	0	1	0	0
X_citri_glycines_1017	2	2	0	1	1	1	1	0	0	1	0	2	2	1	0	0	1	1	1	1	1	0	1	1	1	1	1	1	0	0	0	1	0	0	0	0	1	0	1	9	1	0	0	1	0	1	0	0	0
X_citri_glycines_1018	2	2	0	1	1	1	1	0	0	1	0	2	2	1	0	0	1	1	1	1	1	0	1	1	1	1	1	1	0	0	0	1	0	0	0	0	1	0	1	4	1	0	0	1	0	1	0	0	0
X_citri_glycines_1045	2	2	0	1	1	1	1	0	0	1	0	2	1	1	0	0	1	1	1	1	1	0	1	1	1	1	1	1	0	0	0	1	0	0	0	0	1	0	1	9	1	0	0	1	0	1	0	0	0
X_citri_glycines_1157	2	2	0	1	1	1	1	0	0	1	0	2	1	1	0	0	0	1	1	1	1	0	1	1	1	1	1	1	0	0	0	1	0	0	0	0	1	0	1	7	1	0	0	1	0	1	0	0	0
X_citri_glycines_12_2	2	2	0	1	1	1	1	0	0	1	0	2	1	1	0	0	1	1	1	1	1	0	1	1	1	1	1	1	0	0	0	1	0	0	0	0	1	0	1	6	1	0	0	1	0	1	0	0	0
X_citri_glycines_12609	2	2	0	1	1	1	1	0	0	1	0	2	0	1	0	0	1	1	1	1	1	0	1	1	1	1	1	0	0	0	0	1	0	0	0	0	1	0	1	0	0	0	0	1	0	1	0	0	0
X_citri_glycines_8ra	2	2	0	1	1	1	1	0	0	1	0	2	2	1	0	0	1	1	1	1	1	0	1	1	1	1	1	1	0	0	0	1	1	1	0	0	1	0	1	6	1	0	0	1	0	1	0	0	0
X_citri_glycines_CFBP2526	2	2	0	1	1	1	1	0	0	1	0	2	1	1	0	0	1	1	1	1	1	0	1	1	1	1	1	1	0	0	0	1	0	0	0	0	1	0	1	0	1	0	0	1	0	1	0	0	0
X_citri_glycines_CFBP7119	2	4	0	1	1	1	1	0	0	1	0	2	1	1	0	0	1	1	1	1	1	0	1	1	1	1	1	1	0	0	0	1	0	0	0	0	1	0	1	0	1	0	0	1	0	1	0	0	0
X_citri_glycines_EB08	2	2	0	1	1	1	1	0	0	1	0	2	2	1	0	0	1	1	1	1	1	0	1	1	1	1	1	1	0	0	0	1	0	0	0	0	1	0	1	6	1	0	0	1	0	1	0	0	0
X_citri_glycines_K2	2	2	0	1	1	1	1	0	0	1	0	2	3	1	0	0	1	1	1	1	1	0	1	1	1	1	1	1	0	0	0	1	0	0	0	0	1	0	1	6	1	0	0	1	0	1	0	0	0
X_citri_glycines_LMG712	2	2	0	1	1	1	1	0	0	1	0	2	0	1	0	0	1	1	1	1	1	0	1	1	1	1	1	1	0	0	0	1	0	0	0	0	1	0	1	0	1	0	0	1	0	1	0	0	0
X_citri_malvacearum_AR81009	2	4	2	1	1	1	1	0	0	1	0	1	1	1	0	0	1	0	0	1	1	0	1	1	1	1	1	1	0	0	0	0	0	0	0	0	1	0	1	13	1	1	0	1	0	0	0	0	0
X_citri_malvacearum_GSPB1386	2	2	1	1	1	1	1	0	0	1	0	1	1	1	0	0	0	0	0	1	1	0	1	1	1	1	1	1	0	0	0	0	0	0	0	0	1	0	1	0	1	1	0	1	0	0	0	0	0
X_citri_malvacearum_GSPB2388	2	2	1	1	1	1	1	0	0	1	0	1	1	1	0	0	3	0	0	1	1	0	1	1	1	1	1	1	0	0	0	1	0	0	0	0	1	0	1	0	0	1	0	1	0	1	0	0	0
X_citri_malvacearum_HD_1	2	4	2	1	1	1	1	0	0	1	0	1	1	1	0	0	1	0	0	1	1	0	1	1	1	1	1	1	0	0	0	0	0	0	0	0	1	0	1	13	1	1	0	1	0	0	0	0	0
X_citri_malvacearum_LMG761	2	3	0	1	1	1	1	0	0	1	0	1	1	1	0	0	1	0	0	1	1	0	1	1	1	1	1	1	0	0	0	0	0	0	0	0	1	0	1	0	1	1	0	1	0	0	0	0	0
X_citri_malvacearum_MS14003	2	3	1	1	1	1	1	0	0	1	0	1	1	1	0	0	1	0	0	1	1	0	1	1	1	1	1	1	0	0	0	0	0	0	0	0	1	0	1	8	1	1	0	1	0	0	0	0	0
X_citri_malvacearum_MSCT	2	3	1	1	1	1	1	0	0	1	0	1	1	1	0	0	1	0	0	1	1	0	1	1	1	1	1	1	0	0	0	0	0	0	0	0	1	0	1	8	1	1	0	1	0	0	0	0	0
X_citri_malvacearum_WHRI5232	2	2	1	1	1	1	1	0	0	1	0	1	1	1	0	0	1	0	0	1	1	0	1	1	1	1	1	1	0	0	0	0	0	0	0	0	1	0	1	0	1	1	0	1	0	0	0	0	0
X_citri_malvacearum_X18	2	3	1	1	1	1	1	0	0	1	0	1	1	1	0	0	1	0	0	1	1	0	1	1	1	1	1	1	0	0	0	0	0	0	0	0	1	0	1	2	1	1	0	1	0	0	0	0	0
X_citri_malvacearum_X20	2	3	1	1	1	1	1	0	0	1	0	1	1	1	0	0	1	0	0	1	1	0	1	1	1	1	1	1	0	0	0	0	0	0	0	0	1	0	1	1	1	1	0	1	0	0	0	0	0
X_citri_malvacearum_XcmH1005	2	4	2	1	1	1	1	0	0	1	0	1	1	1	0	0	1	0	0	1	1	0	1	1	1	1	1	1	0	0	0	0	0	0	0	0	1	0	1	12	1	1	0	1	0	0	0	0	0
X_citri_malvacearum_XcmN1003	2	4	2	1	1	1	1	0	0	1	0	1	1	1	0	0	1	0	0	1	1	0	1	1	1	1	1	1	0	0	0	0	0	0	0	0	1	0	1	9	1	1	0	1	0	0	0	0	0
X_citri_mangiferaeindicae_LG56_10	2	4	1	1	1	1	1	0	0	1	0	1	1	1	0	0	0	1	1	1	1	0	1	1	1	1	1	0	0	0	0	1	0	0	0	0	0	0	1	1	2	0	0	1	0	0	0	0	0
X_citri_mangiferaeindicae_LG81_27	2	4	1	1	1	1	1	0	0	1	0	1	1	1	0	0	0	1	1	1	1	0	1	1	1	1	1	0	0	0	0	1	0	0	0	0	0	0	1	1	1	0	0	1	0	0	0	0	0
X_citri_mangiferaeindicae_LMG941	2	4	1	1	1	1	1	0	0	1	0	1	1	1	0	0	0	1	1	1	1	0	1	1	1	1	1	0	0	0	0	1	0	0	0	0	0	1	1	1	1	0	0	1	0	1	0	0	0
X_citri_na_CCRMXCV117	2	2	0	3	1	1	1	0	0	1	1	2	1	1	0	1	1	1	1	1	1	0	1	1	1	1	1	0	0	0	0	0	0	0	0	1	0	0	1	0	0	0	0	1	0	1	0	0	0
X_citri_na_CCRMXCV17	2	2	0	3	1	1	1	0	0	1	1	2	1	1	0	1	1	1	1	1	1	0	1	1	1	1	1	0	0	0	0	0	0	0	0	1	0	0	1	1	0	0	0	1	0	1	0	0	0
X_citri_na_CFBP2538	2	2	0	1	1	1	1	0	0	1	0	1	1	1	0	0	0	0	0	1	1	0	1	1	1	1	1	1	0	0	0	0	0	0	0	0	1	0	1	0	1	1	0	1	0	0	0	0	0
X_citri_na_CFBP7764	2	2	0	3	1	1	1	0	0	1	1	2	1	1	0	1	1	1	1	1	1	0	1	1	1	1	1	0	0	0	0	0	0	0	0	1	0	0	1	0	0	0	0	1	0	1	0	0	0
X_citri_na_M11	2	2	0	1	1	1	1	0	0	1	2	2	2	1	1	1	2	1	0	0	1	0	0	1	1	1	1	0	0	0	1	1	0	1	0	0	2	0	1	3	0	0	0	1	0	0	0	0	0
X_citri_na_T21	2	2	0	1	1	1	1	0	0	1	2	2	2	1	1	0	2	1	1	0	1	0	0	1	1	0	1	0	0	0	0	1	0	0	0	0	2	0	1	1	0	0	0	0	0	0	0	0	0
X_citri_na_UnB_Xtec2D	2	3	0	2	1	1	1	0	1	1	2	2	0	1	1	0	2	1	1	0	1	0	0	1	1	1	1	1	0	0	1	1	0	0	0	0	1	0	1	0	0	0	0	3	0	0	0	0	0
X_citri_na_UnB_XtecTG02_2	2	3	0	2	1	1	1	0	1	1	2	2	0	1	1	0	2	1	1	0	1	0	0	1	1	1	1	1	0	0	1	1	0	0	0	0	1	0	1	0	0	0	0	3	0	0	0	0	0
X_citri_phaseoli_CFBP4885	2	2	1	1	1	1	1	0	0	1	2	2	2	1	1	0	2	1	1	0	1	0	0	1	1	1	1	0	0	0	0	0	0	0	0	0	2	1	1	2	1	0	0	0	0	0	1	0	0
X_citri_phaseoli_CFBP6165	2	2	1	1	1	1	1	0	0	1	2	2	2	1	1	0	2	1	1	0	1	0	0	1	1	1	1	0	0	0	0	0	0	0	0	0	2	1	1	1	0	0	0	0	0	0	1	0	0
X_citri_phaseoli_CFBP6166	2	2	1	1	1	1	1	0	1	1	2	2	1	1	1	0	2	1	1	0	1	0	0	1	1	1	1	0	0	0	0	0	0	0	0	0	2	1	1	2	1	0	0	0	0	0	1	0	0
X_citri_phaseoli_CFBP6167	2	2	1	1	1	1	1	0	0	1	2	2	1	1	1	0	2	1	1	0	1	0	0	1	1	1	1	0	0	0	0	1	0	0	0	0	2	0	1	2	1	0	0	0	0	0	1	0	0
X_citri_phaseoli_CFBP6975	2	2	1	1	1	1	1	0	0	1	2	2	1	1	1	0	2	1	1	0	1	0	0	1	1	1	1	0	0	0	0	0	0	0	0	0	2	0	1	2	1	0	0	0	0	0	1	0	0
X_citri_phaseoli_CFBP6989	2	2	0	1	1	1	1	0	0	1	2	2	2	1	1	1	2	1	0	0	1	0	0	1	1	1	1	0	0	0	1	1	0	1	0	0	2	0	1	3	0	0	0	1	0	0	0	0	0
X_citri_phaseoli_CFBP6990	2	2	0	1	1	1	1	0	0	1	2	2	2	1	1	1	2	1	0	0	1	0	0	1	1	1	1	0	0	0	1	1	0	1	0	0	2	0	1	3	0	0	0	1	0	0	0	0	0
X_citri_phaseoli_CFBP6991	2	2	0	1	1	1	1	0	0	1	2	2	1	1	1	1	2	1	0	0	1	0	0	1	1	1	1	0	0	0	1	1	0	1	0	0	2	0	1	3	0	0	0	1	0	0	0	0	0
X_citri_phaseoli_CFBP6992	2	1	0	1	1	1	1	0	0	1	2	2	2	1	1	0	2	1	1	0	1	0	0	1	1	0	1	0	0	0	0	1	0	0	0	0	2	0	1	1	0	0	0	0	0	0	0	0	0
X_citri_phaseoli_CFBP7767	2	2	1	1	1	1	1	0	1	1	2	2	1	1	1	0	2	1	1	0	1	0	0	1	1	1	1	0	0	0	0	0	0	0	0	0	2	1	1	2	1	0	0	0	0	0	1	0	0
X_citri_punicae_BD0022	2	3	1	1	1	1	1	0	0	1	1	2	1	1	1	0	1	1	1	1	1	0	1	1	1	1	1	2	0	0	1	0	0	0	1	0	1	0	1	5	0	1	0	0	0	0	1	0	0
X_citri_punicae_BD0023	2	3	1	1	1	1	1	0	0	1	1	2	1	1	1	0	1	1	1	1	1	0	1	1	1	1	1	2	0	0	1	0	0	0	1	0	1	0	1	5	0	1	0	0	0	0	1	0	0
X_citri_punicae_BD0025	2	3	1	1	1	1	1	0	0	1	1	2	1	1	1	0	1	1	1	1	1	0	1	1	1	1	1	2	0	0	1	0	0	0	1	0	1	0	1	5	0	1	0	0	0	0	1	0	0
X_citri_punicae_Bagalkot	2	2	1	1	1	1	1	0	0	1	1	2	1	1	1	0	1	1	1	1	1	0	1	1	1	1	1	2	0	0	1	0	0	0	0	0	2	1	1	6	0	1	0	0	0	0	1	0	0
X_citri_punicae_LMG7439	2	3	1	1	1	1	1	0	0	1	1	2	1	1	1	0	1	1	1	1	1	0	1	1	1	1	1	2	0	0	1	0	0	0	2	0	1	0	1	5	0	1	0	0	0	0	1	0	0
X_citri_punicae_LMG7504	2	4	1	1	1	1	1	0	0	1	1	2	1	1	1	0	1	1	1	1	1	0	1	1	1	1	1	2	0	0	1	0	0	0	1	0	1	0	1	8	0	1	0	0	0	0	1	0	0
X_citri_punicae_LMG859	2	4	1	1	1	1	1	0	0	1	1	2	1	1	1	0	1	1	1	1	1	0	1	1	1	1	1	2	0	0	1	0	0	0	1	0	1	0	1	6	0	1	0	0	0	0	1	0	0
X_citri_punicae_NCPPB3563	2	2	1	1	1	1	1	0	0	1	1	2	1	1	1	0	1	1	1	1	1	0	1	1	1	1	1	2	0	0	1	0	0	0	0	0	0	1	1	2	0	1	0	0	0	0	1	0	0
X_citri_vignicola_CFBP7111	2	2	0	1	1	1	1	0	1	1	2	2	0	1	1	0	1	1	1	0	1	0	0	1	1	1	1	0	0	0	0	1	1	1	1	0	1	0	1	0	1	0	0	1	0	0	0	1	0
X_citri_vignicola_CFBP7112	2	2	0	1	0	1	1	0	0	1	2	2	1	1	1	1	1	1	0	0	1	0	0	1	1	1	1	1	0	0	1	0	0	1	0	0	3	0	1	9	0	0	0	0	0	0	1	0	0
X_citri_vignicola_CFBP7113	2	2	0	1	0	0	1	0	0	1	1	2	2	1	1	1	2	1	1	0	2	0	0	1	1	1	1	1	0	0	1	0	0	0	0	0	1	0	1	1	0	0	0	1	0	0	1	0	0
X_citri_viticola_CCRMXCV80	2	2	0	3	1	1	1	0	0	1	1	2	1	1	0	1	1	1	1	1	1	0	1	1	1	1	1	0	0	0	0	0	0	0	0	1	0	0	1	0	0	0	0	1	0	1	0	0	0
X_citri_viticola_LMG965	2	2	0	3	1	1	1	0	0	1	1	2	1	1	0	1	1	1	1	1	1	0	1	1	1	1	1	0	0	0	0	0	0	0	0	1	0	0	1	0	0	0	0	1	0	1	0	0	0
X_codiaei_na_CFBP4690	2	0	0	1	0	1	0	0	0	1	1	1	0	1	1	0	0	0	1	0	0	0	0	0	0	0	0	1	1	0	1	0	0	0	0	0	0	0	0	0	0	1	1	0	0	0	0	0	0
X_cucurbitae_na_ATCC23378	2	1	0	2	0	1	0	0	0	1	0	2	1	1	1	0	0	0	0	0	0	0	0	1	0	0	0	1	1	0	1	0	0	0	0	0	0	0	0	1	0	1	1	0	0	0	1	0	0
X_cucurbitae_na_CFBP2542	2	1	0	2	0	1	0	0	0	1	0	2	1	1	1	0	0	0	0	0	0	0	0	1	0	0	0	1	1	0	1	0	0	0	0	0	0	0	0	0	0	1	1	0	0	0	1	0	0
X_dyei_na_CFBP7245	2	1	0	2	0	1	1	0	1	1	1	2	1	1	1	0	1	1	2	0	0	0	0	1	0	0	0	2	1	0	1	0	2	1	1	1	1	1	1	0	0	2	0	0	0	0	1	0	0
X_dyei_na_PLY_1	2	0	0	0	0	0	0	0	0	0	0	0	0	0	0	0	0	0	0	0	0	0	0	0	0	0	0	0	0	0	0	0	0	0	0	0	0	0	0	0	0	2	0	0	0	0	0	0	0
X_dyei_na_PLY_2	2	0	0	0	0	0	0	0	0	0	0	0	0	0	0	0	0	0	0	0	0	0	0	0	0	0	0	0	0	0	0	0	0	0	0	0	0	0	0	0	0	2	0	0	0	0	0	0	0
X_euroxanthea_na_1	2	0	0	0	0	0	0	0	0	0	0	0	0	1	0	0	0	0	0	0	0	0	0	0	0	0	0	0	0	0	0	0	0	0	0	0	0	0	0	0	0	0	0	0	0	0	0	0	0
X_euroxanthea_na_CPBF424	2	0	0	0	0	0	0	0	1	1	1	0	0	1	1	0	0	0	0	0	0	0	0	0	0	0	0	0	1	0	1	0	0	0	0	0	0	0	0	0	0	0	0	0	0	0	0	0	0
X_euroxanthea_na_CPBF761	2	0	0	0	0	0	0	0	0	0	0	0	0	1	0	0	0	0	0	0	0	0	0	0	0	0	0	0	0	0	0	0	0	0	0	0	0	0	0	0	0	0	0	0	0	0	0	0	0
X_euroxanthea_na_CPBF766	2	0	0	0	0	0	0	0	1	1	1	0	0	1	1	0	0	0	0	0	0	0	0	0	0	0	0	0	1	0	1	0	0	0	0	0	0	0	0	0	0	0	0	0	0	0	0	0	0
X_perforans_alangii_NCPPB1336	2	2	2	1	1	1	1	1	1	1	2	2	1	1	1	1	1	1	2	1	1	1	1	1	1	1	1	0	0	0	0	0	0	0	0	0	0	0	1	0	0	0	0	1	1	0	0	0	0
X_perforans_alfalfae_CFBP3836	2	2	0	1	1	1	1	0	1	1	2	2	1	1	1	1	2	1	2	1	1	1	1	1	1	1	1	0	0	0	0	0	0	0	0	0	0	0	1	0	0	0	0	1	1	0	0	0	0
X_perforans_alfalfae_LMG495	2	2	0	1	1	1	1	1	1	1	2	2	0	1	1	1	0	1	2	1	1	1	1	1	1	1	1	0	0	0	0	0	0	0	0	0	1	0	0	0	0	0	0	1	1	0	0	0	0
X_perforans_allii_CFBP6369	2	1	1	1	1	1	1	1	1	1	2	2	1	1	1	1	2	1	1	1	1	0	1	1	1	1	1	0	0	0	0	0	0	0	0	0	1	0	1	0	0	0	0	0	0	0	0	0	0
X_perforans_citrumelonis_CFBP3371	2	1	0	1	1	1	1	1	1	1	2	2	0	1	1	1	1	1	2	1	1	1	1	1	1	1	1	0	0	0	0	0	0	0	0	0	0	0	1	0	1	0	0	0	0	0	0	0	0
X_perforans_citrumelonis_FDC1510	2	1	0	1	1	1	1	1	1	1	2	2	0	1	1	1	2	1	2	1	1	1	1	1	1	1	1	0	0	0	0	0	0	0	0	0	0	0	1	0	1	0	0	0	0	0	0	0	0
X_perforans_citrumelonis_FDC1637	2	1	0	1	1	1	1	1	1	1	2	2	1	1	1	1	1	1	1	1	1	1	1	1	1	1	1	0	0	0	0	0	0	0	0	0	0	0	1	0	0	0	0	0	0	0	0	0	0
X_perforans_na_66b	3	2	1	1	0	1	1	1	1	1	1	2	0	1	1	0	1	1	0	1	1	0	0	1	1	1	1	0	0	1	0	0	0	0	0	1	2	0	1	0	1	0	0	1	1	0	0	0	0
X_perforans_na_83M	3	2	0	1	1	1	1	1	1	1	2	2	0	1	1	0	1	1	0	1	1	0	1	1	1	1	1	0	0	0	0	0	0	0	0	1	2	0	1	0	1	0	0	0	2	0	0	0	0
X_perforans_na_BRIP38997	3	3	1	1	1	1	1	1	1	1	2	2	1	1	1	0	1	1	0	1	1	0	1	1	1	1	1	0	0	0	0	0	0	0	0	1	2	0	1	0	1	0	0	1	1	0	0	1	0
X_perforans_na_BRIP39016	3	2	0	1	1	1	1	1	1	1	2	2	1	1	1	1	1	1	2	1	2	0	1	1	1	1	1	0	0	0	0	0	0	0	0	1	1	0	1	0	0	0	0	0	1	0	0	1	0
X_perforans_na_BRIP62390	3	3	1	1	1	1	1	1	1	1	2	2	1	1	1	0	1	1	0	1	1	0	1	1	1	1	1	0	0	0	0	0	0	0	0	1	2	0	1	0	1	0	0	1	1	0	0	0	0
X_perforans_na_BRIP62391	3	3	1	1	1	1	1	1	1	1	2	2	1	1	1	0	1	1	0	1	1	0	1	1	1	1	1	0	0	0	0	0	0	0	0	1	2	0	1	0	1	0	0	1	1	0	0	0	0
X_perforans_na_BRIP62392	3	3	1	1	1	1	1	1	1	1	2	2	1	1	1	0	1	1	0	1	1	0	1	1	1	1	1	0	0	0	0	0	0	0	0	1	2	0	1	0	1	0	0	1	1	0	0	0	0
X_perforans_na_BRIP62395	3	3	1	1	1	1	1	1	1	1	2	2	1	1	1	0	1	1	0	1	1	0	1	1	1	1	1	0	0	0	0	0	0	0	0	1	2	0	1	0	1	0	0	1	1	0	0	0	0
X_perforans_na_BRIP62396	3	4	1	1	1	1	1	1	1	1	2	2	1	1	1	0	1	1	0	1	1	0	1	1	1	1	1	0	0	0	0	0	0	0	0	1	2	0	1	0	1	0	0	1	1	0	0	0	0
X_perforans_na_BRIP62400	3	3	1	1	1	1	1	1	1	1	2	2	1	1	1	0	1	1	0	1	1	0	1	1	1	1	1	0	0	0	0	0	0	0	0	1	2	0	1	0	1	0	0	1	1	0	0	0	0
X_perforans_na_BRIP62403	3	3	1	1	1	1	1	1	1	1	2	2	1	1	1	0	1	1	0	1	1	0	1	1	1	1	1	0	0	0	0	0	0	0	0	1	2	0	1	0	1	0	0	1	1	0	0	0	0
X_perforans_na_BRIP62425	3	3	1	1	1	1	1	1	1	1	2	2	1	1	1	0	1	1	0	1	1	0	1	1	1	1	1	0	0	0	0	0	0	0	0	1	2	0	1	0	1	0	0	1	1	0	0	0	0
X_perforans_na_BRIP62438	3	3	1	1	1	1	1	1	1	1	2	2	1	1	1	0	1	1	0	1	1	0	1	1	1	1	1	0	0	0	0	0	0	0	0	1	2	0	1	0	1	0	0	1	1	0	0	0	0
X_perforans_na_BRIP62441	3	3	1	1	1	1	1	1	1	1	2	2	1	1	1	0	1	1	0	1	1	0	1	1	1	1	1	0	0	0	0	0	0	0	0	1	2	0	1	0	1	0	0	1	1	0	0	0	0
X_perforans_na_BRIP62555	3	3	1	1	1	1	1	1	1	1	2	2	1	1	1	0	1	1	0	1	1	0	1	1	1	1	1	0	0	0	0	0	0	0	0	1	2	0	1	0	1	0	0	1	1	0	0	0	0
X_perforans_na_BRIP62757	3	3	1	1	1	1	1	1	1	1	2	2	1	1	1	0	1	1	0	1	1	0	1	1	1	1	1	0	0	0	0	0	0	0	0	1	2	0	1	0	1	0	0	1	1	0	0	0	0
X_perforans_na_BRIP62858	3	3	1	1	1	1	1	1	1	1	2	2	1	1	1	0	1	1	0	1	1	0	1	1	1	1	1	0	0	0	0	0	0	0	0	1	2	0	1	0	1	0	0	1	1	0	0	0	0
X_perforans_na_BRIP62959	3	3	1	1	1	1	1	1	1	1	2	2	1	1	1	0	1	1	0	1	1	0	1	1	1	1	1	0	0	0	0	0	0	0	0	1	2	0	1	0	1	0	0	1	1	0	0	0	0
X_perforans_na_BRIP63464	3	3	1	1	1	1	1	1	1	1	2	2	1	1	1	0	1	1	0	1	1	0	1	1	1	1	1	0	0	0	0	0	0	0	0	1	2	0	1	0	1	0	0	1	1	0	0	0	0
X_perforans_na_CFBP7921	2	1	1	1	1	1	1	0	0	1	2	3	1	1	1	1	2	1	2	1	1	0	1	1	1	0	1	0	0	0	0	0	0	0	1	0	1	1	1	0	0	0	0	0	1	0	0	0	0
X_perforans_na_DAR26930	2	2	0	1	1	1	1	1	1	1	2	2	1	2	1	1	1	1	1	1	1	1	1	1	1	1	1	0	0	0	0	0	0	0	0	0	1	0	1	0	0	0	0	1	0	0	1	0	0
X_perforans_na_DAR34895	3	2	0	1	1	1	1	1	1	1	2	2	1	1	1	0	1	1	0	1	1	0	1	1	1	1	1	0	0	0	0	0	0	0	0	1	2	0	1	0	1	0	0	0	1	0	0	0	0
X_perforans_na_DAR82542	3	2	0	1	1	1	1	1	1	1	2	2	1	1	0	0	1	1	0	1	1	0	1	1	1	1	1	0	0	0	0	0	0	0	0	1	2	0	1	0	1	0	0	0	1	0	0	0	0
X_perforans_na_LMG12749	2	1	1	1	1	1	1	1	1	1	2	2	1	1	1	1	1	1	1	1	2	1	1	1	1	1	1	1	0	0	0	0	0	0	0	0	1	0	1	0	0	0	0	0	0	0	0	0	0
X_perforans_na_LMG27970	4	2	0	1	1	1	1	1	0	1	1	2	0	1	1	0	1	1	1	1	1	0	1	1	1	1	1	0	0	0	0	0	0	0	0	1	1	0	0	0	1	0	0	0	1	0	0	1	0
X_perforans_na_LMG667	3	2	0	1	1	1	1	1	1	1	2	2	0	1	1	0	1	1	0	1	1	0	1	1	1	1	1	0	0	0	0	0	0	0	0	1	2	0	1	0	1	0	0	0	1	0	0	0	0
X_perforans_na_LMG905	3	2	0	1	1	1	1	0	1	1	1	2	0	1	1	0	1	1	0	1	1	0	1	1	1	1	1	0	0	0	0	0	0	0	0	1	2	0	1	0	1	0	0	0	1	0	0	1	0
X_perforans_na_LMG909	3	2	0	1	1	1	1	1	1	1	2	2	0	1	1	0	1	1	0	1	1	0	1	1	1	1	1	0	0	0	0	0	0	0	0	1	2	0	1	0	1	0	0	0	1	0	0	1	0
X_perforans_na_LMG918	3	3	1	1	1	1	1	0	1	1	2	2	1	1	1	1	1	1	2	1	1	0	1	1	1	1	1	0	0	0	0	0	0	0	0	1	2	0	1	0	0	0	0	1	1	0	0	0	0
X_perforans_na_LMG930	3	2	0	1	1	1	1	1	1	1	2	2	1	1	1	0	1	1	0	1	1	0	1	1	1	1	1	0	0	1	0	0	1	1	0	1	2	0	1	0	1	0	0	0	1	0	0	0	0
X_perforans_na_LMG933	3	2	0	1	1	1	1	1	1	1	2	2	1	1	1	0	1	1	0	1	1	0	1	1	1	1	1	0	0	0	0	0	0	0	0	1	2	0	1	0	1	0	0	0	1	0	0	1	0
X_perforans_na_NI38	3	2	0	1	1	0	0	1	1	1	2	2	0	1	1	0	1	1	0	1	1	0	1	1	1	1	1	0	0	0	0	0	0	0	0	1	2	0	1	0	1	0	0	0	1	0	0	1	0
X_perforans_na_Xe073	3	3	1	1	1	1	1	1	1	1	2	2	1	1	1	0	1	1	0	1	1	0	1	1	1	1	1	0	0	0	0	0	0	0	0	1	2	0	1	0	1	0	0	1	1	0	0	1	0
X_perforans_na_Xe074	3	3	1	1	1	1	1	1	1	1	2	2	1	1	1	0	1	1	0	1	1	0	1	1	1	1	1	0	0	0	0	0	0	0	0	1	2	0	1	0	1	0	0	1	1	0	0	1	0
X_perforans_na_Xe075	3	2	0	1	1	1	1	1	1	1	2	2	1	1	1	0	1	1	0	1	1	0	1	1	1	1	1	0	0	1	0	0	1	1	0	1	3	1	1	0	1	0	0	0	1	0	0	0	0
X_perforans_na_Xe076	3	2	0	1	1	1	1	1	1	1	2	2	1	1	1	0	1	1	0	1	1	0	1	1	1	1	1	0	0	1	0	0	0	0	0	1	2	0	1	0	1	0	0	0	1	0	0	0	0
X_perforans_na_Xe077	3	3	1	1	1	1	1	1	1	1	2	2	1	1	1	0	1	1	0	1	1	0	1	1	1	1	1	0	0	1	0	0	0	0	0	1	2	0	1	0	1	0	0	2	1	0	0	0	0
X_perforans_na_Xe078	3	2	0	1	1	1	1	1	1	1	2	2	1	1	1	0	1	1	0	1	1	0	1	1	1	1	1	0	0	0	0	0	0	0	0	1	2	0	1	0	1	0	0	0	1	0	0	0	0
X_perforans_na_Xe079	3	3	1	1	1	1	1	1	1	1	2	2	1	1	1	0	1	1	0	1	1	0	1	1	1	1	1	0	0	0	0	0	0	0	0	1	2	0	1	0	1	0	0	1	1	0	0	0	0
X_perforans_na_Xe081	3	3	1	1	1	1	1	1	1	1	2	2	1	1	1	0	1	1	0	1	1	0	1	1	1	1	1	0	0	0	0	0	0	0	0	1	2	0	1	0	1	0	0	1	1	0	0	0	0
X_perforans_na_Xe082	3	3	1	1	1	1	1	1	1	1	2	2	1	1	1	0	1	1	0	1	1	0	1	1	1	1	1	0	0	0	0	0	0	0	0	1	2	0	1	0	1	0	0	1	1	0	0	0	0
X_perforans_na_Xe083	3	3	1	1	1	1	1	1	1	1	2	2	1	1	1	0	1	1	0	1	1	0	1	1	1	1	1	0	0	0	0	0	0	0	0	1	2	0	1	0	1	0	0	1	1	0	0	0	0
X_perforans_na_Xe085	3	3	1	1	1	1	1	1	1	1	2	2	1	1	1	0	1	1	0	1	1	0	1	1	1	1	1	0	0	0	0	0	0	0	0	1	2	0	1	0	1	0	0	1	1	0	0	0	0
X_perforans_na_Xe086	3	3	1	1	1	1	1	1	1	1	2	2	1	1	1	0	1	1	0	1	1	0	1	1	1	1	1	0	0	0	0	0	0	0	0	1	2	0	1	0	1	0	0	1	1	0	0	0	0
X_perforans_na_Xe091	3	3	1	1	1	1	1	1	1	1	2	2	1	1	1	0	1	1	0	1	1	0	1	1	1	1	1	0	0	0	0	0	0	0	0	1	2	0	1	0	1	0	0	1	1	0	0	0	0
X_perforans_na_Xe101	3	3	1	1	1	1	1	1	1	1	2	2	1	1	1	0	1	1	0	1	1	0	1	1	1	1	1	0	0	0	0	0	0	0	0	1	2	0	1	0	1	0	0	1	1	0	0	0	0
X_perforans_na_Xe102	3	3	1	1	1	1	1	1	1	1	2	2	1	1	1	0	1	1	0	1	1	0	1	1	1	1	1	0	0	0	0	0	0	0	0	1	2	0	1	0	1	0	0	1	1	0	0	0	0
X_perforans_na_Xe103	3	3	1	1	1	1	1	1	1	1	2	2	1	1	1	0	1	1	0	1	1	0	1	1	1	1	1	0	0	0	0	0	0	0	0	1	2	0	1	0	1	0	0	1	1	0	0	0	0
X_perforans_na_Xe104	3	3	1	1	1	1	1	1	1	1	2	2	1	1	1	0	1	1	0	1	1	0	1	1	1	1	1	0	0	0	0	0	0	0	0	1	2	0	1	0	1	0	0	1	1	0	0	0	0
X_perforans_na_Xe105	3	3	1	1	1	1	1	1	1	1	2	2	1	1	1	0	1	1	0	1	1	0	1	1	1	1	1	0	0	0	0	0	0	0	0	1	2	0	1	0	1	0	0	1	1	0	0	0	0
X_perforans_na_Xe106	3	3	1	1	1	1	1	1	1	1	2	2	1	1	1	0	1	1	0	1	1	0	1	1	1	1	1	0	0	0	0	0	0	0	0	1	2	0	1	0	1	0	0	1	1	0	0	0	0
X_perforans_na_Xe107	3	3	1	1	1	1	1	1	1	1	2	2	1	1	1	0	1	1	0	1	1	0	1	1	1	1	1	0	0	0	0	0	0	0	0	1	2	0	1	0	1	0	0	1	1	0	0	0	0
X_perforans_na_Xe108	3	3	1	1	1	1	1	1	1	1	2	2	1	1	1	0	1	1	0	1	1	0	1	1	1	1	1	0	0	0	0	0	0	0	0	1	2	0	1	0	1	0	0	1	1	0	0	0	0
X_perforans_na_Xe109	3	3	1	1	1	1	1	1	1	1	2	2	1	1	1	0	1	1	0	1	1	0	1	1	1	1	1	0	0	0	0	0	0	0	0	1	2	0	1	0	1	0	0	1	1	0	0	0	0
X_perforans_na_Xe110	3	3	1	1	1	1	1	1	1	1	2	2	1	1	1	0	1	1	0	1	1	0	1	1	1	1	1	0	0	0	0	0	0	0	0	1	2	0	1	0	1	0	0	1	1	0	0	0	0
X_perforans_na_Xe111	3	3	1	1	1	1	1	1	1	1	2	2	1	1	1	0	1	1	0	1	1	0	1	1	1	1	1	0	0	0	0	0	0	0	0	1	2	0	1	0	1	0	0	1	1	0	0	0	0
X_perforans_na_Xe112	3	3	1	1	1	1	1	1	1	1	2	2	1	1	1	0	1	1	0	1	1	0	1	1	1	1	1	0	0	0	0	0	0	0	0	1	2	0	1	0	1	0	0	1	1	0	0	0	0
X_perforans_na_Xe_Pep_Lee_17a	3	1	1	1	1	1	1	1	1	1	2	1	0	1	1	0	0	1	1	1	1	0	1	1	1	1	1	0	0	0	0	0	0	0	0	1	2	0	1	0	1	0	0	1	1	0	0	0	0
X_perforans_na_Xe_Pep_Lee_18a	3	1	1	1	1	1	1	1	1	1	2	1	0	1	1	0	0	1	0	1	1	0	1	1	1	1	1	0	0	0	0	0	0	0	0	1	2	0	1	0	1	0	0	1	1	0	0	0	0
X_perforans_na_Xe_Pep_Tuscaloosa_18b	3	1	1	1	1	1	1	1	1	1	2	1	0	1	1	0	0	1	0	1	1	0	1	1	1	1	1	0	0	0	0	0	0	0	0	1	2	0	1	0	1	0	0	1	1	0	0	0	0
X_perforans_physalidis_NCPPB1756	3	2	1	1	1	1	1	0	1	1	2	2	1	1	1	1	1	1	2	1	1	0	1	1	1	1	1	0	0	0	0	0	0	0	0	1	2	0	1	0	0	0	0	1	1	0	0	1	0
X_fastidiosa_na_9a5c	1	0	0	0	0	0	0	0	0	0	0	0	0	0	0	0	0	0	0	0	0	0	0	0	0	0	0	0	0	0	0	0	0	0	0	0	0	0	0	0	0	0	0	0	0	0	0	0	0
X_floridensis_na_WHRI8848	2	0	0	0	0	0	0	0	0	0	0	0	0	0	0	0	0	0	0	0	0	0	0	0	0	0	0	0	0	0	0	0	0	0	0	0	0	0	0	0	0	1	0	0	0	0	0	0	0
X_fragariae_na_CFBP1558	1	2	1	2	0	1	1	0	0	1	2	2	1	0	2	0	3	1	1	0	0	0	0	1	1	0	1	1	1	0	1	0	0	0	0	1	0	0	1	0	2	0	0	0	0	0	1	0	0
X_fragariae_na_CFBP2510	1	2	1	2	0	1	1	0	0	1	2	2	1	0	2	0	3	1	1	0	0	0	0	1	1	0	1	1	1	0	1	0	0	0	0	1	0	0	1	0	2	0	0	0	0	0	1	0	0
X_fragariae_na_CFBP4784	1	1	1	2	0	1	1	0	0	1	2	2	1	0	2	0	2	1	1	0	0	0	0	1	1	0	1	1	1	0	1	0	0	0	0	1	0	0	1	0	2	0	0	0	0	0	1	0	0
X_fragariae_na_CFBP4785	1	1	1	2	0	1	1	0	0	1	2	2	1	0	2	0	1	1	1	0	0	0	0	1	1	0	1	1	1	0	1	0	0	0	0	1	0	0	1	0	2	0	0	0	0	0	1	0	0
X_fragariae_na_CFBP4786	1	2	1	2	0	1	1	0	0	1	2	2	1	0	2	0	1	1	1	0	0	0	0	1	1	0	1	1	1	0	1	0	0	0	0	1	0	0	1	0	2	0	0	0	0	0	1	0	0
X_fragariae_na_CFBP5253	1	1	1	2	0	1	1	0	0	1	2	2	1	0	2	0	3	1	1	0	0	0	0	1	1	0	1	1	1	0	1	0	0	0	0	1	0	0	1	0	2	0	0	0	0	0	1	0	0
X_fragariae_na_CFBP5257	1	1	1	2	0	1	1	0	0	1	2	2	1	0	2	0	2	1	2	0	0	0	0	1	1	0	1	1	1	0	1	0	0	0	0	1	0	0	1	0	2	0	0	0	0	0	1	0	0
X_fragariae_na_CFBP5260	1	2	1	2	0	1	1	0	0	1	2	2	1	0	2	0	2	1	1	0	0	0	0	1	1	0	1	1	1	0	1	0	0	0	0	1	0	0	1	0	2	0	0	0	0	0	1	0	0
X_fragariae_na_CFBP6767	1	2	1	2	0	1	1	0	0	1	2	2	1	0	2	0	3	1	1	0	0	0	0	1	1	0	1	1	1	0	1	0	0	0	0	1	0	0	1	0	2	0	0	0	0	0	1	0	0
X_fragariae_na_F1_80	1	3	1	2	0	1	1	0	0	1	2	2	1	0	2	0	4	1	1	0	0	0	0	1	1	0	1	1	1	0	1	0	0	0	0	1	0	0	1	0	2	0	0	0	0	0	1	0	0
X_fragariae_na_F1_81	1	1	1	2	0	1	1	0	0	1	2	2	1	0	2	0	4	1	1	0	0	0	0	1	1	0	1	1	1	0	1	0	0	0	0	1	0	0	1	0	2	0	0	0	0	0	1	0	0
X_fragariae_na_F2_02	1	1	1	2	0	1	1	0	0	1	2	2	1	0	2	0	2	1	1	0	0	0	0	1	1	0	1	1	1	0	1	0	0	0	0	1	0	0	1	0	2	0	0	0	0	0	1	0	0
X_fragariae_na_Fap21	1	2	1	2	0	1	1	0	0	1	2	2	5	0	2	0	5	1	1	0	0	0	0	1	1	0	1	1	1	0	1	0	0	0	0	1	0	0	1	0	2	0	0	0	0	0	1	0	0
X_fragariae_na_Fap29	1	2	1	2	0	1	1	0	0	1	2	2	5	1	2	0	5	1	1	0	0	0	0	1	1	0	1	1	1	0	1	0	0	0	0	1	0	0	1	0	2	0	0	0	0	0	1	0	0
X_fragariae_na_GBBC2087	1	1	1	2	0	1	1	0	0	0	2	2	1	0	1	0	1	1	1	0	0	0	0	1	1	0	1	1	1	0	1	0	0	0	0	1	0	0	1	0	2	0	0	0	0	0	1	0	0
X_fragariae_na_GBBC2088	1	1	1	2	0	1	1	0	0	1	2	2	1	0	1	0	2	1	1	0	0	0	0	1	1	0	1	1	1	0	1	0	0	0	0	1	0	0	1	0	2	0	0	0	0	0	1	0	0
X_fragariae_na_ICMP13779	1	2	1	2	0	1	1	0	0	1	2	2	1	0	2	0	1	1	1	0	0	0	0	1	1	0	1	1	1	0	1	0	0	0	0	1	0	0	1	0	2	0	0	0	0	0	1	0	0
X_fragariae_na_ICMP13780	1	2	1	2	0	1	1	0	0	1	2	2	1	0	2	0	1	1	1	0	0	0	0	1	1	0	1	1	1	0	1	0	0	0	0	1	0	0	1	0	2	0	0	0	0	0	1	0	0
X_fragariae_na_ICMP20572	1	1	1	2	0	1	1	0	0	1	2	2	1	0	2	0	1	1	1	0	0	0	0	1	1	0	1	1	1	0	1	0	0	0	0	1	0	0	1	0	2	0	0	0	0	0	1	0	0
X_fragariae_na_ICMP20573	1	2	1	3	0	1	1	0	0	1	2	2	1	0	1	0	1	1	1	0	0	0	0	1	1	0	1	1	1	0	1	0	0	0	0	1	0	0	1	0	2	0	0	0	0	0	1	0	0
X_fragariae_na_ICMP20574	1	2	1	2	0	1	1	0	0	1	2	2	0	0	2	0	1	1	1	0	0	0	0	1	1	0	1	1	1	0	1	0	0	0	0	1	0	0	1	0	2	0	0	0	0	0	1	0	0
X_fragariae_na_ICMP20575	1	2	1	2	0	1	1	0	0	1	2	2	1	0	2	0	2	1	1	0	0	0	0	1	1	0	1	1	1	0	1	0	0	0	0	1	0	0	1	0	2	0	0	0	0	0	1	0	0
X_fragariae_na_ICMP4019	1	1	1	2	0	1	1	0	0	1	2	2	1	0	2	0	2	1	1	0	0	0	0	1	1	0	1	1	1	0	1	0	0	0	0	1	0	0	1	0	2	0	0	0	0	0	1	0	0
X_fragariae_na_ICMP5813	1	2	1	2	0	1	1	0	0	1	2	2	1	0	1	0	3	1	1	0	0	0	0	1	1	0	1	1	1	0	1	0	0	0	0	1	0	0	1	0	2	0	0	0	0	0	1	0	0
X_fragariae_na_ICMP6269	1	1	1	2	0	1	1	0	0	1	2	2	1	0	2	0	2	1	1	0	0	0	0	1	1	0	1	1	1	0	1	0	0	0	0	1	0	0	1	0	2	0	0	0	0	0	1	0	0
X_fragariae_na_ICMP6277	1	2	1	2	0	1	1	0	0	1	2	2	1	0	2	0	2	1	1	0	0	0	0	1	1	0	1	1	1	0	1	0	0	0	0	1	0	0	1	0	2	0	0	0	0	0	1	0	0
X_fragariae_na_ICMP6278	1	2	1	2	0	1	1	0	0	1	2	2	1	0	2	0	3	1	1	0	0	0	0	1	1	0	1	1	1	0	1	0	0	0	0	1	0	0	1	0	2	0	0	0	0	0	1	0	0
X_fragariae_na_ICMP659	1	2	1	2	0	1	1	0	0	1	2	2	1	0	2	0	1	1	1	0	0	0	0	1	1	0	1	1	1	0	1	0	0	0	0	1	0	0	1	0	2	0	0	0	0	0	1	0	0
X_fragariae_na_ICMP661	1	2	1	2	0	1	1	0	0	1	2	2	1	0	2	0	2	1	1	0	0	0	0	1	1	0	1	1	1	0	1	0	0	0	0	1	0	0	1	0	2	0	0	0	0	0	1	0	0
X_fragariae_na_ICMP6646	1	1	1	1	0	1	1	0	0	1	2	2	0	0	2	0	3	1	1	0	0	0	0	1	1	0	1	1	1	0	1	0	0	0	0	1	0	0	1	0	2	0	0	0	0	0	1	0	0
X_fragariae_na_ICMP6648	1	2	1	2	0	1	1	0	0	1	2	2	1	0	2	0	2	1	1	0	0	0	0	1	1	0	1	1	1	0	1	0	0	0	0	1	0	0	1	0	2	0	0	0	0	0	1	0	0
X_fragariae_na_JVD_0046	1	2	1	2	0	1	1	0	0	1	2	2	1	0	2	0	2	1	1	0	0	0	0	1	1	0	1	1	1	0	1	0	0	0	0	1	0	0	1	0	2	0	0	0	0	0	1	0	0
X_fragariae_na_JVD_0047	1	1	1	2	0	1	1	0	0	1	2	2	0	0	2	0	1	1	1	0	0	0	0	1	1	0	1	1	1	0	1	0	0	0	0	1	0	0	1	0	2	0	0	0	0	0	1	0	0
X_fragariae_na_JVD_0051	1	1	1	2	0	1	1	0	0	1	2	2	1	0	2	0	2	1	1	0	0	0	0	1	1	0	1	1	1	0	1	0	0	0	0	1	0	0	1	0	2	0	0	0	0	0	1	0	0
X_fragariae_na_LMG25863	1	2	1	3	0	1	1	0	0	1	2	2	3	1	2	0	3	1	1	0	0	0	0	1	1	0	1	1	1	0	1	0	0	0	0	1	0	0	1	0	2	0	0	0	0	0	1	0	0
X_fragariae_na_NBC2815	1	2	1	2	0	1	1	0	0	1	2	2	5	0	2	0	5	1	1	0	0	0	0	1	1	0	1	1	1	0	1	0	0	0	0	1	0	0	1	0	2	0	0	0	0	0	1	0	0
X_fragariae_na_NCPPB1822	1	1	1	2	0	1	1	0	0	1	2	2	1	0	2	0	3	1	1	0	0	0	0	1	1	0	1	1	1	0	1	0	0	0	0	1	0	0	1	0	2	0	0	0	0	0	1	0	0
X_fragariae_na_NCPPB2473	1	2	1	2	0	1	1	0	0	1	2	2	1	0	2	0	3	1	2	0	0	0	0	1	1	0	1	1	1	0	1	0	0	0	0	1	0	0	1	0	2	0	0	0	0	0	1	0	0
X_fragariae_na_NCPPB3743	1	1	1	2	0	1	1	0	0	1	2	2	1	0	2	0	5	1	1	0	0	0	0	1	1	0	1	1	1	0	1	0	0	0	0	1	0	0	1	0	2	0	0	0	0	0	1	0	0
X_fragariae_na_PD2659	1	2	1	2	0	1	1	0	0	1	2	3	1	0	2	0	0	1	1	0	0	0	0	1	1	0	1	1	1	0	1	0	0	0	0	1	0	0	1	0	2	0	0	0	0	0	1	0	0
X_fragariae_na_PD2662	1	2	1	2	0	1	1	0	0	1	2	2	1	0	2	0	0	1	1	0	0	0	0	1	1	0	1	1	1	0	1	0	0	0	0	1	0	0	1	0	2	0	0	0	0	0	1	0	0
X_fragariae_na_PD2905	1	2	1	2	0	1	1	0	0	1	2	2	1	0	2	0	0	1	1	0	0	0	0	1	1	0	1	1	1	0	1	0	0	0	0	1	0	0	1	0	2	0	0	0	0	0	1	0	0
X_fragariae_na_PD3145	1	2	1	0	0	1	1	0	0	1	2	2	1	0	2	0	0	1	1	0	0	0	0	1	1	0	1	1	1	0	1	0	0	0	0	1	0	0	1	0	2	0	0	0	0	0	1	0	0
X_fragariae_na_PD3170	1	2	1	2	0	1	1	0	0	1	2	2	1	0	2	0	0	1	1	0	0	0	0	1	1	0	1	1	1	0	1	0	0	0	0	1	0	0	1	0	2	0	0	0	0	0	1	0	0
X_fragariae_na_PD4314	1	2	1	1	0	1	1	0	0	1	2	2	1	0	2	0	0	1	1	0	0	0	0	1	1	0	1	1	1	0	1	0	0	0	0	1	0	0	1	0	2	0	0	0	0	0	1	0	0
X_fragariae_na_PD4634	1	2	1	2	0	1	1	0	0	1	2	2	2	0	2	0	0	1	1	0	0	0	0	1	1	0	1	1	1	0	1	0	0	0	0	1	0	0	1	0	2	0	0	0	0	0	1	0	0
X_fragariae_na_PD4932	1	2	1	2	0	1	1	0	0	1	2	2	1	0	2	0	0	1	1	0	0	0	0	1	1	0	1	1	1	0	1	0	0	0	0	1	0	0	1	0	2	0	0	0	0	0	1	0	0
X_fragariae_na_PD5205	1	2	1	2	0	1	1	0	0	1	2	2	5	1	2	0	5	1	1	0	0	0	0	1	1	0	1	1	1	0	1	0	0	0	0	1	0	0	1	0	2	0	0	0	0	0	1	0	0
X_fragariae_na_PD5365	1	2	1	2	0	1	1	0	0	1	2	2	1	0	2	0	0	1	1	0	0	0	0	1	1	0	1	1	1	0	1	0	0	0	0	1	0	0	1	0	2	0	0	0	0	0	1	0	0
X_fragariae_na_PD5482	1	2	1	2	0	1	1	0	0	1	2	2	1	0	2	0	0	1	1	0	0	0	0	1	1	0	1	1	1	0	1	0	0	0	0	1	0	0	1	0	2	0	0	0	0	0	1	0	0
X_fragariae_na_PD6840	1	2	1	2	0	1	1	0	0	1	2	2	1	0	2	0	0	1	1	0	0	0	0	1	1	0	1	1	1	0	1	0	0	0	0	1	0	0	1	0	2	0	0	0	0	0	1	0	0
X_fragariae_na_PD6879	1	2	1	2	0	1	1	0	0	1	2	2	1	0	2	0	0	1	1	0	0	0	0	1	1	0	1	1	1	0	1	0	0	0	0	1	0	0	1	0	2	0	0	0	0	0	1	0	0
X_fragariae_na_PD6880	1	2	1	2	0	1	1	0	0	1	2	2	1	0	2	0	0	1	1	0	0	0	0	1	1	0	1	1	1	0	1	0	0	0	0	1	0	0	1	0	2	0	0	0	0	0	1	0	0
X_fragariae_na_PD6881	1	2	1	2	0	1	1	0	0	1	2	2	1	0	2	0	0	1	1	0	0	0	0	1	1	0	1	1	1	0	1	0	0	0	0	1	0	0	1	0	2	0	0	0	0	0	1	0	0
X_fragariae_na_PD6882	1	2	1	2	0	1	1	0	0	1	2	2	2	0	2	0	0	1	1	0	0	0	0	1	1	0	1	1	1	0	1	0	0	0	0	1	0	0	1	0	2	0	0	0	0	0	1	0	0
X_fragariae_na_PD885	1	2	1	2	0	1	1	0	0	1	2	2	5	1	2	0	5	1	1	0	0	0	0	1	1	0	1	1	1	0	1	0	0	0	0	1	0	0	1	0	2	0	0	0	0	0	1	0	0
X_fragariae_na_Xf100	1	2	1	2	0	1	1	0	0	1	2	2	4	0	2	0	4	1	1	0	0	0	0	1	1	0	1	1	1	0	1	0	0	0	0	1	0	0	1	0	2	0	0	0	0	0	1	0	0
X_fragariae_na_XF61	1	2	1	2	0	1	1	0	0	1	2	2	1	0	2	0	0	1	1	0	0	0	0	1	1	0	1	1	1	0	1	0	0	0	0	1	0	0	1	0	2	0	0	0	0	0	1	0	0
X_fragariae_na_Xf1431	1	2	1	2	0	1	1	0	0	1	2	2	4	0	2	0	5	1	1	0	0	0	0	1	1	0	1	1	1	0	1	0	0	0	0	1	0	0	1	0	2	0	0	0	0	0	1	0	0
X_fragariae_na_YL19	2	3	1	2	0	1	1	0	0	1	2	2	5	1	2	0	4	1	1	0	0	0	0	1	0	0	1	0	1	0	1	0	1	1	0	1	0	1	1	0	1	0	0	0	0	0	1	0	0
X_hortorum_na_ATCC19865	1	2	0	2	0	1	1	0	1	1	1	1	1	1	2	0	0	1	1	0	0	0	0	0	1	0	0	0	1	0	1	0	1	0	0	1	0	1	1	0	0	1	0	0	0	0	1	0	0
X_hortorum_carotae_CFBP7900	2	0	0	2	1	1	1	0	0	1	1	1	1	0	1	0	0	0	2	0	0	0	0	2	1	0	0	1	2	0	1	0	0	0	0	0	1	1	0	5	0	0	0	0	0	0	0	0	0
X_hortorum_carotae_M081	2	0	0	2	1	1	1	0	0	1	1	1	1	0	1	0	0	0	2	0	0	0	0	0	1	0	0	1	0	0	1	0	0	0	0	0	1	1	0	0	0	0	0	0	0	0	0	0	0
X_hortorum_carotae_MAFF301101	2	0	0	2	1	1	1	0	0	1	1	1	1	0	1	0	0	0	2	0	0	0	0	1	1	0	0	1	2	0	1	0	0	0	0	0	1	1	0	0	0	0	0	0	0	0	0	0	0
X_hortorum_cynarae_CFBP2044	2	2	1	2	0	1	1	0	0	1	1	0	1	1	2	0	0	1	1	0	0	0	0	1	1	0	0	0	1	0	1	0	0	1	0	1	0	1	1	0	1	1	0	0	0	1	1	0	0
X_hortorum_cynarae_CFBP4188	2	2	1	2	0	1	1	0	0	1	1	0	1	1	2	0	0	1	1	0	0	0	0	1	1	0	0	0	1	0	1	0	0	1	0	1	0	1	1	0	1	1	0	0	0	1	1	0	0
X_hortorum_gardneri_CFBP8163	2	2	0	2	0	1	1	0	1	1	1	0	1	1	2	0	0	1	1	0	0	0	0	1	1	0	0	0	1	0	1	0	1	0	0	1	0	2	1	1	0	1	0	0	0	0	1	0	0
X_hortorum_gardneri_ICMP7383	2	4	1	2	0	1	1	0	1	1	0	2	1	1	2	0	0	1	1	0	0	0	0	1	1	0	0	0	1	0	1	0	1	1	0	1	1	1	1	2	1	1	0	0	0	0	1	0	0
X_hortorum_gardneri_JS749_3	2	2	0	2	0	1	1	0	1	1	1	1	1	1	2	0	0	1	1	0	0	0	0	1	1	0	0	0	1	0	1	0	1	1	0	1	1	1	1	1	0	1	0	1	0	0	1	0	0
X_hortorum_gardneri_SM177_10	2	3	0	2	0	1	1	0	1	1	1	1	1	1	2	0	0	1	1	0	0	0	0	1	1	0	0	0	1	0	1	0	1	1	0	1	1	2	1	0	0	1	0	0	0	0	1	0	0
X_hortorum_gardneri_SM182_10	2	3	0	2	0	1	1	0	1	1	1	0	1	1	2	0	0	1	1	0	0	0	0	1	1	0	0	0	1	0	1	0	1	1	0	1	1	2	1	0	0	1	0	0	0	0	1	0	0
X_hortorum_gardneri_SM194_10	2	3	0	2	0	1	1	0	1	1	1	1	1	1	2	0	0	1	1	0	0	0	0	1	1	0	0	0	1	0	1	0	1	1	0	1	1	1	1	0	0	1	0	0	0	0	1	0	0
X_hortorum_gardneri_SM220_10	2	3	0	2	0	1	1	0	1	1	1	1	1	1	2	0	0	1	1	0	0	0	0	1	1	0	0	0	1	0	1	0	1	1	0	1	1	2	1	0	0	1	0	0	0	0	1	0	0
X_hortorum_gardneri_SM234_10	2	3	0	2	0	1	1	0	1	1	1	1	1	1	2	0	0	1	1	0	0	0	0	1	1	0	0	0	1	0	1	0	1	1	0	1	1	2	1	0	0	1	0	0	0	0	1	0	0
X_hortorum_gardneri_SM406_11	2	2	0	2	0	1	1	0	1	1	1	1	1	1	2	0	0	1	1	0	0	0	0	1	1	0	0	0	1	0	1	0	1	1	0	1	1	2	1	0	0	1	0	0	0	0	1	0	0
X_hortorum_gardneri_SM413_11	2	2	0	2	0	1	1	0	1	1	0	0	1	1	1	0	0	1	1	0	0	0	0	1	1	0	0	0	1	0	1	0	1	1	0	1	1	2	1	0	0	1	0	0	0	0	1	0	0
X_hortorum_gardneri_SM605_11	2	3	0	2	0	1	1	0	1	1	1	1	1	1	2	0	0	1	1	0	0	0	0	1	1	0	0	0	1	0	1	0	1	1	0	1	1	2	1	0	0	1	0	0	0	0	1	0	0
X_hortorum_gardneri_SM775_12	2	3	0	2	0	1	1	0	1	1	1	0	1	1	2	0	0	1	1	0	0	0	0	1	1	0	0	0	1	0	1	0	1	1	0	1	1	2	1	0	0	1	0	0	0	0	1	0	0
X_hortorum_gardneri_SM795_12	2	2	0	2	0	1	1	0	1	1	1	0	1	1	2	0	0	1	1	0	0	0	0	1	1	0	0	0	1	0	1	0	1	1	0	1	1	2	1	0	0	1	0	0	0	0	1	0	0
X_hortorum_hederae_CFBP4925	2	0	0	1	1	1	1	0	1	1	1	1	3	1	1	0	1	1	2	0	0	0	0	1	1	0	1	2	1	0	1	1	1	2	1	1	0	0	1	0	0	0	0	0	0	0	0	0	0
X_hortorum_hederae_WHRI7744	2	0	0	1	1	1	1	0	1	1	1	1	3	1	1	0	1	1	2	0	0	0	0	1	1	0	1	2	2	0	1	1	1	2	2	1	0	0	1	0	0	0	0	0	0	0	0	0	0
X_hortorum_na_B07_007	2	3	1	2	0	1	1	0	1	1	0	2	1	1	2	0	0	1	1	0	0	0	0	1	1	0	0	0	1	0	1	0	1	1	0	1	1	1	1	1	1	1	0	1	0	0	1	0	0
X_hortorum_na_FPH2013_1	2	0	0	1	0	1	1	0	1	1	1	0	0	0	1	0	1	0	2	0	0	0	0	0	1	0	0	1	1	0	1	2	0	0	0	0	1	1	0	0	0	0	0	0	0	0	0	0	0
X_hortorum_na_VT106	2	3	0	2	0	1	1	0	1	1	0	2	1	1	2	0	0	1	1	0	0	0	0	1	1	0	0	0	1	0	1	0	1	1	0	1	1	1	1	1	1	1	0	0	0	0	1	0	0
X_hortorum_pelargonii_CFBP2533	2	1	0	1	0	1	1	0	1	1	1	0	1	1	1	0	1	0	2	0	0	0	0	1	1	0	0	0	1	0	1	1	0	1	1	1	1	1	1	0	1	0	1	0	1	1	1	0	0
X_hortorum_taraxaci_CFBP410	2	1	1	2	0	1	1	0	1	1	1	2	1	1	2	0	0	1	2	0	0	0	0	1	1	0	0	1	1	0	1	0	1	1	0	1	0	1	1	0	1	1	0	0	0	0	1	0	0
X_hortorum_taraxaci_NCPPB940	2	1	1	2	0	1	1	0	1	1	1	2	1	1	2	0	0	1	2	0	0	0	0	1	1	0	0	1	1	0	1	0	1	1	0	1	0	1	1	1	1	1	0	0	0	0	1	0	0
X_hortorum_vitians_CFBP3978	2	1	1	2	0	1	1	0	1	1	0	2	1	1	2	0	0	1	1	0	0	0	0	1	1	0	0	0	1	0	1	0	0	1	0	1	1	1	1	0	1	1	0	0	0	0	1	0	0
X_hortorum_vitians_CFBP498	2	4	1	2	0	1	1	0	1	1	0	2	1	1	2	0	0	1	1	0	0	0	0	1	1	0	0	0	1	0	1	0	1	1	0	1	0	1	1	0	1	1	0	1	0	0	1	0	0
X_hortorum_vitians_CFBP499	2	1	0	2	0	1	1	0	1	1	0	2	1	1	2	0	0	1	1	0	0	0	0	1	1	0	0	0	1	0	1	0	0	1	0	1	1	1	1	0	1	1	0	0	0	0	1	0	0
X_hortorum_vitians_LM16388	2	1	1	2	0	1	1	0	1	1	0	2	1	1	2	0	0	1	1	0	0	0	0	1	1	0	0	0	1	0	1	0	1	1	0	1	1	1	1	1	1	1	0	0	0	0	1	0	0
X_hortorum_vitians_LM16734	2	3	1	2	0	1	1	0	1	1	0	2	1	1	2	0	0	1	1	0	0	0	0	1	1	0	0	0	1	0	1	0	1	1	0	1	1	1	1	1	1	1	0	1	0	0	1	0	0
X_hortorum_vitians_LM16735	2	2	2	2	0	1	1	0	1	1	0	2	1	1	2	0	0	1	1	0	0	0	0	1	1	0	0	0	1	0	1	0	1	1	0	1	1	1	1	1	1	1	0	1	0	0	1	0	0
X_hortorum_vitians_LMG938	2	1	1	2	0	1	1	0	1	1	0	1	1	1	2	0	0	1	1	0	0	0	0	1	1	0	0	0	1	0	1	0	1	1	0	1	1	1	1	0	1	1	0	0	0	0	1	0	0
X_translucens_na_CFBP1156	2	1	2	1	1	1	0	0	0	0	1	1	1	0	1	0	0	0	0	0	0	0	1	1	0	0	1	1	0	0	2	0	0	0	1	1	2	1	1	1	0	0	0	0	0	0	1	0	1
X_maliensis_na_LMG27592	2	0	0	0	0	0	0	0	0	0	0	0	0	0	0	0	0	0	0	0	0	0	0	0	1	0	0	0	0	0	0	0	0	0	0	0	0	0	0	0	0	0	0	0	0	0	0	0	0
X_maliensis_na_M97	2	0	0	0	0	0	0	0	0	0	0	0	0	0	0	0	0	0	0	0	0	0	0	0	1	0	0	0	0	0	0	0	0	0	0	0	0	0	0	0	0	0	0	0	0	0	0	0	0
X_melonis_na_CFBP4644	2	0	0	0	0	0	0	0	0	0	0	0	0	0	0	0	0	0	0	0	0	0	0	0	1	0	0	0	0	0	0	0	0	0	0	0	0	0	0	0	0	1	0	0	0	0	0	0	0
X_nasturtii_na_WHRI8853	2	0	0	1	0	1	0	0	1	1	1	1	1	1	1	0	0	0	0	0	0	0	0	1	1	0	0	1	1	0	1	0	0	0	0	0	1	0	0	0	0	1	0	0	0	0	1	0	0
X_nasturtii_na_WHRI8984	2	0	0	1	0	1	0	0	1	1	1	1	1	1	1	0	0	0	0	0	0	0	0	1	1	0	0	1	1	0	1	0	0	0	0	0	1	0	0	0	0	1	0	0	0	0	1	0	0
X_oryzae_leersiae_BAI23	2	1	1	1	1	1	1	0	1	1	1	2	1	0	1	1	2	1	2	0	1	1	0	1	1	1	1	0	0	0	0	0	0	0	0	0	0	0	1	13	0	0	0	0	1	0	0	0	0
X_oryzae_leersiae_BB151_3	2	1	1	1	1	1	1	0	1	1	1	2	2	0	1	1	2	1	2	0	1	0	0	1	1	1	1	0	0	0	0	0	0	0	0	0	0	0	1	13	0	0	0	0	1	0	0	0	0
X_oryzae_leersiae_BB156_2	2	0	2	1	1	1	1	0	1	1	1	2	1	0	1	1	2	1	2	0	1	0	0	1	1	1	1	0	0	0	0	0	0	0	0	0	0	0	1	12	0	0	0	0	1	0	0	0	0
X_oryzae_leersiae_NCPPB4346	2	0	1	1	1	1	1	0	1	1	1	2	1	0	1	1	2	1	2	0	2	0	0	1	1	1	1	0	0	0	0	0	0	0	0	0	0	0	1	12	0	0	0	0	1	0	0	0	0
X_oryzae_leersiae_NJ611	2	0	2	1	1	1	1	0	1	1	1	2	1	0	1	1	2	1	2	0	1	1	0	1	1	1	1	0	0	0	0	0	0	0	0	0	0	0	1	12	0	0	0	0	1	0	0	0	0
X_oryzae_na_AH28	2	0	0	1	0	1	1	0	1	1	1	2	1	1	1	1	1	1	2	0	1	1	0	1	1	0	1	0	0	0	0	0	0	0	0	0	0	0	1	17	0	0	0	0	1	0	0	0	0
X_oryzae_na_X115A	2	0	0	1	2	1	1	1	1	1	1	2	1	1	1	1	2	1	2	0	1	1	0	1	1	1	1	0	0	0	0	0	0	0	0	1	0	0	1	0	0	0	0	0	1	0	0	0	0
X_oryzae_na_X81A	2	0	0	1	2	1	1	0	1	1	1	2	1	0	1	1	1	1	2	0	1	1	0	1	0	0	1	0	0	0	0	0	0	0	0	0	0	0	1	0	0	0	0	0	1	0	0	0	0
X_oryzae_oryzae_#2	0	0	0	0	0	0	0	0	0	0	0	0	0	0	0	0	0	0	0	0	0	0	0	0	0	0	0	0	0	0	0	0	0	0	0	0	0	0	0	0	0	0	0	0	0	0	0	0	0
X_oryzae_oryzae_172	2	0	0	1	0	1	1	0	1	1	1	2	1	1	1	1	1	1	2	0	1	1	0	1	1	0	1	0	0	0	0	0	0	0	0	0	0	0	1	0	0	0	0	0	1	0	0	0	0
X_oryzae_oryzae_26	2	0	0	1	0	1	1	0	1	1	1	2	1	1	1	1	1	1	2	0	1	1	0	1	1	0	1	0	0	0	0	0	0	0	0	0	0	0	1	0	0	0	0	0	1	0	0	0	0
X_oryzae_oryzae_296	2	0	0	1	0	1	1	0	1	1	1	2	1	1	1	1	1	1	2	0	1	1	0	1	1	0	1	0	0	0	0	0	0	0	0	0	0	0	1	0	0	0	0	0	1	0	0	0	0
X_oryzae_oryzae_AH1	2	0	0	1	0	1	1	0	1	1	1	2	1	1	1	1	1	1	2	0	1	1	0	1	1	0	1	0	0	0	0	0	0	0	0	0	0	0	1	0	0	0	0	0	1	0	0	0	0
X_oryzae_oryzae_AH11	2	0	0	1	0	1	1	0	1	1	1	2	1	1	1	1	1	1	2	0	1	1	0	1	1	0	1	0	0	0	0	0	0	0	0	0	0	0	1	0	0	0	0	0	1	0	0	0	0
X_oryzae_oryzae_AH3	2	0	0	1	0	1	1	0	1	1	1	2	0	1	1	1	1	1	1	0	1	1	0	1	1	0	1	0	0	0	0	0	0	0	0	0	0	0	1	0	0	0	0	0	1	0	0	0	0
X_oryzae_oryzae_AH39	2	0	0	1	0	1	1	0	1	1	1	1	0	1	1	1	1	1	1	0	1	1	0	1	1	0	1	0	0	0	0	0	0	0	0	0	0	0	1	0	0	0	0	0	1	0	0	0	0
X_oryzae_oryzae_AH4	2	0	0	1	0	1	1	0	1	1	1	1	0	1	1	1	1	1	1	0	1	1	0	1	1	0	1	0	0	0	0	0	0	0	0	0	0	0	1	0	0	0	0	0	1	0	0	0	0
X_oryzae_oryzae_AH40	2	0	0	1	0	1	1	0	1	1	1	1	0	1	1	1	1	1	2	0	1	1	0	1	1	0	1	0	0	0	0	0	0	0	0	0	0	0	1	0	0	0	0	0	1	0	0	0	0
X_oryzae_oryzae_AH8	2	0	0	1	0	1	1	0	1	1	1	2	1	1	1	1	1	1	2	0	1	1	0	1	1	0	1	0	0	0	0	0	0	0	0	0	0	0	1	0	0	0	0	0	1	0	0	0	0
X_oryzae_oryzae_AH87	2	0	0	1	0	1	1	0	1	1	1	2	0	1	1	1	1	1	2	0	1	1	0	1	1	0	1	0	0	0	0	0	0	0	0	0	0	0	1	0	0	0	0	0	1	0	0	0	0
X_oryzae_oryzae_ATCC35933	2	0	0	1	0	1	1	0	1	1	1	2	1	1	1	1	2	1	2	0	1	1	0	1	1	0	1	0	0	0	0	0	0	0	0	0	0	0	1	0	0	0	0	0	1	0	0	0	0
X_oryzae_oryzae_AUST2013	2	0	0	1	0	1	1	0	1	1	1	2	1	1	1	1	2	1	2	0	1	1	0	1	1	0	1	0	0	0	0	0	0	0	0	0	0	1	1	18	0	0	0	0	1	0	0	0	0
X_oryzae_oryzae_AXO1947	2	0	0	1	1	1	1	0	1	1	1	2	1	0	1	1	2	1	2	0	1	1	0	1	1	1	1	0	0	0	0	0	0	0	0	0	0	0	1	9	0	0	0	0	1	0	0	0	0
X_oryzae_oryzae_BAI3	2	0	0	1	1	1	1	0	1	1	1	2	1	0	1	1	2	1	2	0	1	1	0	1	1	1	1	0	0	0	0	0	0	0	0	0	0	0	1	9	0	0	0	0	1	0	0	0	0
X_oryzae_oryzae_BJ12	2	0	0	1	0	1	1	0	1	1	1	2	0	1	1	1	1	1	2	0	1	1	0	1	1	0	1	0	0	0	0	0	0	0	0	0	0	1	1	0	0	0	0	0	1	0	0	0	0
X_oryzae_oryzae_BJ84_3	2	0	0	1	0	1	1	0	1	1	1	2	1	1	1	1	1	1	2	0	1	1	0	1	1	0	1	0	0	0	0	0	0	0	0	0	0	1	1	0	0	0	0	0	1	0	0	0	0
X_oryzae_oryzae_BJ84_4	2	0	0	1	0	1	1	0	1	1	1	1	0	1	1	1	1	1	1	0	1	1	0	1	1	0	1	0	0	0	0	0	0	0	0	0	0	0	1	0	0	0	0	0	1	0	0	0	0
X_oryzae_oryzae_BXO1	2	0	0	1	0	1	1	0	1	1	1	2	1	1	1	1	2	1	2	0	1	1	0	1	1	0	1	0	0	0	0	0	0	0	0	0	0	0	1	19	0	0	0	0	1	0	0	0	0
X_oryzae_oryzae_BXO2	2	0	0	1	0	1	1	0	1	1	1	2	1	1	1	1	2	1	2	0	1	1	0	1	1	0	1	0	0	0	0	0	0	0	0	0	0	0	1	0	0	0	0	0	1	0	0	0	0
X_oryzae_oryzae_BXO25	2	0	0	1	0	1	1	0	0	1	0	2	1	1	1	1	2	1	2	0	1	1	0	1	1	0	1	0	0	0	0	0	0	0	0	0	0	1	1	0	0	0	0	0	1	0	0	0	0
X_oryzae_oryzae_BXO33	2	0	0	1	0	1	1	0	1	1	1	2	1	1	1	1	2	1	2	0	1	1	0	1	1	0	1	0	0	0	0	0	0	0	0	0	0	0	1	0	0	0	0	0	1	0	0	0	0
X_oryzae_oryzae_BXO34	2	0	0	1	0	1	1	0	1	1	1	2	1	1	1	1	2	1	2	0	1	1	0	1	1	0	1	0	0	0	0	0	0	0	0	0	0	0	1	0	0	0	0	0	1	0	0	0	0
X_oryzae_oryzae_BXO407	2	0	0	1	0	1	1	0	1	1	1	2	1	1	1	1	2	1	2	0	1	1	0	1	1	0	1	0	0	0	0	0	0	0	0	0	0	1	1	0	0	0	0	0	1	0	0	0	0
X_oryzae_oryzae_BXO416	2	0	0	1	0	1	1	0	1	1	1	2	1	1	1	1	2	1	2	0	1	1	0	1	1	0	1	0	0	0	0	0	0	0	0	0	0	1	1	0	0	0	0	0	1	0	0	0	0
X_oryzae_oryzae_BXO432	2	0	0	1	0	1	1	0	1	1	1	2	1	1	1	1	2	1	2	0	1	1	0	1	1	0	1	0	0	0	0	0	0	0	0	0	0	1	1	0	0	0	0	0	1	0	0	0	0
X_oryzae_oryzae_BXO439	2	0	0	1	0	1	1	0	1	1	1	1	1	1	1	1	2	1	2	0	1	1	0	1	1	0	1	0	0	0	0	0	0	0	0	0	0	1	1	0	0	0	0	0	1	0	0	0	0
X_oryzae_oryzae_BXO447	2	0	0	1	0	1	1	0	1	1	1	2	1	1	1	1	2	1	2	0	1	1	0	1	1	0	1	0	0	0	0	0	0	0	0	0	0	1	1	0	0	0	0	0	1	0	0	0	0
X_oryzae_oryzae_BXO454	2	0	0	1	0	1	1	0	1	1	1	2	1	1	1	1	2	1	2	0	1	1	0	1	1	0	1	0	0	0	0	0	0	0	0	0	0	0	1	0	0	0	0	0	1	0	0	0	0
X_oryzae_oryzae_BXO471	2	0	0	1	0	1	1	0	1	1	1	2	1	1	1	1	2	1	2	0	1	1	0	1	1	0	1	0	0	0	0	0	0	0	0	0	0	1	1	0	0	0	0	0	1	0	0	0	0
X_oryzae_oryzae_BXO512	2	0	0	1	0	1	1	0	1	1	1	2	1	1	1	1	2	1	2	0	1	1	0	1	1	0	1	0	0	0	0	0	0	0	0	0	0	0	1	18	0	0	0	0	1	0	0	0	0
X_oryzae_oryzae_BXO554	2	0	0	1	0	1	1	0	1	1	1	2	1	1	1	1	2	1	2	0	1	1	0	1	1	0	1	0	0	0	0	0	0	0	0	0	0	1	1	0	0	0	0	0	1	0	0	0	0
X_oryzae_oryzae_BXO557	2	0	0	1	0	1	1	0	1	1	1	2	1	1	1	1	2	1	2	0	1	0	0	1	1	0	1	0	0	0	0	0	0	0	0	0	0	1	1	0	0	0	0	0	1	0	0	0	0
X_oryzae_oryzae_BXO558	2	0	0	1	0	1	1	0	1	1	1	2	1	1	1	1	2	1	2	0	1	1	0	1	1	0	1	0	0	0	0	0	0	0	0	0	0	1	1	0	0	0	0	0	1	0	0	0	0
X_oryzae_oryzae_BXO559	2	0	0	1	0	1	1	0	1	1	1	1	1	1	1	1	2	1	2	0	1	1	0	1	1	0	1	0	0	0	0	0	0	0	0	0	0	1	0	0	0	0	0	0	1	0	0	0	0
X_oryzae_oryzae_BXO571	2	0	0	1	0	1	1	0	1	1	1	2	1	1	1	1	2	1	2	0	1	1	0	1	1	0	1	0	0	0	0	0	0	0	0	0	0	1	1	0	0	0	0	0	1	0	0	0	0
X_oryzae_oryzae_BXO582	2	0	0	1	0	1	1	0	1	1	1	2	1	1	1	1	2	1	2	0	1	1	0	1	1	0	1	0	0	0	0	0	0	0	0	0	0	1	1	0	0	0	0	0	1	0	0	0	0
X_oryzae_oryzae_BXO589	2	0	0	1	0	1	1	0	1	1	1	2	1	1	1	1	2	1	2	0	1	1	0	1	1	0	1	0	0	0	0	0	0	0	0	0	0	0	1	0	0	0	0	0	1	0	0	0	0
X_oryzae_oryzae_BXO590	2	0	0	1	0	1	1	0	1	1	1	2	1	1	1	1	2	1	2	0	1	1	0	1	1	0	1	0	0	0	0	0	0	0	0	0	0	1	1	0	0	0	0	0	1	0	0	0	0
X_oryzae_oryzae_BXO6	2	0	0	1	0	1	1	0	1	1	1	2	1	1	1	1	2	1	2	0	1	1	0	1	1	0	1	0	0	0	0	0	0	0	0	0	0	0	1	0	0	0	0	0	1	0	0	0	0
X_oryzae_oryzae_BXO8	2	0	0	1	0	1	1	0	1	1	1	2	1	1	1	1	2	1	2	0	1	1	0	1	1	0	1	0	0	0	0	0	0	0	0	0	0	0	1	0	0	0	0	0	1	0	0	0	0
X_oryzae_oryzae_CFBP1948	2	0	0	1	1	1	1	0	1	1	1	2	1	0	1	1	2	1	2	0	1	1	0	1	1	1	1	0	0	0	0	0	0	0	0	0	0	0	1	9	0	0	0	0	1	0	0	0	0
X_oryzae_oryzae_CFBP1949	2	0	0	1	1	1	1	0	1	1	1	2	1	0	1	1	2	1	2	0	1	1	0	1	1	1	1	0	0	0	0	0	0	0	0	0	0	0	1	9	0	0	0	0	1	0	0	0	0
X_oryzae_oryzae_CFBP1951	2	0	0	1	1	1	1	0	1	1	1	2	1	0	1	1	2	1	2	0	1	1	0	1	1	1	1	0	0	0	0	0	0	0	0	0	0	0	1	9	0	0	0	0	1	0	0	0	0
X_oryzae_oryzae_CFBP1952	2	0	0	1	1	1	1	0	1	1	1	2	1	0	1	1	2	1	2	0	1	1	0	1	1	1	1	0	0	0	0	0	0	0	0	0	0	0	1	9	0	0	0	0	1	0	0	0	0
X_oryzae_oryzae_CFBP7319	2	0	0	1	1	1	1	0	1	1	1	2	1	0	1	1	2	1	2	0	1	1	0	1	1	1	1	0	0	0	0	0	0	0	0	0	0	0	1	9	0	0	0	0	1	0	0	0	0
X_oryzae_oryzae_CFBP7320	2	0	0	1	1	1	1	0	1	1	1	2	1	0	1	1	2	1	2	0	1	1	0	1	1	1	1	0	0	0	0	0	0	0	0	0	0	0	1	9	0	0	0	0	1	0	0	0	0
X_oryzae_oryzae_CFBP7321	2	0	0	1	1	1	1	0	1	1	1	2	1	0	1	1	2	1	2	0	1	1	0	1	1	1	1	0	0	0	0	0	0	0	0	0	0	0	1	9	0	0	0	0	1	0	0	0	0
X_oryzae_oryzae_CFBP7322	2	0	0	1	1	1	1	0	1	1	1	2	1	0	1	1	2	1	2	0	1	1	0	1	1	1	1	0	0	0	0	0	0	0	0	0	0	0	1	9	0	0	0	0	1	0	0	0	0
X_oryzae_oryzae_CFBP7323	2	0	0	1	1	1	1	0	1	1	1	2	1	0	1	1	2	1	2	0	1	1	0	1	1	1	1	0	0	0	0	0	0	0	0	0	0	0	1	9	0	0	0	0	1	0	0	0	0
X_oryzae_oryzae_CFBP7324	2	0	0	1	1	1	1	0	1	1	1	2	1	0	1	1	2	1	2	0	1	1	0	1	1	1	1	0	0	0	0	0	0	0	0	0	0	0	1	9	0	0	0	0	1	0	0	0	0
X_oryzae_oryzae_CFBP7325	2	0	0	1	1	1	1	0	1	1	1	2	1	0	1	1	2	1	2	0	1	1	0	1	1	1	1	0	0	0	0	0	0	0	0	0	0	0	1	9	0	0	0	0	1	0	0	0	0
X_oryzae_oryzae_CFBP7337	2	0	0	1	1	1	1	0	1	1	1	2	1	0	1	1	2	1	2	0	1	1	0	1	1	1	1	0	0	0	0	0	0	0	0	0	0	0	1	9	0	0	0	0	1	0	0	0	0
X_oryzae_oryzae_CFBP7340	2	0	0	1	1	1	1	0	1	1	1	2	1	0	1	1	2	1	2	0	1	1	0	1	1	1	1	0	0	0	0	0	0	0	0	0	0	0	1	9	0	0	0	0	1	0	0	0	0
X_oryzae_oryzae_CFBP8172	2	0	0	1	1	1	1	0	1	1	1	2	1	0	1	1	2	1	2	0	1	1	0	1	1	1	1	0	0	0	0	0	0	0	0	0	0	0	1	9	0	0	0	0	1	0	0	0	0
X_oryzae_oryzae_CFPB1947	2	0	0	1	1	1	1	0	1	1	1	2	1	0	1	1	2	1	2	0	1	1	0	1	1	1	1	0	0	0	0	0	0	0	0	0	0	0	1	0	0	0	0	0	1	0	0	0	0
X_oryzae_oryzae_CIAT	2	0	0	1	0	1	1	0	1	1	1	2	1	1	1	1	2	1	2	0	1	1	0	1	1	0	1	0	0	0	0	0	0	0	0	0	0	0	1	19	0	0	0	0	1	0	0	0	0
X_oryzae_oryzae_CIX1041	2	0	0	1	1	1	1	0	1	1	1	2	1	0	1	1	2	2	3	0	1	1	0	1	1	1	1	0	0	0	0	0	0	0	0	0	0	0	1	9	0	0	0	0	1	0	0	0	0
X_oryzae_oryzae_CIX2374	2	0	0	1	1	1	1	0	1	1	1	2	1	0	1	1	2	1	2	0	1	1	0	1	1	1	1	0	0	0	0	0	0	0	0	0	0	0	1	9	0	0	0	0	1	0	0	0	0
X_oryzae_oryzae_CIX298	2	0	0	1	1	1	1	0	1	1	1	2	1	0	1	1	2	1	2	0	1	1	0	1	1	1	1	0	0	0	0	0	0	0	0	0	0	0	1	9	0	0	0	0	1	0	0	0	0
X_oryzae_oryzae_CIX611	2	0	0	1	1	1	1	0	1	1	1	2	1	0	1	1	2	1	2	0	1	1	0	1	1	1	1	0	0	0	0	0	0	0	0	0	0	0	1	10	0	0	0	0	1	0	0	0	0
X_oryzae_oryzae_CIX629	2	0	0	1	1	1	1	0	1	1	1	2	1	0	1	1	2	1	2	0	1	1	0	1	1	1	1	0	0	0	0	0	0	0	0	0	0	0	1	9	0	0	0	0	1	0	0	0	0
X_oryzae_oryzae_DBX0011	2	0	0	1	0	1	1	0	1	1	1	2	1	1	1	1	0	1	2	0	1	1	0	1	1	0	1	0	0	0	0	0	0	0	0	0	0	1	1	0	0	0	0	0	1	0	0	0	0
X_oryzae_oryzae_DBX0013	2	0	0	1	0	1	1	0	1	1	1	2	1	1	1	1	1	1	2	0	1	1	0	1	1	0	1	0	0	0	0	0	0	0	0	0	0	0	1	0	0	0	0	0	1	0	0	0	0
X_oryzae_oryzae_DBX0016	2	0	0	1	0	1	1	0	1	1	1	2	1	1	1	1	0	1	2	0	1	1	0	1	1	0	1	0	0	0	0	0	0	0	0	0	0	1	1	0	0	0	0	0	1	0	0	0	0
X_oryzae_oryzae_DBX0017	2	0	0	1	0	1	1	0	1	1	1	2	1	1	1	1	0	1	2	0	1	1	0	1	1	0	1	0	0	0	0	0	0	0	0	0	0	1	1	0	0	0	0	0	1	0	0	0	0
X_oryzae_oryzae_DBX0018	2	0	0	1	0	1	1	0	1	1	1	2	1	1	1	1	0	1	2	0	1	1	0	1	1	0	1	0	0	0	0	0	0	0	0	0	0	1	1	0	0	0	0	0	1	0	0	0	0
X_oryzae_oryzae_DBX0019	2	0	0	1	0	1	1	0	1	1	1	2	1	1	1	1	1	1	2	0	1	1	0	1	1	0	1	0	0	0	0	0	0	0	0	0	0	0	1	0	0	0	0	0	1	0	0	0	0
X_oryzae_oryzae_DBX0020	2	0	0	1	0	1	1	0	1	1	1	2	1	1	1	1	0	1	2	0	1	1	0	1	1	0	1	0	0	0	0	0	0	0	0	0	0	1	1	0	0	0	0	0	1	0	0	0	0
X_oryzae_oryzae_DBX0023	2	0	0	1	0	1	1	0	1	1	1	2	1	1	1	1	0	1	2	0	1	1	0	1	1	0	1	0	0	0	0	0	0	0	0	0	0	1	1	0	0	0	0	0	1	0	0	0	0
X_oryzae_oryzae_DBX0024	2	0	0	1	0	1	1	0	1	1	1	2	1	1	1	1	0	1	2	0	1	1	0	1	1	0	1	0	0	0	0	0	0	0	0	0	0	1	1	0	0	0	0	0	1	0	0	0	0
X_oryzae_oryzae_DBX004	2	0	0	1	0	1	1	0	1	1	1	2	1	1	1	1	0	1	2	0	1	1	0	1	1	0	1	0	0	0	0	0	0	0	0	0	0	1	1	0	0	0	0	0	1	0	0	0	0
X_oryzae_oryzae_DXO_012	2	0	0	1	0	1	1	0	1	1	1	2	1	1	1	1	2	1	2	0	1	1	0	1	1	0	1	0	0	0	0	0	0	0	0	0	0	1	1	0	0	0	0	0	1	0	0	0	0
X_oryzae_oryzae_DXO_015	2	0	0	1	0	1	1	0	1	1	1	2	1	1	1	1	2	1	2	0	1	1	0	1	1	0	1	0	0	0	0	0	0	0	0	0	1	0	1	0	0	0	0	0	1	0	0	0	0
X_oryzae_oryzae_DXO_044	2	0	0	1	0	1	1	0	1	1	1	2	1	1	1	1	2	1	2	0	1	1	0	1	1	0	1	0	0	0	0	0	0	0	0	0	0	1	1	0	0	0	0	0	1	0	0	0	0
X_oryzae_oryzae_DXO_052	2	0	0	1	0	1	1	0	1	1	1	2	1	1	1	1	2	1	2	0	1	0	0	1	1	0	1	0	0	0	0	0	0	0	0	0	0	1	1	0	0	0	0	0	1	0	0	0	0
X_oryzae_oryzae_DXO_089	2	0	0	1	0	1	1	0	1	1	1	2	1	1	1	1	2	1	2	0	1	1	0	1	1	0	1	0	0	0	0	0	0	0	0	0	0	1	1	0	0	0	0	0	1	0	0	0	0
X_oryzae_oryzae_DXO_091	2	0	0	1	0	1	1	0	1	1	1	2	1	1	1	1	2	1	2	0	1	1	0	1	1	0	1	0	0	0	0	0	0	0	0	0	0	1	1	0	0	0	0	0	1	0	0	0	0
X_oryzae_oryzae_DXO_116	2	0	0	1	0	1	1	0	1	1	1	2	1	1	1	1	2	1	2	0	1	1	0	1	1	0	1	0	0	0	0	0	0	0	0	0	0	0	1	0	0	0	0	0	1	0	0	0	0
X_oryzae_oryzae_DXO_122	2	0	0	1	0	1	1	0	1	1	1	2	1	1	1	1	2	1	2	0	1	1	0	1	1	0	1	0	0	0	0	0	0	0	0	0	0	1	1	0	0	0	0	0	1	0	0	0	0
X_oryzae_oryzae_DXO_129	2	0	0	1	0	1	1	0	1	1	1	2	1	1	1	1	2	1	2	0	1	1	0	1	1	0	1	0	0	0	0	0	0	0	0	0	0	1	1	0	0	0	0	0	1	0	0	0	0
X_oryzae_oryzae_DXO_131	2	0	0	1	0	1	1	0	1	1	1	2	1	1	1	1	2	1	2	0	1	1	0	1	1	0	1	0	0	0	0	0	0	0	0	0	0	0	1	0	0	0	0	0	1	0	0	0	0
X_oryzae_oryzae_DXO_133	2	0	0	1	0	1	1	0	1	1	1	2	1	1	1	1	2	1	2	0	1	1	0	1	1	0	1	0	0	0	0	0	0	0	0	0	0	0	1	0	0	0	0	0	1	0	0	0	0
X_oryzae_oryzae_DXO_150	2	0	0	1	0	1	1	0	1	1	1	1	1	1	1	1	1	1	2	0	1	1	0	1	1	0	1	0	0	0	0	0	0	0	0	0	0	1	1	0	0	0	0	0	1	0	0	0	0
X_oryzae_oryzae_DXO_165	2	0	0	1	0	1	1	0	1	1	1	2	1	1	1	1	2	1	2	0	1	1	0	1	1	0	1	0	0	0	0	0	0	0	0	0	0	1	1	0	0	0	0	0	1	0	0	0	0
X_oryzae_oryzae_DXO_170	2	0	0	1	0	1	1	0	1	1	1	2	1	1	1	1	2	1	2	0	1	1	0	1	1	0	1	0	0	0	0	0	0	0	0	0	0	1	1	0	0	0	0	0	1	0	0	0	0
X_oryzae_oryzae_DXO_174	2	0	0	1	0	1	1	0	1	1	1	2	1	1	1	1	2	1	2	0	1	1	0	1	1	0	1	0	0	0	0	0	0	0	0	0	0	0	1	0	0	0	0	0	1	0	0	0	0
X_oryzae_oryzae_DXO_181	2	0	0	0	0	1	1	0	1	1	1	2	1	1	1	1	1	1	2	0	1	1	0	1	1	0	1	0	0	0	0	0	0	0	0	0	0	0	1	0	0	0	0	0	1	0	0	0	0
X_oryzae_oryzae_DXO_200	2	0	0	1	0	1	1	0	1	1	1	2	1	1	1	1	2	1	2	0	1	1	0	1	1	0	1	0	0	0	0	0	0	0	0	0	0	0	1	0	0	0	0	0	1	0	0	0	0
X_oryzae_oryzae_DXO_203	2	0	0	1	0	1	1	0	1	1	1	2	1	1	1	1	1	1	2	0	1	1	0	1	1	0	1	0	0	0	0	0	0	0	0	0	0	1	1	0	0	0	0	0	1	0	0	0	0
X_oryzae_oryzae_DXO_206	2	0	0	1	0	1	1	0	1	1	1	2	1	1	1	1	1	1	2	0	1	1	0	1	1	0	1	0	0	0	0	0	0	0	0	0	0	0	1	0	0	0	0	0	1	0	0	0	0
X_oryzae_oryzae_DXO_216	2	0	0	1	0	1	1	0	1	1	1	2	1	1	1	1	1	1	2	0	1	0	0	1	1	0	1	0	0	0	0	0	0	0	0	0	0	0	1	0	0	0	0	0	1	0	0	0	0
X_oryzae_oryzae_DXO_226	2	0	0	1	0	1	1	0	1	1	1	2	1	1	1	1	1	1	2	0	1	1	0	1	1	0	1	0	0	0	0	0	0	0	0	0	0	0	1	0	0	0	0	0	1	0	0	0	0
X_oryzae_oryzae_DXO_233	2	0	0	1	0	1	1	0	1	1	1	2	1	1	1	1	2	1	2	0	1	1	0	1	0	0	1	0	0	0	0	0	0	0	0	0	0	0	1	0	0	0	0	0	1	0	0	0	0
X_oryzae_oryzae_DXO_242	2	0	0	1	0	1	1	0	1	1	1	2	1	1	1	1	2	1	2	0	1	1	0	1	1	0	1	0	0	0	0	0	0	0	0	0	0	0	1	0	0	0	0	0	1	0	0	0	0
X_oryzae_oryzae_DXO_246	2	0	0	1	0	1	1	0	1	1	1	2	1	1	1	1	2	1	2	0	1	1	0	1	1	0	1	0	0	0	0	0	0	0	0	0	0	0	1	0	0	0	0	0	1	0	0	0	0
X_oryzae_oryzae_DXO_248	2	0	0	1	0	1	1	0	1	1	1	2	1	1	1	1	1	1	2	0	1	1	0	1	1	0	1	0	0	0	0	0	0	0	0	0	0	1	1	0	0	0	0	0	1	0	0	0	0
X_oryzae_oryzae_DXO_27	2	0	0	1	0	1	1	0	1	1	1	2	1	1	1	1	2	1	2	0	1	1	0	1	1	0	1	0	0	0	0	0	0	0	0	0	0	0	1	0	0	0	0	0	1	0	0	0	0
X_oryzae_oryzae_DXO_331	2	0	0	1	0	1	1	0	1	1	1	2	1	1	1	1	1	1	2	0	1	1	0	1	1	0	1	0	0	0	0	0	0	0	0	0	0	0	1	0	0	0	0	0	1	0	0	0	0
X_oryzae_oryzae_DXO_369	2	0	0	1	0	1	1	0	1	1	1	2	1	1	1	1	1	1	2	0	1	1	0	1	1	0	1	0	0	0	0	0	0	0	0	0	0	1	1	0	0	0	0	0	1	0	0	0	0
X_oryzae_oryzae_DXO_397	2	0	0	1	0	1	1	0	1	1	1	2	1	1	1	1	2	1	2	0	1	1	0	1	1	0	1	0	0	0	0	0	0	0	0	0	0	0	1	0	0	0	0	0	1	0	0	0	0
X_oryzae_oryzae_DXO_50	2	0	0	1	0	1	1	0	1	1	1	2	1	1	1	1	2	1	2	0	1	1	0	1	1	0	1	0	0	0	0	0	0	0	0	0	0	1	1	0	0	0	0	0	1	0	0	0	0
X_oryzae_oryzae_Dak16	2	0	0	1	1	1	1	0	1	1	1	2	1	0	1	1	2	1	2	0	1	1	0	1	1	1	1	0	0	0	0	0	0	0	0	0	0	0	1	9	0	0	0	0	1	0	0	0	0
X_oryzae_oryzae_FJ16	2	0	0	1	0	1	1	0	1	1	1	2	1	1	1	1	1	1	2	0	1	1	0	1	1	0	1	0	0	0	0	0	0	0	0	0	1	0	1	0	0	0	0	0	1	0	0	0	0
X_oryzae_oryzae_FJ17	2	0	0	1	0	1	1	0	1	1	1	2	1	1	1	1	1	1	2	0	1	1	0	1	1	0	1	0	0	0	0	0	0	0	0	0	0	0	1	0	0	0	0	0	1	0	0	0	0
X_oryzae_oryzae_FJ21	2	0	0	1	0	1	1	0	1	1	1	2	1	1	1	1	1	1	2	0	1	1	0	1	1	0	1	0	0	0	0	0	0	0	0	0	0	0	1	0	0	0	0	0	1	0	0	0	0
X_oryzae_oryzae_FJ22	2	0	0	1	0	1	1	0	1	1	1	2	1	1	1	1	1	1	2	0	1	1	0	1	1	0	1	0	0	0	0	0	0	0	0	0	0	0	1	0	0	0	0	0	1	0	0	0	0
X_oryzae_oryzae_FJ24	2	0	0	1	0	1	1	0	1	1	1	2	1	1	1	1	1	1	2	0	1	1	0	1	1	0	1	0	0	0	0	0	0	0	0	0	0	0	1	0	0	0	0	0	1	0	0	0	0
X_oryzae_oryzae_FuJ	2	0	0	1	0	1	1	0	1	1	1	2	1	1	1	1	1	1	2	0	1	1	0	1	1	0	1	0	0	0	0	0	0	0	0	0	0	0	1	0	0	0	0	0	1	0	0	0	0
X_oryzae_oryzae_G8	2	0	0	1	0	1	1	0	1	1	1	2	0	1	1	1	1	1	1	0	1	1	0	1	1	0	1	0	0	0	0	0	0	0	0	0	0	0	1	0	0	0	0	0	1	0	0	0	0
X_oryzae_oryzae_GD32	2	0	0	1	0	1	1	0	1	1	1	1	0	1	1	1	1	1	1	0	1	1	0	1	1	0	1	0	0	0	0	0	0	0	0	0	0	0	0	0	0	0	0	0	1	0	0	0	0
X_oryzae_oryzae_GD33	2	0	0	1	0	1	1	0	1	1	1	2	1	1	1	1	1	1	2	0	1	1	0	1	1	0	1	0	0	0	0	0	0	0	0	0	0	0	1	0	0	0	0	0	1	0	0	0	0
X_oryzae_oryzae_GD38	2	0	0	1	0	1	1	0	1	1	1	2	0	1	1	1	1	1	1	0	1	1	0	1	1	0	1	0	0	0	0	0	0	0	0	0	0	0	1	0	0	0	0	0	1	0	0	0	0
X_oryzae_oryzae_GD401	2	0	0	1	0	1	1	0	1	1	1	2	1	1	1	1	1	1	2	0	1	1	0	1	1	0	1	0	0	0	0	0	0	0	0	0	0	0	1	0	0	0	0	0	1	0	0	0	0
X_oryzae_oryzae_GD402	2	0	0	1	0	1	1	0	1	1	1	2	1	1	1	1	1	1	2	0	1	1	0	1	1	0	1	0	0	0	0	0	0	0	0	0	0	0	1	0	0	0	0	0	1	0	0	0	0
X_oryzae_oryzae_GD403	2	0	0	1	0	1	1	0	1	1	1	2	1	1	1	1	1	1	2	0	1	1	0	1	1	0	1	0	0	0	0	0	0	0	0	0	0	0	1	0	0	0	0	0	1	0	0	0	0
X_oryzae_oryzae_GD404	2	0	0	1	0	1	1	0	1	1	1	2	1	1	1	1	1	1	2	0	1	1	0	1	1	0	1	0	0	0	0	0	0	0	0	0	0	0	1	0	0	0	0	0	1	0	0	0	0
X_oryzae_oryzae_GD405	2	0	0	1	0	1	1	0	1	1	1	2	1	1	1	1	1	1	2	0	1	1	0	1	1	0	1	0	0	0	0	0	0	0	0	0	0	0	1	0	0	0	0	0	1	0	0	0	0
X_oryzae_oryzae_GD407	2	0	0	1	0	1	1	0	1	1	1	2	1	1	1	1	1	1	2	0	1	1	0	1	1	0	1	0	0	0	0	0	0	0	0	0	0	0	1	0	0	0	0	0	1	0	0	0	0
X_oryzae_oryzae_GD408	2	0	0	1	0	1	1	0	1	1	1	2	1	1	1	1	1	1	2	0	1	1	0	1	1	0	1	0	0	0	0	0	0	0	0	0	0	0	1	0	0	0	0	0	1	0	0	0	0
X_oryzae_oryzae_GD411	2	0	0	1	0	1	1	0	1	1	1	2	1	1	1	1	1	1	2	0	1	1	0	1	1	0	1	0	0	0	0	0	0	0	0	0	0	0	1	0	0	0	0	0	1	0	0	0	0
X_oryzae_oryzae_GD412	2	0	0	1	0	1	1	0	1	1	1	1	0	1	1	1	1	1	2	0	1	1	0	1	1	0	1	0	0	0	0	0	0	0	0	0	0	0	1	0	0	0	0	0	1	0	0	0	0
X_oryzae_oryzae_GD413	2	0	0	1	0	1	1	0	1	1	1	2	1	1	1	1	1	1	2	0	1	1	0	1	1	0	1	0	0	0	0	0	0	0	0	0	0	0	1	0	0	0	0	0	1	0	0	0	0
X_oryzae_oryzae_GD414	2	0	0	1	0	1	1	0	1	1	1	2	1	1	1	1	1	1	2	0	1	1	0	1	1	0	1	0	0	0	0	0	0	0	0	0	0	0	1	0	0	0	0	0	1	0	0	0	0
X_oryzae_oryzae_GD415	2	0	0	1	0	1	1	0	1	1	1	2	0	1	1	1	1	1	2	0	1	1	0	1	1	0	1	0	0	0	0	0	0	0	0	0	0	0	1	0	0	0	0	0	1	0	0	0	0
X_oryzae_oryzae_GD416	2	0	0	1	0	1	1	0	1	1	1	2	0	1	1	1	1	1	2	0	1	1	0	1	1	0	1	0	0	0	0	0	0	0	0	0	0	0	1	0	0	0	0	0	1	0	0	0	0
X_oryzae_oryzae_GD417	2	0	0	1	0	1	1	0	1	1	1	2	1	1	1	1	1	1	2	0	1	1	0	1	1	0	1	0	0	0	0	0	0	0	0	0	0	0	1	0	0	0	0	0	1	0	0	0	0
X_oryzae_oryzae_GX07	2	0	0	1	0	1	1	0	1	1	1	1	0	1	1	1	1	1	2	0	1	1	0	1	1	0	1	0	0	0	0	0	0	0	0	0	0	0	1	0	0	0	0	0	1	0	0	0	0
X_oryzae_oryzae_GX09	2	0	0	1	0	1	1	0	1	1	1	2	0	1	1	1	1	1	2	0	1	1	0	1	1	0	1	0	0	0	0	0	0	0	0	0	0	0	1	0	0	0	0	0	1	0	0	0	0
X_oryzae_oryzae_GX1	2	0	0	1	0	1	1	0	1	1	1	2	1	1	1	1	1	1	2	0	1	1	0	1	1	0	1	0	0	0	0	0	0	0	0	0	0	0	1	0	0	0	0	0	1	0	0	0	0
X_oryzae_oryzae_GX2	2	0	0	1	0	1	1	0	1	1	1	2	1	1	1	1	1	1	2	0	1	1	0	1	1	0	1	0	0	0	0	0	0	0	0	0	0	0	1	0	0	0	0	0	1	0	0	0	0
X_oryzae_oryzae_GX23	2	0	0	1	0	1	1	0	1	1	1	2	0	1	1	1	1	1	1	0	1	1	0	1	1	0	1	0	0	0	0	0	0	0	0	0	0	0	1	0	0	0	0	0	1	0	0	0	0
X_oryzae_oryzae_GX3	2	0	0	1	0	1	1	0	1	1	1	2	1	1	1	1	1	1	2	0	1	1	0	1	1	0	1	0	0	0	0	0	0	0	0	0	0	0	1	0	0	0	0	0	1	0	0	0	0
X_oryzae_oryzae_GX35	2	0	0	1	0	1	1	0	1	1	1	2	0	1	1	1	1	1	1	0	1	1	0	1	1	0	1	0	0	0	0	0	0	0	0	0	0	0	1	0	0	0	0	0	1	0	0	0	0
X_oryzae_oryzae_GX4	2	0	0	1	0	1	1	0	1	1	1	2	1	1	1	1	1	1	2	0	1	1	0	1	1	0	1	0	0	0	0	0	0	0	0	0	0	0	1	0	0	0	0	0	1	0	0	0	0
X_oryzae_oryzae_GX49	2	0	0	1	0	1	1	0	1	1	1	2	0	1	1	1	1	1	1	0	1	1	0	1	1	0	1	0	0	0	0	0	0	0	0	0	0	0	1	0	0	0	0	0	1	0	0	0	0
X_oryzae_oryzae_GX5	2	0	0	1	0	1	1	0	1	1	1	2	1	1	1	1	1	1	2	0	1	1	0	1	1	0	1	0	0	0	0	0	0	0	0	0	0	0	1	0	0	0	0	0	1	0	0	0	0
X_oryzae_oryzae_GX56	2	0	0	1	0	1	1	0	1	1	1	2	0	1	1	1	1	1	2	0	1	1	0	1	1	0	1	0	0	0	0	0	0	0	0	0	0	0	1	0	0	0	0	0	1	0	0	0	0
X_oryzae_oryzae_GX6	2	0	0	1	0	1	1	0	1	1	1	2	1	1	1	1	1	1	2	0	1	1	0	1	1	0	1	0	0	0	0	0	0	0	0	0	0	0	1	0	0	0	0	0	1	0	0	0	0
X_oryzae_oryzae_HB_84_17	2	0	0	1	0	1	0	0	1	1	1	1	0	1	1	1	1	1	1	0	1	1	0	1	1	0	1	0	0	0	0	0	0	0	0	0	0	0	1	0	0	0	0	0	1	0	0	0	0
X_oryzae_oryzae_HB_84_21	2	0	0	1	0	1	1	0	1	1	1	2	0	1	1	1	1	1	1	0	1	1	0	1	1	0	1	0	0	0	0	0	0	0	0	0	0	1	1	0	0	0	0	0	0	0	0	0	0
X_oryzae_oryzae_HB8417	2	0	0	1	0	1	1	0	1	1	1	2	0	1	1	1	1	1	1	0	1	1	0	1	1	0	1	0	0	0	0	0	0	0	0	0	0	0	1	0	0	0	0	0	1	0	0	0	0
X_oryzae_oryzae_HEN08	2	0	0	1	0	1	1	0	1	1	1	2	0	1	1	1	1	1	2	0	1	1	0	1	1	0	1	0	0	0	0	0	0	0	0	0	0	0	1	0	0	0	0	0	1	0	0	0	0
X_oryzae_oryzae_HEN11	2	0	0	1	0	1	1	0	1	1	1	2	1	1	1	1	1	1	2	0	1	1	0	1	1	0	1	0	0	0	0	0	0	0	0	0	0	0	1	0	0	0	0	0	1	0	0	0	0
X_oryzae_oryzae_HEN12	2	0	0	1	0	1	1	0	1	1	1	1	0	1	1	1	1	1	1	0	1	1	0	1	1	0	1	0	0	0	0	0	0	0	0	0	0	0	1	0	0	0	0	0	1	0	0	0	0
X_oryzae_oryzae_HLJ_85_72	2	0	0	1	0	1	1	0	1	1	1	2	1	1	1	1	1	1	2	0	1	1	0	1	1	0	1	0	0	0	0	0	0	0	0	0	0	0	1	0	0	0	0	0	1	0	0	0	0
X_oryzae_oryzae_HLJ02	2	0	0	1	0	1	1	0	1	1	1	2	1	1	1	1	1	1	2	0	1	1	0	1	1	0	1	0	0	0	0	0	0	0	0	0	0	0	1	0	0	0	0	0	1	0	0	0	0
X_oryzae_oryzae_HLJ85_69	2	0	0	1	0	1	1	0	1	1	1	2	0	1	1	1	1	1	1	0	1	1	0	1	1	0	1	0	0	0	0	0	0	0	0	0	0	0	1	0	0	0	0	0	1	0	0	0	0
X_oryzae_oryzae_HN_7	2	0	0	1	0	1	1	0	1	1	1	2	0	1	1	1	1	1	2	0	1	1	0	1	1	0	1	0	0	0	0	0	0	0	0	0	0	0	1	0	0	0	0	0	1	0	0	0	0
X_oryzae_oryzae_HN_84_31	2	0	0	1	0	1	1	0	1	1	1	1	0	1	1	1	1	1	1	0	1	1	0	1	1	0	1	0	0	0	0	0	0	0	0	0	0	0	1	0	0	0	0	0	1	0	0	0	0
X_oryzae_oryzae_HN_84_35	2	0	0	1	0	1	1	0	1	1	1	2	0	1	1	1	1	1	1	0	1	1	0	1	1	0	1	0	0	0	0	0	0	0	0	0	0	0	1	0	0	0	0	0	1	0	0	0	0
X_oryzae_oryzae_HN14	2	0	0	1	0	1	1	0	1	1	1	1	0	1	1	1	1	1	2	0	1	1	0	1	0	0	1	0	0	0	0	0	0	0	0	0	0	0	1	0	0	0	0	0	1	0	0	0	0
X_oryzae_oryzae_HUB14	2	0	0	1	0	1	1	0	1	1	1	2	1	1	1	1	1	1	2	0	1	1	0	1	1	0	1	0	0	0	0	0	0	0	0	0	0	0	1	1	0	0	0	0	1	0	0	0	0
X_oryzae_oryzae_HUN14	2	0	0	1	0	1	1	0	1	1	1	2	0	1	1	1	1	1	1	0	1	1	0	1	0	0	1	0	0	0	0	0	0	0	0	0	0	0	1	0	0	0	0	0	1	0	0	0	0
X_oryzae_oryzae_HUN17	2	0	0	1	0	1	1	0	1	1	1	2	0	1	1	1	1	1	1	0	1	1	0	1	1	0	1	0	0	0	0	0	0	0	0	0	0	0	1	0	0	0	0	0	1	0	0	0	0
X_oryzae_oryzae_HUN20	2	0	0	1	0	1	1	0	1	1	1	2	1	1	1	1	1	1	2	0	1	1	0	1	1	0	1	0	0	0	0	0	0	0	0	0	0	0	1	0	0	0	0	0	1	0	0	0	0
X_oryzae_oryzae_HUN22	2	0	0	1	0	1	1	0	1	1	1	2	1	1	1	1	1	1	2	0	1	1	0	1	1	0	1	0	0	0	0	0	0	0	0	0	0	0	1	0	0	0	0	0	1	0	0	0	0
X_oryzae_oryzae_HaN1	2	0	0	1	0	1	1	0	1	1	1	2	1	1	1	1	1	1	2	0	1	1	0	1	1	0	1	0	0	0	0	0	0	0	0	0	0	0	1	0	0	0	0	0	1	0	0	0	0
X_oryzae_oryzae_HeN03_01	2	0	0	1	0	1	1	0	1	1	1	2	1	1	1	1	1	1	2	0	1	1	0	1	1	0	1	0	0	0	0	0	0	0	0	0	0	0	1	0	0	0	0	0	1	0	0	0	0
X_oryzae_oryzae_HeN03_02	2	0	0	1	0	1	1	0	1	1	1	1	0	1	1	1	1	1	1	0	1	1	0	1	1	0	1	0	0	0	0	0	0	0	0	0	0	0	1	0	0	0	0	0	1	0	0	0	0
X_oryzae_oryzae_HeN03_03	2	0	0	1	0	1	1	0	1	1	1	2	1	1	1	1	1	1	2	0	1	1	0	1	1	0	1	0	0	0	0	0	0	0	0	0	0	0	1	0	0	0	0	0	1	0	0	0	0
X_oryzae_oryzae_HeN03_04	2	0	0	1	0	1	1	0	1	1	1	2	1	1	1	1	1	1	2	0	1	1	0	1	1	0	1	0	0	0	0	0	0	0	0	0	0	0	1	0	0	0	0	0	1	0	0	0	0
X_oryzae_oryzae_HeN03_06	2	0	0	1	0	1	1	0	1	1	1	2	1	1	1	1	1	1	2	0	1	1	0	1	1	0	1	0	0	0	0	0	0	0	0	0	0	0	1	0	0	0	0	0	1	0	0	0	0
X_oryzae_oryzae_HeN03_10	2	0	0	1	0	1	1	0	1	1	1	2	1	1	1	1	1	1	2	0	1	1	0	1	1	0	1	0	0	0	0	0	0	0	0	0	0	0	1	0	0	0	0	0	1	0	0	0	0
X_oryzae_oryzae_HeN03_11	2	0	0	1	0	1	1	0	1	1	1	2	0	1	1	1	1	1	2	0	1	1	0	1	1	0	1	0	0	0	0	0	0	0	0	0	0	0	1	0	0	0	0	0	1	0	0	0	0
X_oryzae_oryzae_HeN03_16	2	0	0	1	0	1	1	0	1	1	1	2	0	1	1	1	1	1	2	0	1	1	0	1	1	0	1	0	0	0	0	0	0	0	0	0	0	0	1	0	0	0	0	0	1	0	0	0	0
X_oryzae_oryzae_HuB03_06	2	0	0	1	0	1	1	0	1	1	1	2	0	1	1	1	1	1	1	0	1	1	0	1	1	0	1	0	0	0	0	0	0	0	0	0	0	0	1	0	0	0	0	0	1	0	0	0	0
X_oryzae_oryzae_HuN03_02	2	0	0	1	0	1	1	0	1	1	1	1	0	1	1	1	1	1	1	0	1	1	0	1	1	0	1	0	0	0	0	0	0	0	0	0	0	0	1	0	0	0	0	0	1	0	0	0	0
X_oryzae_oryzae_HuN32	2	0	0	1	0	1	1	0	1	1	1	2	0	1	1	1	1	1	2	0	1	1	0	1	1	0	1	0	0	0	0	0	0	0	0	0	0	0	1	0	0	0	0	0	1	0	0	0	0
X_oryzae_oryzae_HuN33	2	0	0	1	0	1	1	0	1	1	1	2	0	1	1	1	1	1	2	0	1	1	0	1	1	0	1	0	0	0	0	0	0	0	0	0	0	0	1	0	0	0	0	0	1	0	0	0	0
X_oryzae_oryzae_HuN36	2	0	0	1	0	1	1	0	1	1	1	2	0	1	1	1	1	1	2	0	1	1	0	1	1	0	1	0	0	0	0	0	0	0	0	0	0	0	1	0	0	0	0	0	1	0	0	0	0
X_oryzae_oryzae_HuN37	2	0	0	1	0	1	1	0	1	1	1	2	1	1	1	1	1	1	2	0	1	1	0	1	1	0	1	0	0	0	0	0	0	0	0	0	0	0	1	18	0	0	0	0	1	0	0	0	0
X_oryzae_oryzae_HuN38	2	0	0	1	0	1	1	0	1	1	1	2	0	1	1	1	1	1	1	0	1	1	0	1	1	0	1	0	0	0	0	0	0	0	0	0	0	0	1	0	0	0	0	0	1	0	0	0	0
X_oryzae_oryzae_HuN39	2	0	0	1	0	1	1	0	1	1	1	2	0	1	1	1	1	1	1	0	1	1	0	1	1	0	1	0	0	0	0	0	0	0	0	0	0	0	1	0	0	0	0	0	1	0	0	0	0
X_oryzae_oryzae_ICMP3125	2	0	0	1	0	1	1	0	1	1	1	2	1	1	1	1	2	1	2	0	1	1	0	1	1	0	1	0	0	0	0	0	0	0	0	0	0	0	1	17	0	0	0	0	1	0	0	0	0
X_oryzae_oryzae_ITCCBB0002	2	0	0	1	0	3	1	0	1	1	1	2	1	0	1	1	2	1	2	0	1	1	0	1	1	0	1	0	0	0	0	0	0	0	0	0	0	0	1	5	0	0	0	0	1	0	0	0	0
X_oryzae_oryzae_IX_280	2	0	0	1	0	1	1	0	1	1	1	2	1	1	1	1	2	1	2	0	1	1	0	1	1	0	1	0	0	0	0	0	0	0	0	0	0	0	1	18	0	0	0	0	1	0	0	0	0
X_oryzae_oryzae_IXO1088	2	0	0	1	0	1	1	0	1	1	1	2	1	1	1	1	2	1	2	0	1	1	0	1	1	0	1	0	0	0	0	0	0	0	0	0	0	0	1	19	0	0	0	0	1	0	0	0	0
X_oryzae_oryzae_IXO1104	2	0	0	1	0	1	1	0	1	1	1	2	1	1	0	1	2	1	2	0	1	1	0	1	1	0	1	0	0	0	0	0	0	0	0	0	0	0	1	0	0	0	0	0	1	0	0	0	0
X_oryzae_oryzae_IXO1221	2	0	0	1	0	1	1	0	1	1	1	2	1	1	1	1	2	1	2	0	1	1	0	1	1	0	1	0	0	0	0	0	0	0	0	0	0	0	1	0	0	0	0	0	1	0	0	0	0
X_oryzae_oryzae_IXO134	2	0	0	1	0	1	1	0	1	1	1	2	1	1	1	1	2	1	2	0	1	0	0	1	1	0	1	0	0	0	0	0	0	0	0	0	0	0	1	0	0	0	0	0	1	0	0	0	0
X_oryzae_oryzae_IXO141	2	0	0	1	0	1	1	0	1	1	1	2	1	1	1	1	2	1	2	0	1	1	0	1	1	0	1	0	0	0	0	0	0	0	0	0	0	1	1	0	0	0	0	0	1	0	0	0	0
X_oryzae_oryzae_IXO151	2	0	0	1	0	1	1	0	1	1	1	2	1	1	1	1	2	1	2	0	1	1	0	1	1	0	1	0	0	0	0	0	0	0	0	0	0	1	1	0	0	0	0	0	1	0	0	0	0
X_oryzae_oryzae_IXO159	2	0	0	1	0	1	1	0	1	1	1	2	1	1	1	1	1	1	2	0	1	1	0	1	1	0	1	0	0	0	0	0	0	0	0	0	0	0	1	0	0	0	0	0	1	0	0	0	0
X_oryzae_oryzae_IXO189	2	0	0	1	0	1	1	0	1	1	1	2	1	1	1	1	2	1	2	0	1	1	0	1	1	0	1	0	0	0	0	0	0	0	0	0	0	1	1	0	0	0	0	0	1	0	0	0	0
X_oryzae_oryzae_IXO220	2	0	0	1	0	1	1	0	1	1	1	2	1	1	1	1	2	1	2	0	1	1	0	1	1	0	1	0	0	0	0	0	0	0	0	0	0	1	1	0	0	0	0	0	1	0	0	0	0
X_oryzae_oryzae_IXO221	2	0	0	1	0	1	1	0	1	1	1	2	1	1	1	1	2	1	2	0	1	1	0	1	1	0	1	0	0	0	0	0	0	0	0	0	0	0	1	0	0	0	0	0	1	0	0	0	0
X_oryzae_oryzae_IXO222	2	0	0	1	0	1	1	0	1	1	1	2	1	1	1	1	2	1	2	0	1	1	0	1	1	0	1	0	0	0	0	0	0	0	0	0	0	1	1	0	0	0	0	0	1	0	0	0	0
X_oryzae_oryzae_IXO278	2	0	0	1	0	1	1	0	1	1	1	2	1	1	1	1	2	1	2	0	1	0	0	1	1	0	1	0	0	0	0	0	0	0	0	0	0	0	1	0	0	0	0	0	1	0	0	0	0
X_oryzae_oryzae_IXO35	2	0	0	1	0	1	1	0	1	1	1	2	1	1	1	1	2	1	2	0	1	1	0	1	1	0	1	0	0	0	0	0	0	0	0	0	0	1	1	0	0	0	0	0	1	0	0	0	0
X_oryzae_oryzae_IXO365	2	0	0	1	0	1	1	0	1	1	1	2	1	1	1	1	2	1	2	0	1	1	0	1	1	0	1	0	0	0	0	0	0	0	0	0	0	1	1	0	0	0	0	0	1	0	0	0	0
X_oryzae_oryzae_IXO367	2	0	0	1	0	1	1	0	1	1	1	2	1	1	1	1	1	1	2	0	1	1	0	1	1	0	1	0	0	0	0	0	0	0	0	0	0	1	1	0	0	0	0	0	1	0	0	0	0
X_oryzae_oryzae_IXO390	2	0	0	1	0	1	1	0	0	1	1	2	1	1	1	1	2	1	2	0	1	1	0	1	1	0	1	0	0	0	0	0	0	0	0	0	0	1	1	0	0	0	0	0	1	0	0	0	0
X_oryzae_oryzae_IXO411	2	0	0	1	0	1	1	0	1	1	1	2	1	1	1	1	2	1	2	0	1	1	0	1	1	0	1	0	0	0	0	0	0	0	0	0	0	0	1	0	0	0	0	0	1	0	0	0	0
X_oryzae_oryzae_IXO414	2	0	0	1	0	1	1	0	1	1	1	2	1	1	1	1	2	1	2	0	1	1	0	1	1	0	1	0	0	0	0	0	0	0	0	0	0	0	1	0	0	0	0	0	1	0	0	0	0
X_oryzae_oryzae_IXO493	2	0	0	1	0	1	1	0	1	1	1	2	1	1	1	1	2	1	2	0	1	1	0	1	1	0	1	0	0	0	0	0	0	0	0	0	0	1	1	0	0	0	0	0	1	0	0	0	0
X_oryzae_oryzae_IXO597	2	0	0	1	0	1	1	0	0	1	1	2	1	1	1	1	1	1	2	0	1	1	0	1	1	0	1	0	0	0	0	0	0	0	0	0	0	0	1	0	0	0	0	0	1	0	0	0	0
X_oryzae_oryzae_IXO599	2	0	0	1	0	1	1	0	1	1	1	2	1	1	1	1	1	1	2	0	1	1	0	1	1	0	1	0	0	0	0	0	0	0	0	0	0	0	1	0	0	0	0	0	1	0	0	0	0
X_oryzae_oryzae_IXO603	2	0	0	1	0	1	1	0	1	1	1	2	1	1	1	1	1	1	2	0	1	1	0	1	1	0	1	0	0	0	0	0	0	0	0	0	0	0	1	0	0	0	0	0	1	0	0	0	0
X_oryzae_oryzae_IXO608	2	0	0	1	0	1	1	0	1	1	1	2	1	1	1	1	1	1	2	0	1	1	0	1	1	0	1	0	0	0	0	0	0	0	0	0	0	0	1	0	0	0	0	0	1	0	0	0	0
X_oryzae_oryzae_IXO620	2	0	0	1	0	1	1	0	1	1	1	2	1	1	1	1	2	1	2	0	1	1	0	1	1	0	1	0	0	0	0	0	0	0	0	0	0	1	1	0	0	0	0	0	1	0	0	0	0
X_oryzae_oryzae_IXO621	2	0	0	1	0	1	1	0	1	1	1	2	1	1	1	1	2	1	2	0	1	0	0	1	1	0	1	0	0	0	0	0	0	0	0	0	0	1	1	0	0	0	0	0	1	0	0	0	0
X_oryzae_oryzae_IXO627	2	0	0	1	0	1	1	0	1	1	1	2	1	1	1	1	2	1	2	0	1	1	0	1	1	0	1	0	0	0	0	0	0	0	0	0	0	0	1	0	0	0	0	0	1	0	0	0	0
X_oryzae_oryzae_IXO630	2	0	0	1	0	1	1	0	1	1	1	2	1	1	1	1	2	1	2	0	1	1	0	1	1	0	1	0	0	0	0	0	0	0	0	0	0	1	1	0	0	0	0	0	1	0	0	0	0
X_oryzae_oryzae_IXO639	2	0	0	1	0	1	1	0	1	1	1	2	1	1	1	1	2	1	2	0	1	1	0	1	1	0	1	0	0	0	0	0	0	0	0	0	0	1	1	0	0	0	0	0	1	0	0	0	0
X_oryzae_oryzae_IXO644	2	0	0	1	0	1	1	0	1	1	1	2	1	1	1	1	2	1	2	0	1	0	0	1	1	0	1	0	0	0	0	0	0	0	0	0	0	1	1	0	0	0	0	0	1	0	0	0	0
X_oryzae_oryzae_IXO645	2	0	0	1	0	1	1	0	1	1	1	2	1	1	1	1	2	1	2	0	1	1	0	1	1	0	1	0	0	0	0	0	0	0	0	0	0	1	1	0	0	0	0	0	1	0	0	0	0
X_oryzae_oryzae_IXO651	2	0	0	1	0	1	1	0	1	1	1	2	1	1	1	1	2	1	2	0	1	0	0	1	1	0	1	0	0	0	0	0	0	0	0	0	0	0	1	0	0	0	0	0	1	0	0	0	0
X_oryzae_oryzae_IXO675	2	0	0	1	0	1	1	0	1	1	1	2	1	1	1	1	2	1	2	0	1	1	0	1	1	0	1	0	0	0	0	0	0	0	0	0	0	0	1	0	0	0	0	0	1	0	0	0	0
X_oryzae_oryzae_IXO685	2	0	0	1	0	1	1	0	1	1	1	2	1	1	1	1	2	1	2	0	1	1	0	1	1	0	1	0	0	0	0	0	0	0	0	0	0	0	1	0	0	0	0	0	1	0	0	0	0
X_oryzae_oryzae_IXO704	2	0	0	1	0	1	1	0	1	1	1	2	1	1	1	1	2	1	2	0	1	1	0	1	1	0	1	0	0	0	0	0	0	0	0	0	0	0	1	18	0	0	0	0	1	0	0	0	0
X_oryzae_oryzae_IXO725	2	0	0	1	0	1	1	0	1	1	1	2	1	1	1	1	2	1	2	0	1	1	0	1	0	0	1	0	0	0	0	0	0	0	0	0	0	0	1	0	0	0	0	0	1	0	0	0	0
X_oryzae_oryzae_IXO74	2	0	0	1	0	1	1	0	1	1	1	2	1	1	1	1	2	1	2	0	1	1	0	1	1	0	1	0	0	0	0	0	0	0	0	0	0	1	1	0	0	0	0	0	1	0	0	0	0
X_oryzae_oryzae_IXO792	2	0	0	1	0	1	1	0	1	1	1	2	1	1	1	1	2	1	2	0	1	1	0	1	1	0	1	0	0	0	0	0	0	0	0	0	0	1	1	0	0	0	0	0	1	0	0	0	0
X_oryzae_oryzae_IXO812	2	0	0	1	0	1	1	0	1	1	1	2	1	1	1	1	2	1	2	0	1	1	0	1	1	0	1	0	0	0	0	0	0	0	0	0	0	1	1	0	0	0	0	0	1	0	0	0	0
X_oryzae_oryzae_IXO842	2	0	0	1	0	1	1	0	1	1	1	2	1	1	1	1	2	1	2	0	1	1	0	1	1	0	1	0	0	0	0	0	0	0	0	0	0	1	1	0	0	0	0	0	1	0	0	0	0
X_oryzae_oryzae_IXO884	2	0	0	1	0	1	1	0	1	1	1	2	1	1	1	1	2	1	2	0	1	1	0	1	1	0	1	0	0	0	0	0	0	0	0	0	0	0	1	0	0	0	0	0	1	0	0	0	0
X_oryzae_oryzae_IXO89	2	0	0	1	0	1	1	0	1	1	1	2	1	1	1	1	1	1	2	0	1	1	0	1	1	0	1	0	0	0	0	0	0	0	0	0	0	0	1	0	0	0	0	0	1	0	0	0	0
X_oryzae_oryzae_IXO90	2	0	0	1	0	1	1	0	1	1	1	2	1	1	1	1	1	1	2	0	1	1	0	1	1	0	1	0	0	0	0	0	0	0	0	0	0	0	1	0	0	0	0	0	1	0	0	0	0
X_oryzae_oryzae_IXO92	2	0	0	1	0	1	1	0	1	1	1	2	1	1	1	1	2	1	2	0	1	1	0	1	1	0	1	0	0	0	0	0	0	0	0	0	0	1	1	0	0	0	0	0	1	0	0	0	0
X_oryzae_oryzae_IXO93	2	0	0	1	0	1	1	0	1	1	1	2	1	1	1	1	1	1	2	0	1	1	0	1	1	0	1	0	0	0	0	0	0	0	0	0	0	0	1	0	0	0	0	0	1	0	0	0	0
X_oryzae_oryzae_IXO97	2	0	0	1	0	1	1	0	1	1	1	2	1	1	1	1	1	1	2	0	1	0	0	1	1	0	1	0	0	0	0	0	0	0	0	0	0	0	1	0	0	0	0	0	1	0	0	0	0
X_oryzae_oryzae_IXO98	2	0	0	1	0	1	1	0	1	1	1	2	1	1	1	1	2	1	2	0	1	1	0	1	1	0	1	0	0	0	0	0	0	0	0	0	0	1	1	0	0	0	0	0	1	0	0	0	0
X_oryzae_oryzae_IXO99	2	0	0	1	0	1	1	0	1	1	1	2	1	1	1	1	2	1	2	0	1	1	0	1	1	0	1	0	0	0	0	0	0	0	0	0	0	1	1	0	0	0	0	0	1	0	0	0	0
X_oryzae_oryzae_JL1_2003	2	0	0	1	0	1	1	0	1	1	1	2	1	1	1	1	1	1	2	0	1	1	0	1	1	0	1	0	0	0	0	0	0	0	0	0	0	0	1	0	0	0	0	0	1	0	0	0	0
X_oryzae_oryzae_JL1	2	0	0	1	0	1	1	0	1	1	1	2	1	1	1	1	0	1	2	0	1	1	0	1	1	0	1	0	0	0	0	0	0	0	0	0	0	1	1	0	0	0	0	0	1	0	0	0	0
X_oryzae_oryzae_JL11	2	0	0	1	0	1	1	0	1	1	1	2	1	1	1	1	1	1	2	0	1	1	0	1	1	0	1	0	0	0	0	0	0	0	0	0	0	0	1	0	0	0	0	0	1	0	0	0	0
X_oryzae_oryzae_JL12	2	0	0	1	0	1	1	0	1	1	1	2	1	1	1	1	1	1	2	0	1	1	0	1	1	0	1	0	0	0	0	0	0	0	0	0	0	0	1	0	0	0	0	0	1	0	0	0	0
X_oryzae_oryzae_JL13	2	0	0	1	0	1	1	0	1	1	1	2	1	1	1	1	1	1	2	0	1	1	0	1	1	0	1	0	0	0	0	0	0	0	0	0	0	0	1	0	0	0	0	0	1	0	0	0	0
X_oryzae_oryzae_JL15	2	0	0	1	0	1	1	0	1	1	1	2	1	1	1	1	1	1	2	0	1	1	0	1	1	0	1	0	0	0	0	0	0	0	0	0	0	0	1	0	0	0	0	0	1	0	0	0	0
X_oryzae_oryzae_JL16	2	0	0	1	0	1	0	0	1	1	1	1	0	1	1	1	1	1	1	0	1	1	0	1	1	0	1	0	0	0	0	0	0	0	0	0	0	0	0	0	0	0	0	0	0	0	0	0	0
X_oryzae_oryzae_JL17	2	0	0	1	0	1	1	0	1	1	1	2	1	1	1	1	0	1	2	0	1	1	0	1	1	0	1	0	0	0	0	0	0	0	0	0	0	1	1	0	0	0	0	0	1	0	0	0	0
X_oryzae_oryzae_JL19	2	0	0	1	0	1	1	0	1	1	1	2	1	1	1	1	1	1	2	0	1	1	0	1	1	0	1	0	0	0	0	0	0	0	0	0	0	0	1	0	0	0	0	0	1	0	0	0	0
X_oryzae_oryzae_JL21	2	0	0	1	0	1	1	0	1	1	1	2	1	1	1	1	1	1	2	0	1	1	0	1	1	0	1	0	0	0	0	0	0	0	0	0	0	0	1	0	0	0	0	0	1	0	0	0	0
X_oryzae_oryzae_JL22	2	0	0	1	0	1	1	0	1	1	1	2	1	1	1	1	1	1	2	0	1	1	0	1	1	0	1	0	0	0	0	0	0	0	0	0	0	0	1	0	0	0	0	0	1	0	0	0	0
X_oryzae_oryzae_JL23	2	0	0	1	0	1	1	0	1	1	1	2	1	1	1	1	1	1	2	0	1	1	0	1	1	0	1	0	0	0	0	0	0	0	0	0	0	0	1	0	0	0	0	0	1	0	0	0	0
X_oryzae_oryzae_JL24	2	0	0	1	0	1	1	0	1	1	1	2	0	1	1	1	0	1	1	0	1	1	0	1	1	0	1	0	0	0	0	0	0	0	0	0	0	1	1	0	0	0	0	0	1	0	0	0	0
X_oryzae_oryzae_JL25	2	0	0	1	0	1	1	0	1	1	1	2	1	1	1	1	1	1	2	0	1	1	0	1	1	0	1	0	0	0	0	0	0	0	0	0	0	0	1	15	0	0	0	0	1	0	0	0	0
X_oryzae_oryzae_JL28	2	0	0	1	0	1	1	0	1	1	1	2	1	1	1	1	1	1	2	0	1	1	0	1	1	0	1	0	0	0	0	0	0	0	0	0	0	0	1	12	0	0	0	0	1	0	0	0	0
X_oryzae_oryzae_JL29	2	0	0	1	0	1	1	0	1	1	1	1	0	1	1	1	1	1	1	0	1	1	0	1	1	0	1	0	0	0	0	0	0	0	0	0	0	0	1	0	0	0	0	0	0	0	0	0	0
X_oryzae_oryzae_JL3	2	0	0	1	0	1	1	0	1	1	1	2	1	1	1	1	0	1	2	0	1	1	0	1	1	0	1	0	0	0	0	0	0	0	0	0	0	1	1	0	0	0	0	0	1	0	0	0	0
X_oryzae_oryzae_JL30	2	0	0	1	0	1	1	0	1	1	1	2	0	1	1	1	0	1	1	0	1	0	0	1	1	0	1	0	0	0	0	0	0	0	0	0	0	1	1	0	0	0	0	0	1	0	0	0	0
X_oryzae_oryzae_JL31	2	0	0	1	0	1	1	0	1	1	1	2	0	1	1	1	1	1	1	0	1	1	0	1	1	0	1	0	0	0	0	0	0	0	0	0	0	0	1	0	0	0	0	0	0	0	0	0	0
X_oryzae_oryzae_JL33	2	0	0	1	0	1	1	0	1	1	1	2	1	1	1	1	1	1	2	0	1	1	0	1	1	0	1	0	0	0	0	0	0	0	0	0	0	0	1	16	0	0	0	0	1	0	0	0	0
X_oryzae_oryzae_JL4	2	0	0	1	0	1	1	0	1	1	1	2	1	1	1	1	0	1	2	0	1	1	0	1	1	0	1	0	0	0	0	0	0	0	0	0	0	1	1	0	0	0	0	0	1	0	0	0	0
X_oryzae_oryzae_JL6	2	0	0	1	0	1	1	0	1	1	1	2	1	1	1	1	1	1	2	0	1	1	0	1	1	0	1	0	0	0	0	0	0	0	0	0	0	0	1	0	0	0	0	0	1	0	0	0	0
X_oryzae_oryzae_JNXO	2	0	0	1	0	1	1	0	1	1	1	2	0	1	1	1	1	1	1	0	1	1	0	1	1	0	1	0	0	0	0	0	0	0	0	0	0	0	1	0	0	0	0	0	1	0	0	0	0
X_oryzae_oryzae_JP01	2	0	0	1	0	1	1	0	1	1	1	2	1	1	1	1	1	1	2	0	1	1	0	1	1	0	1	0	0	0	0	0	0	0	0	0	0	0	1	17	0	0	0	0	1	0	0	0	0
X_oryzae_oryzae_JP02	2	0	0	1	0	1	1	0	1	1	1	2	1	1	1	1	1	1	2	0	1	1	0	1	1	0	1	0	0	0	0	0	0	0	0	0	0	0	1	0	0	0	0	0	1	0	0	0	0
X_oryzae_oryzae_JP03	2	0	0	1	0	1	1	0	1	1	1	2	1	1	1	1	1	1	2	0	1	1	0	1	1	0	1	0	0	0	0	0	0	0	0	0	0	1	1	0	0	0	0	0	1	0	0	0	0
X_oryzae_oryzae_JP04	2	0	0	1	0	1	1	0	1	1	1	2	1	1	1	1	1	1	2	0	1	1	0	1	1	0	1	0	0	0	0	0	0	0	0	0	0	0	1	0	0	0	0	0	1	0	0	0	0
X_oryzae_oryzae_JS158_2	2	0	0	1	0	1	1	0	1	1	1	2	0	1	1	1	1	1	1	0	1	1	0	1	1	0	1	0	0	0	0	0	0	0	0	0	0	0	1	0	0	0	0	0	1	0	0	0	0
X_oryzae_oryzae_JS65	2	0	0	1	0	1	1	0	1	1	1	2	1	1	1	1	1	1	2	0	1	1	0	1	1	0	1	0	0	0	0	0	0	0	0	0	0	0	1	0	0	0	0	0	1	0	0	0	0
X_oryzae_oryzae_JS68	2	0	0	1	0	1	1	0	1	1	1	2	0	1	1	1	1	1	1	0	1	1	0	1	1	0	1	0	0	0	0	0	0	0	0	0	0	0	1	0	0	0	0	0	1	0	0	0	0
X_oryzae_oryzae_JS69	2	0	0	1	0	1	1	0	1	1	1	1	0	1	1	1	1	1	1	0	1	1	0	1	1	0	1	0	0	0	0	0	0	0	0	0	0	0	1	0	0	0	0	0	0	0	0	0	0
X_oryzae_oryzae_JS72	2	0	0	1	0	1	1	0	1	1	1	1	0	1	1	1	1	1	1	0	1	1	0	1	1	0	1	0	0	0	0	0	0	0	0	0	0	0	1	0	0	0	0	0	1	0	0	0	0
X_oryzae_oryzae_JW11089	2	0	0	1	0	1	1	0	1	1	1	2	1	1	1	1	2	1	2	0	1	1	0	1	1	0	1	0	0	0	0	0	0	0	0	0	0	1	1	16	0	0	0	0	1	0	0	0	0
X_oryzae_oryzae_JX19	2	0	0	1	0	1	1	0	1	1	1	2	1	1	1	1	1	1	2	0	1	1	0	1	1	0	1	0	0	0	0	0	0	0	0	0	0	0	1	0	0	0	0	0	1	0	0	0	0
X_oryzae_oryzae_JX21	2	0	0	1	0	1	1	0	1	1	1	2	1	1	1	1	1	1	2	0	1	1	0	1	1	0	1	0	0	0	0	0	0	0	0	0	0	0	1	0	0	0	0	0	1	0	0	0	0
X_oryzae_oryzae_K1	2	0	0	1	0	1	1	0	1	1	1	2	1	1	1	1	2	1	2	0	1	1	0	1	1	0	1	0	0	0	0	0	0	0	0	0	0	1	1	18	0	0	0	0	1	0	0	0	0
X_oryzae_oryzae_K2	2	0	0	1	0	1	1	0	1	1	1	2	1	1	1	1	2	1	2	0	1	1	0	1	1	0	1	0	0	0	0	0	0	0	0	0	0	1	1	17	0	0	0	0	1	0	0	0	0
X_oryzae_oryzae_K3	2	0	0	1	0	1	1	0	1	1	1	2	1	1	1	1	1	1	2	0	1	1	0	1	1	0	1	0	0	0	0	0	0	0	0	0	0	0	1	18	0	0	0	0	1	0	0	0	0
X_oryzae_oryzae_K3a	2	0	0	1	0	1	1	0	1	1	1	2	1	1	1	1	1	1	2	0	1	1	0	1	1	0	1	0	0	0	0	0	0	0	0	0	0	0	1	17	0	0	0	0	1	0	0	0	0
X_oryzae_oryzae_KACC10331	2	0	0	1	0	1	1	0	1	1	1	2	1	1	1	1	2	1	2	0	1	1	0	1	1	0	1	0	0	0	0	0	0	0	0	0	0	1	1	13	0	0	0	0	1	0	0	0	0
X_oryzae_oryzae_KS_2_2	2	0	0	1	0	1	1	0	1	1	1	2	0	1	1	1	1	1	1	0	1	1	0	1	1	0	1	0	0	0	0	0	0	0	0	0	0	0	1	0	0	0	0	0	1	0	0	0	0
X_oryzae_oryzae_KS_6_6	2	0	0	1	0	1	1	0	1	1	1	1	0	1	1	1	1	1	1	0	1	1	0	1	1	0	1	0	0	0	0	0	0	0	0	0	0	0	1	0	0	0	0	0	1	0	0	0	0
X_oryzae_oryzae_KSI_3	2	0	0	1	0	1	1	0	1	1	1	2	0	1	1	1	1	1	2	0	1	1	0	1	1	0	1	0	0	0	0	0	0	0	0	0	0	0	1	0	0	0	0	0	1	0	0	0	0
X_oryzae_oryzae_KXO85	2	0	0	1	0	1	1	0	1	1	1	2	1	1	1	1	2	1	2	0	1	1	0	1	1	0	1	0	0	0	0	0	0	0	0	0	0	1	1	16	0	0	0	0	1	0	0	0	0
X_oryzae_oryzae_LFX325	2	0	0	1	0	1	0	0	1	1	1	2	0	1	1	1	1	1	1	0	1	1	0	1	1	0	1	0	0	0	0	0	0	0	0	0	0	0	1	0	0	0	0	0	1	0	0	0	0
X_oryzae_oryzae_LMG9585	2	0	0	1	0	1	1	0	1	1	1	2	1	1	1	1	2	1	2	0	1	1	0	1	1	0	1	0	0	0	0	0	0	0	0	0	0	0	1	0	0	0	0	0	1	0	0	0	0
X_oryzae_oryzae_LN_85_59	2	0	0	1	0	1	1	0	1	1	1	2	1	1	1	1	1	1	2	0	1	1	0	1	1	0	1	0	0	0	0	0	0	0	0	0	0	0	1	0	0	0	0	0	1	0	0	0	0
X_oryzae_oryzae_LN01	2	0	0	1	0	1	1	0	1	1	1	2	1	1	1	1	1	1	2	0	1	1	0	1	1	0	1	0	0	0	0	0	0	0	0	0	0	0	1	0	0	0	0	0	1	0	0	0	0
X_oryzae_oryzae_LN02	2	0	0	1	0	1	1	0	1	1	1	2	1	1	1	1	1	1	2	0	1	1	0	1	1	0	1	0	0	0	0	0	0	0	0	0	0	0	1	0	0	0	0	0	1	0	0	0	0
X_oryzae_oryzae_LN1	2	0	0	1	0	1	1	0	1	1	1	2	1	1	1	1	0	1	2	0	1	1	0	1	1	0	1	0	0	0	0	0	0	0	0	0	0	1	1	0	0	0	0	0	1	0	0	0	0
X_oryzae_oryzae_LN2	2	0	0	1	0	1	1	0	1	1	1	2	1	1	1	1	0	1	2	0	1	1	0	1	1	0	1	0	0	0	0	0	0	0	0	0	0	1	1	0	0	0	0	0	1	0	0	0	0
X_oryzae_oryzae_LN3	2	0	0	1	0	1	1	0	1	1	1	2	1	1	1	1	0	1	2	0	1	1	0	1	1	0	1	0	0	0	0	0	0	0	0	0	0	1	1	0	0	0	0	0	1	0	0	0	0
X_oryzae_oryzae_LN8547	2	0	0	1	0	1	1	0	1	1	1	2	0	1	1	1	1	1	1	0	1	1	0	1	1	0	1	0	0	0	0	0	0	0	0	0	0	0	1	0	0	0	0	0	1	0	0	0	0
X_oryzae_oryzae_LYG03_02	2	0	0	1	0	1	1	0	1	1	1	2	0	1	1	1	1	1	1	0	1	1	0	1	1	0	1	0	0	0	0	0	0	0	0	0	0	0	1	0	0	0	0	0	1	0	0	0	0
X_oryzae_oryzae_LYG03_04	2	0	0	1	0	1	1	0	1	1	1	2	0	1	1	1	1	1	1	0	1	1	0	1	1	0	1	0	0	0	0	0	0	0	0	0	0	0	1	0	0	0	0	0	1	0	0	0	0
X_oryzae_oryzae_LYG03_05	2	0	0	1	0	1	1	0	1	1	1	2	0	1	1	1	1	1	1	0	1	1	0	1	1	0	1	0	0	0	0	0	0	0	0	0	0	0	1	0	0	0	0	0	1	0	0	0	0
X_oryzae_oryzae_LYG03_07	2	0	0	1	0	1	1	0	1	1	1	2	0	1	1	1	1	1	1	0	1	1	0	1	1	0	1	0	0	0	0	0	0	0	0	0	0	0	1	0	0	0	0	0	1	0	0	0	0
X_oryzae_oryzae_LYG03_08	2	0	0	1	0	1	1	0	1	1	1	2	0	1	1	1	1	1	1	0	1	1	0	1	1	0	1	0	0	0	0	0	0	0	0	0	0	0	1	0	0	0	0	0	1	0	0	0	0
X_oryzae_oryzae_LYG03_11	2	0	0	1	0	1	1	0	1	1	1	2	0	1	1	1	1	1	1	0	1	1	0	1	1	0	1	0	0	0	0	0	0	0	0	0	0	0	1	0	0	0	0	0	1	0	0	0	0
X_oryzae_oryzae_LYG03_13	1	0	0	1	0	1	1	0	1	1	1	1	0	1	1	1	1	1	1	0	1	1	0	1	1	0	1	0	0	0	0	0	0	0	0	0	0	0	1	0	0	0	0	0	1	0	0	0	0
X_oryzae_oryzae_LYG46	2	0	0	1	0	1	1	0	1	1	1	2	1	1	1	1	1	1	2	0	1	1	0	1	1	0	1	0	0	0	0	0	0	0	0	0	0	0	1	0	0	0	0	0	1	0	0	0	0
X_oryzae_oryzae_LYG48	2	0	0	1	0	1	1	0	1	1	1	2	1	1	1	1	1	1	2	0	1	1	0	1	1	0	1	0	0	0	0	0	0	0	0	0	0	0	1	0	0	0	0	0	1	0	0	0	0
X_oryzae_oryzae_LYG49	2	0	0	1	0	1	1	0	1	1	1	2	1	1	1	1	1	1	2	0	1	1	0	1	1	0	1	0	0	0	0	0	0	0	0	0	0	0	1	0	0	0	0	0	1	0	0	0	0
X_oryzae_oryzae_LYG51	2	0	0	1	0	1	1	0	1	1	1	2	1	1	1	1	1	1	2	0	1	1	0	1	1	0	1	0	0	0	0	0	0	0	0	0	0	0	1	0	0	0	0	0	1	0	0	0	0
X_oryzae_oryzae_LYG52	2	0	0	1	0	1	1	0	1	1	1	2	1	1	1	1	1	1	2	0	1	1	0	1	1	0	1	0	0	0	0	0	0	0	0	0	0	0	1	0	0	0	0	0	1	0	0	0	0
X_oryzae_oryzae_LYG53	2	0	0	1	0	1	1	0	1	1	1	2	1	1	1	1	1	1	2	0	1	1	0	1	1	0	1	0	0	0	0	0	0	0	0	0	0	0	1	0	0	0	0	0	1	0	0	0	0
X_oryzae_oryzae_MAFF311018	2	0	0	1	0	1	1	0	1	1	1	2	1	1	1	1	1	1	2	0	1	1	0	1	1	0	1	0	0	0	0	0	0	0	0	0	0	0	1	17	0	0	0	0	1	0	0	0	0
X_oryzae_oryzae_MAI1	2	0	0	1	1	1	1	0	1	1	1	2	1	0	1	1	2	1	2	0	1	1	0	1	1	1	1	0	0	0	0	0	0	0	0	0	0	0	1	9	0	0	0	0	1	0	0	0	0
X_oryzae_oryzae_MAI106	2	0	0	1	1	1	1	0	1	1	1	2	1	0	1	1	2	1	2	0	1	1	0	1	1	1	1	0	0	0	0	0	0	0	0	0	0	0	1	9	0	0	0	0	1	0	0	0	0
X_oryzae_oryzae_MAI129	2	0	0	1	1	1	1	0	1	1	1	2	1	0	1	1	2	1	2	0	1	1	0	1	1	1	1	0	0	0	0	0	0	0	0	0	0	0	1	9	0	0	0	0	1	0	0	0	0
X_oryzae_oryzae_MAI134	2	0	0	1	1	1	1	0	1	1	1	2	1	0	1	1	2	1	2	0	1	1	0	1	1	1	1	0	0	0	0	0	0	0	0	0	0	0	1	9	0	0	0	0	1	0	0	0	0
X_oryzae_oryzae_MAI145	2	0	0	1	1	1	1	0	1	1	1	2	1	0	1	1	2	1	2	0	1	1	0	1	1	1	1	0	0	0	0	0	0	0	0	0	0	0	1	9	0	0	0	0	1	0	0	0	0
X_oryzae_oryzae_MAI68	2	0	0	1	1	1	1	0	1	1	1	2	1	0	1	1	2	1	2	0	1	1	0	1	1	1	1	0	0	0	0	0	0	0	0	0	0	0	1	9	0	0	0	0	1	0	0	0	0
X_oryzae_oryzae_MAI73	2	0	0	1	1	1	1	0	1	1	1	2	1	0	1	1	2	1	2	0	1	1	0	1	1	1	1	0	0	0	0	0	0	0	0	0	0	0	1	9	0	0	0	0	1	0	0	0	0
X_oryzae_oryzae_MAI95	2	0	0	1	1	1	1	0	1	1	1	2	1	0	1	1	2	1	2	0	1	1	0	1	1	1	1	0	0	0	0	0	0	0	0	0	0	0	1	9	0	0	0	0	1	0	0	0	0
X_oryzae_oryzae_MAI99	2	0	0	1	1	1	1	0	1	1	1	2	1	0	1	1	2	1	2	0	1	1	0	1	1	1	1	0	0	0	0	0	0	0	0	0	0	0	1	9	0	0	0	0	1	0	0	0	0
X_oryzae_oryzae_NAI8	2	0	0	1	1	1	1	0	1	1	1	2	1	0	1	1	1	1	2	0	1	1	0	1	1	1	1	0	0	0	0	0	0	0	0	0	0	0	1	0	0	0	0	0	1	0	0	0	0
X_oryzae_oryzae_NX0260	2	0	0	1	0	1	1	0	1	1	1	2	1	1	1	1	2	1	2	0	1	1	0	1	1	0	1	0	0	0	0	0	0	0	0	0	0	0	1	19	0	0	0	0	1	0	0	0	0
X_oryzae_oryzae_OS109	2	0	0	1	0	1	1	0	1	1	1	2	0	1	1	1	1	1	1	0	1	1	0	1	1	0	1	0	0	0	0	0	0	0	0	0	0	0	1	0	0	0	0	0	1	0	0	0	0
X_oryzae_oryzae_OS15	2	0	0	1	0	1	1	0	1	1	1	2	0	1	1	1	1	1	1	0	1	1	0	1	1	0	1	0	0	0	0	0	0	0	0	0	0	0	1	0	0	0	0	0	1	0	0	0	0
X_oryzae_oryzae_OS166	2	0	0	1	0	1	1	0	1	1	1	2	0	1	1	1	1	1	2	0	1	1	0	1	1	0	1	0	0	0	0	0	0	0	0	0	0	0	1	0	0	0	0	0	1	0	0	0	0
X_oryzae_oryzae_OS169	2	0	0	1	0	1	1	0	1	1	1	1	0	1	1	1	1	1	1	0	1	1	0	1	1	0	1	0	0	0	0	0	0	0	0	0	0	0	1	0	0	0	0	0	1	0	0	0	0
X_oryzae_oryzae_OS181	2	0	0	1	0	1	1	0	1	1	1	2	0	1	1	1	1	1	1	0	1	1	0	1	1	0	1	0	0	0	0	0	0	0	0	0	0	0	1	0	0	0	0	0	1	0	0	0	0
X_oryzae_oryzae_OS182	2	0	0	1	0	1	1	0	1	1	1	2	0	1	1	1	1	1	2	0	1	1	0	1	1	0	1	0	0	0	0	0	0	0	0	0	0	0	1	0	0	0	0	0	1	0	0	0	0
X_oryzae_oryzae_OS185	2	0	0	1	0	1	1	0	1	1	1	2	0	1	1	1	1	1	2	0	1	1	0	1	1	0	1	0	0	0	0	0	0	0	0	0	0	0	1	0	0	0	0	0	1	0	0	0	0
X_oryzae_oryzae_OS189	2	0	0	1	0	1	1	0	1	1	1	2	0	1	1	1	1	1	1	0	1	1	0	1	1	0	1	0	0	0	0	0	0	0	0	0	0	0	1	0	0	0	0	0	1	0	0	0	0
X_oryzae_oryzae_OS209	2	0	0	1	0	1	1	0	1	1	1	2	0	0	1	1	1	1	1	0	1	1	0	1	1	0	1	0	0	0	0	0	0	0	0	0	0	0	1	0	0	0	0	0	1	0	0	0	0
X_oryzae_oryzae_OS221	2	0	0	1	0	1	1	0	1	1	1	2	1	1	1	1	1	1	2	0	1	1	0	1	1	0	1	0	0	0	0	0	0	0	0	0	0	0	1	0	0	0	0	0	1	0	0	0	0
X_oryzae_oryzae_OS225	2	0	0	1	0	1	1	0	1	1	1	2	1	1	1	1	1	1	2	0	1	1	0	1	1	0	1	0	0	0	0	0	0	0	0	0	0	0	1	0	0	0	0	0	1	0	0	0	0
X_oryzae_oryzae_OS26	2	0	0	1	0	1	1	0	1	1	1	1	0	1	1	1	1	1	1	0	1	1	0	1	1	0	1	0	0	0	0	0	0	0	0	0	0	0	1	0	0	0	0	0	0	0	0	0	0
X_oryzae_oryzae_OS27	2	0	0	1	0	1	0	0	1	1	1	2	0	1	1	1	1	1	1	0	1	1	0	1	1	0	1	0	0	0	0	0	0	0	0	0	0	0	0	0	0	0	0	0	0	0	0	0	0
X_oryzae_oryzae_OS34	2	0	0	1	0	1	1	0	1	1	1	1	0	1	1	1	1	1	1	0	1	1	0	1	1	0	1	0	0	0	0	0	0	0	0	0	0	0	0	0	0	0	0	0	1	0	0	0	0
X_oryzae_oryzae_OS35	2	0	0	1	0	1	1	0	1	1	1	1	0	1	1	1	1	1	1	0	1	1	0	1	1	0	1	0	0	0	0	0	0	0	0	0	0	0	1	0	0	0	0	0	1	0	0	0	0
X_oryzae_oryzae_OS44	2	0	0	1	0	1	1	0	1	1	1	1	0	1	1	1	1	1	2	0	1	1	0	1	1	0	1	0	0	0	0	0	0	0	0	0	0	0	1	0	0	0	0	0	1	0	0	0	0
X_oryzae_oryzae_OS48	2	0	0	1	0	1	1	0	1	1	1	2	0	1	1	1	1	1	1	0	1	1	0	1	1	0	1	0	0	0	0	0	0	0	0	0	0	0	1	0	0	0	0	0	1	0	0	0	0
X_oryzae_oryzae_OS54	2	0	0	1	0	1	1	0	1	1	1	2	0	1	1	1	1	1	1	0	1	1	0	1	1	0	1	0	0	0	0	0	0	0	0	0	0	0	0	0	0	0	0	0	1	0	0	0	0
X_oryzae_oryzae_OS57	2	0	0	1	0	1	1	0	1	1	1	2	0	1	1	1	1	1	1	0	1	1	0	1	1	0	1	0	0	0	0	0	0	0	0	0	0	0	1	0	0	0	0	0	1	0	0	0	0
X_oryzae_oryzae_OS70	2	0	0	1	0	1	1	0	1	1	1	2	0	1	1	1	1	1	1	0	1	1	0	1	1	0	1	0	0	0	0	0	0	0	0	0	0	0	1	0	0	0	0	0	1	0	0	0	0
X_oryzae_oryzae_OS77	2	0	0	1	0	1	1	0	1	1	1	2	0	1	1	1	1	1	2	0	1	1	0	1	1	0	1	0	0	0	0	0	0	0	0	0	0	0	1	0	0	0	0	0	1	0	0	0	0
X_oryzae_oryzae_OS82	2	0	0	1	0	1	1	0	1	1	1	2	0	1	1	1	1	1	1	0	1	1	0	1	1	0	1	0	0	0	0	0	0	0	0	0	0	0	1	0	0	0	0	0	1	0	0	0	0
X_oryzae_oryzae_PX0124	2	0	0	1	0	1	1	0	1	1	1	2	0	1	1	1	1	1	1	0	1	1	0	1	1	0	1	0	0	0	0	0	0	0	0	0	0	0	1	0	0	0	0	0	1	0	0	0	0
X_oryzae_oryzae_PX061	2	0	0	1	0	1	1	0	1	1	1	2	0	0	1	1	1	1	2	0	1	1	0	1	1	0	1	0	0	0	0	0	0	0	0	0	0	0	1	0	0	0	0	0	1	0	0	0	0
X_oryzae_oryzae_PX079	2	0	0	1	0	1	1	0	1	1	1	2	1	1	1	1	1	1	2	0	1	1	0	1	1	0	1	0	0	0	0	0	0	0	0	0	0	0	1	16	0	0	0	0	1	0	0	0	0
X_oryzae_oryzae_PX086	2	0	0	1	0	1	1	0	1	1	1	2	1	1	1	1	2	1	2	0	1	1	0	1	1	0	1	0	0	0	0	0	0	0	0	0	0	0	1	18	0	0	0	0	1	0	0	0	0
X_oryzae_oryzae_PXO112	2	0	0	1	0	1	1	0	1	1	1	2	1	1	1	1	0	1	2	0	1	1	0	1	1	0	1	0	0	0	0	0	0	0	0	0	0	0	1	0	0	0	0	0	1	0	0	0	0
X_oryzae_oryzae_PXO142	2	0	0	1	0	1	1	0	1	1	1	2	1	1	1	1	1	1	2	0	1	1	0	1	1	0	1	0	0	0	0	0	0	0	0	0	0	0	1	20	0	0	0	0	1	0	0	0	0
X_oryzae_oryzae_PXO145	2	0	0	1	0	1	1	0	1	1	1	2	1	1	1	1	2	1	2	0	1	1	0	1	1	0	1	0	0	0	0	0	0	0	0	0	0	0	1	18	0	0	0	0	1	0	0	0	0
X_oryzae_oryzae_PXO211	2	0	0	1	0	1	1	0	1	1	1	2	1	1	1	1	2	1	2	0	1	1	0	1	1	0	1	0	0	0	0	0	0	0	0	0	0	0	1	17	0	0	0	0	1	0	0	0	0
X_oryzae_oryzae_PXO236	2	0	0	1	0	1	1	0	1	1	1	2	1	1	1	1	2	1	2	0	1	1	0	1	1	0	1	0	0	0	0	0	0	0	0	0	0	0	1	16	0	0	0	0	1	0	0	0	0
X_oryzae_oryzae_PXO282	2	0	0	1	0	1	1	0	1	1	1	2	1	1	1	1	1	1	2	0	1	1	0	1	1	0	1	0	0	0	0	0	0	0	0	0	0	0	1	17	0	0	0	0	1	0	0	0	0
X_oryzae_oryzae_PXO364	2	0	0	1	0	1	1	0	1	1	1	2	1	1	1	1	1	1	2	0	1	1	0	1	1	0	1	0	0	0	0	0	0	0	0	0	0	0	1	16	0	0	0	0	1	0	0	0	0
X_oryzae_oryzae_PXO404	2	0	0	1	0	1	1	0	1	1	1	2	1	1	1	1	1	1	2	0	1	1	0	1	1	0	1	0	0	0	0	0	0	0	0	0	0	0	1	18	0	0	0	0	1	0	0	0	0
X_oryzae_oryzae_PXO421	2	0	0	1	0	1	1	0	1	1	1	2	1	1	1	1	1	1	2	0	1	1	0	1	1	0	1	0	0	0	0	0	0	0	0	0	0	0	1	17	0	0	0	0	1	0	0	0	0
X_oryzae_oryzae_PXO513	2	0	0	1	0	1	1	0	1	1	1	2	1	1	1	1	1	1	2	0	1	1	0	1	1	0	1	0	0	0	0	0	0	0	0	0	0	0	1	18	0	0	0	0	1	0	0	0	0
X_oryzae_oryzae_PXO524	2	0	0	1	0	1	1	0	1	1	1	2	1	1	1	1	1	1	2	0	1	1	0	1	1	0	1	0	0	0	0	0	0	0	0	0	0	0	1	19	0	0	0	0	1	0	0	0	0
X_oryzae_oryzae_PXO563	2	0	0	1	0	1	1	0	1	1	1	2	1	1	1	1	1	1	2	0	1	1	0	1	1	0	1	0	0	0	0	0	0	0	0	0	0	0	1	18	0	0	0	0	1	0	0	0	0
X_oryzae_oryzae_PXO602	2	0	0	1	0	1	1	0	1	1	1	2	1	1	1	1	1	1	2	0	1	1	0	1	1	0	1	0	0	0	0	0	0	0	0	0	0	0	1	19	0	0	0	0	1	0	0	0	0
X_oryzae_oryzae_PXO61	2	0	0	1	0	1	1	0	1	1	1	2	1	0	1	1	1	1	2	0	1	1	0	1	1	0	1	0	0	0	0	0	0	0	0	0	0	0	1	18	0	0	0	0	1	0	0	0	0
X_oryzae_oryzae_PXO71	2	0	0	1	0	1	1	0	1	1	1	2	1	1	1	1	1	1	2	0	1	1	0	1	1	0	1	0	0	0	0	0	0	0	0	0	0	0	1	20	0	0	0	0	1	0	0	0	0
X_oryzae_oryzae_PXO83	2	0	0	1	0	1	1	0	1	1	1	2	1	1	1	1	2	1	2	0	1	1	0	1	1	0	1	0	0	0	0	0	0	0	0	0	0	0	1	18	0	0	0	0	1	0	0	0	0
X_oryzae_oryzae_PXO86	2	0	0	1	0	1	1	0	1	1	1	2	1	1	1	1	2	1	2	0	1	1	0	1	1	0	1	0	0	0	0	0	0	0	0	0	0	0	1	18	0	0	0	0	1	0	0	0	0
X_oryzae_oryzae_PXO99A	2	0	0	1	0	1	1	0	1	1	1	2	1	1	2	1	1	1	2	0	1	1	0	1	1	0	1	0	0	0	0	0	0	0	0	0	0	0	1	19	0	0	0	0	1	0	0	0	0
X_oryzae_oryzae_SK2_3	2	0	0	1	0	1	1	0	1	1	1	2	1	1	1	1	2	1	2	0	1	1	0	1	1	0	1	0	0	0	0	0	0	0	0	0	0	0	1	18	0	0	0	0	1	0	0	0	0
X_oryzae_oryzae_SX_85_73	2	0	0	1	0	1	1	0	1	1	1	2	1	1	1	1	1	1	2	0	1	1	0	1	1	0	1	0	0	0	0	0	0	0	0	0	0	0	1	0	0	0	0	0	1	0	0	0	0
X_oryzae_oryzae_ScHy_b	2	0	0	1	0	1	1	0	1	1	1	2	1	1	1	1	1	1	2	0	1	1	0	1	1	0	1	0	0	0	0	0	0	0	0	0	0	0	1	0	0	0	0	0	1	0	0	0	0
X_oryzae_oryzae_ScYc_b	2	0	0	1	0	1	1	0	1	1	1	2	1	1	1	1	1	1	2	0	1	1	0	1	1	0	1	0	0	0	0	0	0	0	0	0	0	0	1	14	0	0	0	0	1	0	0	0	0
X_oryzae_oryzae_T19	2	0	0	1	1	1	1	0	1	1	1	2	1	0	1	1	2	1	2	0	1	1	0	1	1	1	1	0	0	0	0	0	0	0	0	0	0	0	1	9	0	0	0	0	1	0	0	0	0
X_oryzae_oryzae_T7133	2	0	0	1	0	1	1	0	1	1	1	2	1	1	1	1	1	1	2	0	1	1	0	1	1	0	1	0	0	0	0	0	0	0	0	0	0	1	1	17	0	0	0	0	1	0	0	0	0
X_oryzae_oryzae_Ug11	2	0	0	1	1	1	1	0	1	1	1	2	1	0	1	1	2	1	2	0	1	1	0	1	1	1	1	0	0	0	0	0	0	0	0	0	0	0	1	9	0	0	0	0	1	0	0	0	0
X_oryzae_oryzae_XF89b	2	0	0	1	0	1	1	0	1	1	1	2	1	0	1	1	1	1	2	0	1	1	0	1	1	0	1	0	0	0	0	0	0	0	0	0	0	0	1	17	0	0	0	0	1	0	0	0	0
X_oryzae_oryzae_XM9	2	0	0	1	0	1	1	0	1	1	1	2	1	1	1	1	1	1	2	0	1	1	0	1	1	0	1	0	0	0	0	0	0	0	0	0	0	0	1	18	0	0	0	0	1	0	0	0	0
X_oryzae_oryzae_XZ39	2	0	0	1	0	1	1	0	1	1	1	2	1	1	1	1	1	1	2	0	1	1	0	1	1	0	1	0	0	0	0	0	0	0	0	0	0	0	1	0	0	0	0	0	1	0	0	0	0
X_oryzae_oryzae_XZ40	2	0	0	1	0	1	1	0	1	1	1	2	1	1	1	1	1	1	2	0	1	1	0	1	1	0	1	0	0	0	0	0	0	0	0	0	0	0	1	0	0	0	0	0	1	0	0	0	0
X_oryzae_oryzae_XZ42	2	0	0	1	0	1	1	0	1	1	1	2	1	1	1	1	1	1	2	0	1	1	0	1	1	0	1	0	0	0	0	0	0	0	0	0	0	0	1	0	0	0	0	0	1	0	0	0	0
X_oryzae_oryzae_XZ43	2	0	0	1	0	1	1	0	1	1	1	2	1	1	1	1	1	1	2	0	1	1	0	1	1	0	1	0	0	0	0	0	0	0	0	0	0	0	1	0	0	0	0	0	1	0	0	0	0
X_oryzae_oryzae_XZ44	2	0	0	1	0	1	1	0	1	1	1	2	1	1	1	1	1	1	2	0	1	1	0	1	1	0	1	0	0	0	0	0	0	0	0	0	0	0	1	0	0	0	0	0	1	0	0	0	0
X_oryzae_oryzae_YC11	2	0	0	1	0	1	1	0	1	1	1	2	1	1	1	1	1	1	2	0	1	1	0	1	1	0	1	0	0	0	0	0	0	0	0	0	0	0	1	12	0	0	0	0	1	0	0	0	0
X_oryzae_oryzae_YC20	2	0	0	1	0	1	1	0	1	1	1	2	1	1	1	1	1	1	2	0	1	1	0	1	1	0	1	0	0	0	0	0	0	0	0	0	0	0	1	0	0	0	0	0	1	0	0	0	0
X_oryzae_oryzae_YC26	2	0	0	1	0	1	1	0	1	1	1	2	1	1	1	1	1	1	2	0	1	1	0	1	1	0	1	0	0	0	0	0	0	0	0	0	0	0	1	0	0	0	0	0	1	0	0	0	0
X_oryzae_oryzae_YC3	2	0	0	1	0	1	1	0	1	1	1	2	1	1	1	1	1	1	2	0	1	1	0	1	1	0	1	0	0	0	0	0	0	0	0	0	0	0	1	0	0	0	0	0	1	0	0	0	0
X_oryzae_oryzae_YC36	2	0	0	1	0	1	1	0	1	1	1	2	1	1	1	1	1	1	2	0	1	1	0	1	1	0	1	0	0	0	0	0	0	0	0	0	0	0	1	0	0	0	0	0	1	0	0	0	0
X_oryzae_oryzae_YN03_02	2	0	0	1	0	1	1	0	1	1	2	2	1	1	1	1	0	1	2	0	1	1	0	1	1	0	1	0	0	0	0	0	0	0	0	0	0	1	1	0	0	0	0	0	1	0	0	0	0
X_oryzae_oryzae_YN03_03	2	0	0	1	0	1	1	0	1	1	1	2	1	1	1	1	0	1	2	0	1	1	0	1	1	0	1	0	0	0	0	0	0	0	0	0	0	1	1	0	0	0	0	0	1	0	0	0	0
X_oryzae_oryzae_YN03_04	2	0	0	1	0	1	1	0	1	1	2	2	1	1	1	1	0	1	2	0	1	1	0	1	1	0	1	0	0	0	0	0	0	0	0	0	0	1	1	0	0	0	0	0	1	0	0	0	0
X_oryzae_oryzae_YN03_06	2	0	0	1	0	1	1	0	1	1	1	2	1	1	1	1	0	1	2	0	1	1	0	1	1	0	1	0	0	0	0	0	0	0	0	0	0	1	1	0	0	0	0	0	1	0	0	0	0
X_oryzae_oryzae_YN03_07	2	0	0	1	0	1	1	0	1	1	2	2	0	1	1	1	0	1	2	0	1	1	0	1	1	0	1	0	0	0	0	0	0	0	0	0	0	1	1	0	0	0	0	0	1	0	0	0	0
X_oryzae_oryzae_YN03_09	2	0	0	1	0	1	1	0	1	1	1	1	0	1	1	1	0	1	1	0	1	1	0	1	1	0	1	0	0	0	0	0	0	0	0	0	0	1	1	0	0	0	0	0	1	0	0	0	0
X_oryzae_oryzae_YN03_10	2	0	0	1	0	1	1	0	1	1	1	2	1	1	1	1	1	1	2	0	1	1	0	1	1	0	1	0	0	0	0	0	0	0	0	0	0	0	1	0	0	0	0	0	1	0	0	0	0
X_oryzae_oryzae_YN03_11	2	0	0	1	0	1	1	0	1	1	1	2	1	1	1	1	0	1	2	0	1	1	0	1	1	0	1	0	0	0	0	0	0	0	0	0	0	1	1	0	0	0	0	0	1	0	0	0	0
X_oryzae_oryzae_YN03_13	2	0	0	1	0	1	1	0	1	1	1	2	0	1	1	1	0	1	1	0	1	1	0	1	1	0	1	0	0	0	0	0	0	0	0	0	0	1	1	0	0	0	0	0	1	0	0	0	0
X_oryzae_oryzae_YN03_14	2	0	0	1	0	1	1	0	1	1	1	2	1	1	1	1	0	1	2	0	1	1	0	1	1	0	1	0	0	0	0	0	0	0	0	0	0	1	1	0	0	0	0	0	1	0	0	0	0
X_oryzae_oryzae_YN03_15	2	0	0	1	0	1	1	0	1	1	2	2	1	1	1	1	0	1	2	0	1	1	0	1	1	0	1	0	0	0	0	0	0	0	0	0	0	1	1	0	0	0	0	0	1	0	0	0	0
X_oryzae_oryzae_YN03_16	2	0	0	1	0	1	1	0	1	1	1	2	1	1	1	1	0	1	2	0	1	1	0	1	1	0	1	0	0	0	0	0	0	0	0	0	0	1	1	0	0	0	0	0	1	0	0	0	0
X_oryzae_oryzae_YN03_18	2	0	0	1	0	1	1	0	1	1	2	2	1	1	1	1	0	1	2	0	1	1	0	1	1	0	1	0	0	0	0	0	0	0	0	0	0	1	1	0	0	0	0	0	1	0	0	0	0
X_oryzae_oryzae_YN03_20	2	0	0	1	0	1	1	0	1	1	2	2	1	1	1	1	0	1	2	0	1	1	0	1	1	0	1	0	0	0	0	0	0	0	0	0	0	1	1	0	0	0	0	0	1	0	0	0	0
X_oryzae_oryzae_YN03_21	2	0	0	1	0	1	1	0	1	1	2	2	0	1	1	1	0	1	1	0	1	1	0	1	1	0	1	0	0	0	0	0	0	0	0	0	0	1	1	0	0	0	0	0	1	0	0	0	0
X_oryzae_oryzae_YN03_23	2	0	0	1	0	1	1	0	1	1	2	2	0	1	1	1	0	1	1	0	1	1	0	1	1	0	1	0	0	0	0	0	0	0	0	0	0	1	1	0	0	0	0	0	1	0	0	0	0
X_oryzae_oryzae_YN03_24	2	0	0	1	0	1	1	0	1	1	2	2	0	1	1	1	0	1	2	0	1	1	0	1	1	0	1	0	0	0	0	0	0	0	0	0	0	1	1	0	0	0	0	0	1	0	0	0	0
X_oryzae_oryzae_YN04_5	2	0	0	1	0	1	1	0	1	1	1	2	1	1	1	1	0	1	2	0	1	1	0	1	1	0	1	0	0	0	0	0	0	0	0	0	0	0	1	0	0	0	0	0	1	0	0	0	0
X_oryzae_oryzae_YN06	2	0	0	1	0	1	1	0	1	1	1	2	1	1	1	1	1	1	2	0	1	1	0	1	1	0	1	0	0	0	0	0	0	0	0	0	0	0	1	0	0	0	0	0	1	0	0	0	0
X_oryzae_oryzae_YN07	2	0	0	1	0	1	1	0	1	1	1	2	0	1	1	1	0	1	2	0	1	1	0	1	1	0	1	0	0	0	0	0	0	0	0	0	0	1	1	0	0	0	0	0	1	0	0	0	0
X_oryzae_oryzae_YN08	2	0	0	1	0	1	1	0	1	1	1	2	0	1	1	1	1	1	1	0	1	1	0	1	1	0	1	0	0	0	0	0	0	0	0	0	0	0	1	0	0	0	0	0	1	0	0	0	0
X_oryzae_oryzae_YN1	2	0	0	1	0	1	1	0	1	1	1	2	1	1	1	1	0	1	2	0	1	1	0	1	1	0	1	0	0	0	0	0	0	0	0	0	0	1	1	0	0	0	0	0	1	0	0	0	0
X_oryzae_oryzae_YN11	2	0	0	1	0	1	1	0	1	1	1	2	0	1	1	1	0	1	1	0	1	1	0	1	1	0	1	0	0	0	0	0	0	0	0	0	0	1	1	0	0	0	0	0	1	0	0	0	0
X_oryzae_oryzae_YN14	2	0	0	1	0	1	1	0	1	1	1	2	0	1	1	1	0	1	2	0	1	1	0	1	1	0	1	0	0	0	0	0	0	0	0	0	0	1	1	0	0	0	0	0	1	0	0	0	0
X_oryzae_oryzae_YN15	2	0	0	1	0	1	1	0	1	1	1	2	0	1	1	1	0	1	2	0	1	1	0	1	1	0	1	0	0	0	0	0	0	0	0	0	0	1	1	0	0	0	0	0	1	0	0	0	0
X_oryzae_oryzae_YN16	2	0	0	1	0	1	1	0	1	1	1	2	1	1	1	1	1	1	2	0	1	1	0	1	1	0	1	0	0	0	0	0	0	0	0	0	0	0	1	0	0	0	0	0	1	0	0	0	0
X_oryzae_oryzae_YN17	2	0	0	1	0	1	0	0	1	1	1	1	0	1	1	1	0	1	1	0	1	1	0	1	1	0	1	0	0	0	0	0	0	0	0	0	0	1	1	0	0	0	0	0	0	0	0	0	0
X_oryzae_oryzae_YN18	2	0	0	1	0	1	1	0	1	1	1	2	1	1	1	1	0	1	2	0	1	1	0	1	1	0	1	0	0	0	0	0	0	0	0	0	0	1	1	0	0	0	0	0	1	0	0	0	0
X_oryzae_oryzae_YN19	2	0	0	1	0	1	1	0	1	1	1	2	0	1	1	1	0	1	1	0	1	1	0	1	1	0	1	0	0	0	0	0	0	0	0	0	0	1	1	0	0	0	0	0	1	0	0	0	0
X_oryzae_oryzae_YN20	2	0	0	1	0	1	1	0	1	1	1	2	0	1	1	1	0	1	2	0	1	1	0	1	1	0	1	0	0	0	0	0	0	0	0	0	0	1	1	0	0	0	0	0	1	0	0	0	0
X_oryzae_oryzae_YN23	2	0	0	1	0	1	1	0	1	1	1	1	0	1	1	1	0	1	1	0	1	1	0	1	1	0	1	0	0	0	0	0	0	0	0	0	0	1	1	0	0	0	0	0	0	0	0	0	0
X_oryzae_oryzae_YN24	2	0	0	1	0	1	1	0	1	1	1	2	1	1	1	1	2	1	2	0	1	1	0	1	1	0	1	0	0	0	0	0	0	0	0	0	0	0	1	16	0	0	0	0	1	0	0	0	0
X_oryzae_oryzae_YN30	2	0	0	1	0	1	1	0	1	1	1	2	0	1	1	1	0	1	2	0	1	1	0	1	1	0	1	0	0	0	0	0	0	0	0	0	0	0	1	0	0	0	0	0	1	0	0	0	0
X_oryzae_oryzae_YN38	2	0	0	1	0	1	1	0	1	1	1	2	0	1	1	1	1	1	1	0	1	1	0	1	1	0	1	0	0	0	0	0	0	0	0	0	0	0	1	0	0	0	0	0	1	0	0	0	0
X_oryzae_oryzae_YN39	2	0	0	1	0	1	1	0	1	1	1	2	1	1	1	1	0	1	2	0	1	1	0	1	1	0	1	0	0	0	0	0	0	0	0	0	0	1	1	0	0	0	0	0	1	0	0	0	0
X_oryzae_oryzae_YN40	2	0	0	1	0	1	1	0	1	1	1	2	0	1	1	1	0	1	2	0	1	1	0	1	1	0	1	0	0	0	0	0	0	0	0	0	0	1	1	0	0	0	0	0	1	0	0	0	0
X_oryzae_oryzae_YN44	2	0	0	1	0	1	1	0	1	1	1	2	0	1	1	1	0	1	1	0	1	1	0	1	1	0	1	0	0	0	0	0	0	0	0	0	0	1	1	0	0	0	0	0	1	0	0	0	0
X_oryzae_oryzae_YN5	2	0	0	1	0	1	1	0	1	1	1	2	0	1	1	1	0	1	2	0	1	1	0	1	1	0	1	0	0	0	0	0	0	0	0	0	0	1	1	0	0	0	0	0	1	0	0	0	0
X_oryzae_oryzae_YN6	2	0	0	1	0	1	1	0	1	1	1	2	0	1	1	1	0	1	1	0	1	1	0	1	1	0	1	0	0	0	0	0	0	0	0	0	0	1	1	0	0	0	0	0	1	0	0	0	0
X_oryzae_oryzae_YN7	2	0	0	1	0	1	1	0	1	1	1	2	1	1	1	1	0	1	2	0	1	1	0	1	1	0	1	0	0	0	0	0	0	0	0	0	0	1	1	0	0	0	0	0	1	0	0	0	0
X_oryzae_oryzae_YN8	2	0	0	1	0	1	1	0	1	1	1	2	0	1	1	1	0	1	1	0	1	1	0	1	1	0	1	0	0	0	0	0	0	0	0	0	0	1	1	0	0	0	0	0	1	0	0	0	0
X_oryzae_oryzae_ZJ05	2	0	0	1	0	1	1	0	1	1	1	2	1	1	1	1	1	1	2	0	1	1	0	1	1	0	1	0	0	0	0	0	0	0	0	0	0	0	1	0	0	0	0	0	1	0	0	0	0
X_oryzae_oryzae_ZJ16	2	0	0	1	0	1	1	0	1	1	1	2	0	1	1	1	1	1	1	0	1	1	0	1	1	0	1	0	0	0	0	0	0	0	0	0	0	0	1	0	0	0	0	0	1	0	0	0	0
X_oryzae_oryzae_ZJ25	2	0	0	1	0	1	1	0	1	1	1	2	1	1	1	1	1	1	2	0	1	1	0	1	1	0	1	0	0	0	0	0	0	0	0	0	0	0	1	0	0	0	0	0	1	0	0	0	0
X_oryzae_oryzae_ZJ26	2	0	0	1	0	1	1	0	1	1	1	2	0	1	1	1	1	1	2	0	1	1	0	1	1	0	1	0	0	0	0	0	0	0	0	0	0	0	1	0	0	0	0	0	1	0	0	0	0
X_oryzae_oryzae_ZJ27	2	0	0	1	0	1	1	0	1	1	1	2	1	1	1	1	1	1	2	0	1	1	0	1	1	0	1	0	0	0	0	0	0	0	0	0	0	0	1	0	0	0	0	0	1	0	0	0	0
X_oryzae_oryzae_ZJ28	2	0	0	1	0	1	1	0	1	1	1	2	1	1	1	1	1	1	2	0	1	1	0	1	1	0	1	0	0	0	0	0	0	0	0	0	0	0	1	0	0	0	0	0	1	0	0	0	0
X_oryzae_oryzae_ZPY1	2	0	0	1	0	1	1	0	1	1	1	2	0	1	1	1	1	1	1	0	1	1	0	1	1	0	1	0	0	0	0	0	0	0	0	0	0	0	1	0	0	0	0	0	1	0	0	0	0
X_oryzae_oryzicola_0_9	2	0	1	1	1	1	1	0	1	1	1	2	1	1	1	1	1	1	2	0	1	1	0	1	1	1	1	0	0	0	0	0	0	0	0	0	0	0	1	27	0	0	0	0	1	0	0	1	0
X_oryzae_oryzicola_B8_12	2	0	1	1	1	1	1	0	1	1	1	2	1	1	1	1	2	1	2	0	1	1	0	1	1	1	1	0	0	0	0	0	0	0	0	0	0	0	1	28	0	0	0	0	1	0	0	1	0
X_oryzae_oryzicola_BAI15	2	0	1	1	0	1	1	0	1	1	1	2	1	1	1	1	0	1	2	0	1	1	0	1	1	1	1	0	0	0	0	0	0	0	0	0	0	0	1	0	0	0	0	0	1	0	0	1	0
X_oryzae_oryzicola_BAI20	2	0	1	1	0	1	1	0	1	1	1	2	1	1	1	1	0	1	2	0	1	0	0	1	1	1	1	0	0	0	0	0	0	0	0	0	0	0	1	0	0	0	0	0	1	0	0	1	0
X_oryzae_oryzicola_BAI21	2	0	1	1	1	1	1	0	1	1	1	2	1	1	1	1	0	1	2	0	1	1	0	1	1	1	1	0	0	0	0	0	0	0	0	0	0	0	1	0	0	0	0	0	1	0	0	1	0
X_oryzae_oryzicola_BLS256	2	0	1	1	1	1	1	0	1	1	1	2	1	1	1	1	2	1	2	0	1	1	0	1	1	1	1	0	0	0	0	0	0	0	0	0	0	0	1	28	0	0	0	0	1	0	0	1	0
X_oryzae_oryzicola_BLS279	2	0	1	1	1	1	1	0	1	1	1	2	1	1	1	1	2	1	2	0	1	1	0	1	1	1	1	0	0	0	0	0	0	0	0	0	0	0	1	26	0	0	0	0	1	0	0	1	0
X_oryzae_oryzicola_BXOR1	2	0	1	1	1	1	1	0	1	1	1	2	1	1	1	1	2	1	2	0	1	1	0	1	1	1	1	0	0	0	0	0	0	0	0	0	0	0	1	27	0	0	0	0	1	0	0	1	0
X_oryzae_oryzicola_CFBP2286	2	0	1	1	1	1	1	0	1	1	1	2	1	1	1	1	2	1	2	0	1	1	0	1	1	1	1	0	0	0	0	0	0	0	0	0	0	0	1	28	0	0	0	0	1	0	0	1	0
X_oryzae_oryzicola_CFBP7331	2	0	1	1	0	1	1	0	1	1	1	2	1	1	1	1	2	1	2	0	1	1	0	1	1	1	1	0	0	0	0	0	0	0	0	0	0	0	1	22	0	0	0	0	1	0	0	1	0
X_oryzae_oryzicola_CFBP7341	2	0	1	1	0	1	1	0	1	1	1	2	1	1	1	2	2	1	2	0	1	1	0	1	1	1	1	0	0	0	0	0	0	0	0	0	0	0	1	22	0	0	0	0	1	0	0	1	0
X_oryzae_oryzicola_CFBP7342	2	0	1	1	0	1	1	0	1	1	1	2	1	1	1	1	2	1	2	0	1	1	0	1	1	1	1	0	0	0	0	0	0	0	0	0	0	0	1	24	0	0	0	0	1	0	0	1	0
X_oryzae_oryzicola_CIX44	2	0	1	1	1	1	1	0	1	1	1	2	1	1	1	1	2	1	2	0	1	1	0	1	1	1	1	0	0	0	0	0	0	0	0	0	0	0	1	13	0	0	0	0	1	0	0	1	0
X_oryzae_oryzicola_GX01	2	0	1	1	1	1	1	0	1	1	1	2	1	1	1	1	2	1	2	0	1	1	0	1	1	1	1	0	0	0	0	0	0	0	0	0	0	0	1	27	0	0	0	0	1	0	0	1	0
X_oryzae_oryzicola_L8	2	0	1	1	1	1	1	0	1	1	1	2	1	1	1	1	2	1	2	0	1	1	0	1	1	1	1	0	0	0	0	0	0	0	0	0	0	0	1	29	0	0	0	0	1	0	0	1	0
X_oryzae_oryzicola_MAI10	2	0	1	1	0	1	1	0	1	1	1	2	1	1	1	1	0	1	2	0	1	0	0	1	1	1	1	0	0	0	0	0	0	0	0	0	0	0	1	0	0	0	0	0	1	0	0	1	0
X_oryzae_oryzicola_RS105	2	0	1	1	1	1	1	0	1	1	1	2	1	1	1	1	2	1	2	0	1	1	0	1	1	1	1	0	0	0	0	0	0	0	0	0	0	0	1	24	0	0	0	0	1	0	0	1	0
X_oryzae_oryzicola_WHRI5234	2	0	1	1	1	1	1	0	1	1	1	2	1	1	1	1	2	1	2	0	1	1	0	1	1	1	1	0	0	0	0	0	0	0	0	0	0	0	1	2	0	0	0	0	1	0	0	1	0
X_oryzae_oryzicola_YM15	2	0	1	1	1	1	1	0	1	1	1	2	1	1	1	1	2	1	2	0	1	1	0	1	1	1	1	0	0	0	0	0	0	0	0	0	0	0	1	0	0	0	0	0	1	0	0	1	0
X_perforans_na_91_118	2	1	1	1	1	1	1	0	1	1	2	2	1	1	1	1	2	1	1	1	1	0	1	1	1	1	1	0	0	0	0	0	0	0	0	0	1	0	1	0	0	0	0	0	0	0	0	0	0
X_perforans_na_AL1	2	1	0	1	1	1	1	0	1	1	2	2	1	1	1	1	2	1	1	1	1	0	1	1	1	1	1	0	0	0	0	0	0	1	0	0	1	0	1	1	0	0	0	0	0	0	0	0	0
X_perforans_na_AL33	2	2	1	1	1	1	1	0	1	1	2	2	1	1	1	1	2	1	1	1	1	0	1	1	1	1	1	0	0	0	0	0	0	0	0	0	1	0	1	0	0	0	0	0	0	0	0	0	0
X_perforans_na_AL37	2	3	1	1	1	1	1	0	1	1	2	2	1	1	1	1	1	1	1	1	1	0	1	1	1	1	1	0	0	0	0	0	0	0	0	0	2	0	1	0	0	0	0	1	0	0	0	0	0
X_perforans_na_AL57	2	3	1	1	1	1	1	0	1	1	2	2	1	1	1	1	2	1	1	1	1	0	1	1	1	1	1	0	0	0	0	0	0	0	0	0	2	0	1	0	0	0	0	1	0	0	0	0	0
X_perforans_na_AL65	2	1	0	1	1	1	1	0	1	1	2	2	1	1	1	1	1	1	1	1	1	0	1	1	1	1	1	0	0	0	0	0	0	1	0	0	1	0	1	1	0	0	0	0	0	0	0	0	0
X_perforans_na_AL66	2	1	0	1	1	1	1	0	1	1	2	1	1	1	1	1	0	1	1	1	1	0	1	1	1	1	1	0	0	0	0	0	0	1	0	0	1	0	1	1	0	0	0	0	0	0	0	0	0
X_perforans_na_ALS7B	2	1	0	1	1	1	1	0	1	1	2	2	1	1	1	1	1	1	1	1	1	0	1	1	1	1	1	0	0	0	0	0	0	0	0	0	1	0	1	0	0	0	0	0	0	0	0	0	0
X_perforans_na_ALS7E	2	2	0	1	1	1	1	0	1	1	2	2	1	1	1	1	2	1	0	1	1	0	1	1	1	1	1	0	0	0	0	0	0	0	0	0	1	0	1	0	0	0	0	0	0	0	0	0	0
X_perforans_na_BAV6163	2	2	0	1	1	1	1	0	1	1	2	2	1	1	1	1	2	1	0	1	1	0	1	1	1	1	1	0	0	0	0	0	0	0	0	0	2	0	1	0	0	0	0	0	0	0	0	0	0
X_perforans_na_BAV6164	2	2	0	1	1	1	1	0	1	1	2	2	1	1	1	1	2	1	0	1	1	0	1	1	1	1	1	0	0	0	0	0	0	0	0	0	2	0	1	0	0	0	0	0	0	0	0	0	0
X_perforans_na_BRIP62383	2	2	0	1	1	1	1	0	1	1	2	2	1	1	1	1	2	1	1	1	1	0	1	1	1	1	1	0	0	0	0	0	0	0	0	0	2	1	1	0	0	0	0	1	0	0	0	0	0
X_perforans_na_BRIP62384	2	2	0	1	1	1	1	0	1	1	2	2	1	1	1	1	2	1	1	1	1	0	1	1	1	1	1	0	0	0	0	0	0	0	0	0	2	1	1	0	0	0	0	1	0	0	0	0	0
X_perforans_na_BRIP62386	2	2	0	1	1	1	1	0	1	1	2	2	1	1	1	1	2	1	1	1	1	0	1	1	1	1	1	0	0	0	0	0	0	0	0	0	2	1	1	0	0	0	0	1	0	0	0	0	0
X_perforans_na_BRIP62389	2	2	0	1	1	1	1	0	1	1	2	2	1	1	1	1	2	1	1	1	1	0	1	1	1	1	1	0	0	0	0	0	0	0	0	0	2	1	1	0	0	0	0	1	0	0	0	0	0
X_perforans_na_BRIP62397	2	1	0	1	1	1	1	0	1	1	2	2	1	1	1	1	2	1	1	1	2	0	1	1	1	1	1	0	0	0	0	0	0	1	0	0	1	0	1	1	0	0	0	0	0	0	0	0	0
X_perforans_na_BRIP62398	2	4	0	1	1	1	1	0	1	1	2	2	1	1	1	1	2	1	1	1	1	0	1	1	1	1	1	0	0	0	0	0	0	0	0	0	2	0	1	0	0	0	0	1	0	0	0	0	0
X_perforans_na_BRIP62404	2	2	0	1	1	1	1	0	1	1	2	2	1	1	1	1	2	1	1	1	1	0	1	1	1	1	1	0	0	0	0	0	0	0	0	0	2	1	1	0	0	0	0	1	0	0	0	0	0
X_perforans_na_BRIP62405	2	2	0	1	1	1	1	0	1	1	2	2	1	1	1	1	2	1	1	1	1	0	1	1	1	1	1	0	0	0	0	0	0	0	0	0	2	1	1	0	0	0	0	1	0	0	0	0	0
X_perforans_na_BRIP63262	2	2	0	1	1	1	1	0	1	1	2	2	1	1	1	1	2	1	1	1	1	0	1	1	1	1	1	0	0	0	0	0	0	0	0	0	3	1	1	0	0	0	0	1	0	0	0	0	0
X_perforans_na_BRIP63565	2	2	0	1	1	1	1	0	1	1	2	2	1	1	1	1	2	1	1	1	1	0	1	1	1	1	1	0	0	0	0	0	0	0	0	0	2	1	1	0	0	0	0	1	0	0	0	0	0
X_perforans_na_BRIP63666	2	2	0	1	1	1	1	0	1	1	2	2	1	1	1	1	2	1	1	1	1	0	1	1	1	1	1	0	0	0	0	0	0	0	0	0	2	1	1	0	0	0	0	1	0	0	0	0	0
X_perforans_na_CFBP7293	2	2	1	1	1	1	1	0	1	1	2	2	1	1	1	1	2	1	1	1	1	0	1	1	1	1	1	0	0	0	0	0	0	0	0	0	1	0	1	0	0	0	0	0	0	0	0	0	0
X_perforans_na_DSM18975	2	3	1	1	1	1	0	0	1	1	2	2	1	1	1	1	2	1	1	1	1	0	1	1	1	1	1	0	0	0	0	0	0	0	0	0	1	0	1	0	0	0	0	0	0	0	0	0	0
X_perforans_na_GEV1001	2	2	0	1	1	1	1	0	1	1	2	2	1	1	1	1	2	1	0	1	1	0	1	1	1	1	1	0	0	0	0	0	0	0	0	0	2	0	1	0	0	0	0	0	0	0	0	0	0
X_perforans_na_GEV1026	2	2	0	1	1	1	1	0	1	1	2	2	1	1	1	1	2	1	1	1	2	0	1	1	1	1	1	0	0	0	0	0	0	0	0	0	2	0	1	0	0	0	0	0	0	0	0	0	0
X_perforans_na_GEV1044	2	2	0	1	1	1	1	0	1	1	2	2	1	1	1	1	2	1	0	1	1	0	1	1	1	1	1	0	0	0	0	0	0	0	0	0	2	0	1	0	0	0	0	0	0	0	0	0	0
X_perforans_na_GEV1054	2	2	0	1	1	1	1	0	1	1	2	2	1	1	1	1	2	1	0	1	1	0	1	1	1	1	1	0	0	0	0	0	0	0	0	0	2	0	1	0	0	0	0	0	0	0	0	0	0
X_perforans_na_GEV1063	2	2	0	1	1	1	1	0	1	1	2	2	1	1	1	1	2	1	0	1	1	0	1	1	1	1	1	0	0	0	0	0	0	0	0	0	2	0	1	0	0	0	0	0	0	0	0	0	0
X_perforans_na_GEV1911	2	2	0	1	1	1	1	0	1	1	2	2	1	1	1	1	1	1	0	1	1	0	1	1	1	1	1	0	0	0	0	0	0	0	0	0	2	0	1	0	0	0	0	0	0	0	0	0	0
X_perforans_na_GEV1912	2	2	0	1	1	1	1	0	1	1	2	2	0	1	1	1	1	1	0	1	1	0	1	1	1	1	1	0	0	0	0	0	0	0	0	0	2	0	1	0	0	0	0	0	0	0	0	0	0
X_perforans_na_GEV1913	2	2	0	1	1	1	1	0	1	1	2	2	1	1	1	1	1	1	0	1	1	0	1	1	1	1	1	0	0	0	0	0	0	0	0	0	2	0	1	0	0	0	0	0	0	0	0	0	0
X_perforans_na_GEV1914	2	2	0	1	1	1	1	0	1	1	2	2	0	1	1	1	2	1	0	1	1	0	1	1	1	1	1	0	0	0	0	0	0	0	0	0	2	0	1	0	0	0	0	0	0	0	0	0	0
X_perforans_na_GEV1915	2	2	0	1	1	1	1	0	1	1	2	2	1	1	1	1	2	1	0	1	1	0	1	1	1	1	1	0	0	0	0	0	0	0	0	0	2	0	1	0	0	0	0	0	0	0	0	0	0
X_perforans_na_GEV1916	2	2	0	1	1	1	1	0	1	1	2	2	1	1	1	1	1	1	0	1	1	0	1	1	1	1	1	0	0	0	0	0	0	0	0	0	2	0	0	0	0	0	0	0	0	0	0	0	0
X_perforans_na_GEV1917	2	2	0	1	1	1	1	0	1	1	2	2	1	1	1	1	1	1	0	1	1	0	1	1	1	1	1	0	0	0	0	0	0	0	0	0	2	0	1	0	0	0	0	0	0	0	0	0	0
X_perforans_na_GEV1918	2	2	0	1	1	1	1	0	1	1	2	2	0	1	1	1	1	1	0	1	0	0	1	1	1	1	1	0	0	0	0	0	0	0	0	0	2	0	1	0	0	0	0	0	0	0	0	0	0
X_perforans_na_GEV1919	2	2	0	1	1	1	1	0	1	1	2	2	1	1	1	1	1	1	0	1	1	0	1	1	1	1	1	0	0	0	0	0	0	0	0	0	2	0	1	0	0	0	0	0	0	0	0	0	0
X_perforans_na_GEV1920	2	2	0	1	1	1	1	0	1	1	2	2	1	1	1	1	2	1	0	1	1	0	1	1	1	1	1	0	0	0	0	0	0	0	0	0	2	0	1	0	0	0	0	0	0	0	0	0	0
X_perforans_na_GEV1921	2	2	0	1	1	1	1	0	1	1	2	2	0	1	1	1	1	1	0	1	1	0	1	1	1	1	1	0	0	0	0	0	0	0	0	0	2	0	0	0	0	0	0	0	0	0	0	0	0
X_perforans_na_GEV1989	2	2	0	1	1	1	0	0	0	1	1	2	1	1	1	1	2	1	0	1	1	0	1	1	1	1	1	0	0	0	0	0	0	0	0	0	1	0	1	0	0	0	0	0	0	0	0	0	0
X_perforans_na_GEV1991	2	2	0	1	1	1	1	0	1	1	2	2	1	1	1	1	2	1	0	1	1	0	1	1	1	1	1	0	0	0	0	0	0	0	0	0	1	0	1	0	0	0	0	0	0	0	0	0	0
X_perforans_na_GEV1992	2	2	0	1	1	1	1	0	1	1	1	2	1	1	1	1	2	1	0	1	1	0	1	1	1	1	1	0	0	0	0	0	0	0	0	0	1	0	1	0	0	0	0	0	0	0	0	0	0
X_perforans_na_GEV1993	2	2	0	1	1	1	1	0	1	1	2	2	0	1	1	1	2	1	0	1	1	0	1	1	1	1	1	0	0	0	0	0	0	0	0	0	1	0	1	0	0	0	0	0	0	0	0	0	0
X_perforans_na_GEV2004	2	0	0	1	1	1	1	0	1	1	2	1	0	1	1	1	2	1	0	1	1	0	0	1	1	1	1	0	0	0	0	0	0	0	0	0	1	0	1	0	0	0	0	0	0	0	0	0	0
X_perforans_na_GEV2009	2	2	0	1	1	1	0	0	1	1	2	1	1	1	1	1	2	1	0	1	1	0	1	1	1	1	1	0	0	0	0	0	0	0	0	0	1	0	1	0	0	0	0	0	0	0	0	0	0
X_perforans_na_GEV2010	2	3	0	1	1	1	1	0	1	1	2	2	1	1	1	1	2	1	1	1	1	0	1	1	1	1	1	0	0	0	0	0	0	0	0	0	2	0	1	0	0	0	0	1	0	0	0	0	0
X_perforans_na_GEV2011	2	2	0	1	1	1	1	0	1	1	2	2	1	1	1	1	2	1	0	1	1	0	1	1	1	1	1	0	0	0	0	0	0	0	0	0	1	0	1	0	0	0	0	0	0	0	0	0	0
X_perforans_na_GEV2013	2	2	0	1	1	1	1	0	0	1	2	2	1	1	1	1	2	1	0	1	1	0	1	1	1	1	1	0	0	0	0	0	0	0	0	0	1	0	1	0	0	0	0	0	0	0	0	0	0
X_perforans_na_GEV2015	2	2	0	1	1	1	1	0	0	1	2	2	1	1	1	1	2	1	0	1	1	0	1	1	1	1	1	0	0	0	0	0	0	0	0	0	1	0	1	0	0	0	0	0	0	0	0	0	0
X_perforans_na_GEV2047	2	2	0	1	1	1	1	0	1	1	2	2	1	1	1	1	0	1	0	1	1	0	1	1	1	1	1	0	0	0	0	0	0	0	0	0	1	0	0	0	0	0	0	0	0	0	0	0	0
X_perforans_na_GEV2048	2	2	0	1	1	1	0	0	1	1	2	2	1	1	1	1	2	1	0	1	1	0	1	1	1	1	1	0	0	0	0	0	0	0	0	0	1	0	1	0	0	0	0	0	0	0	0	0	0
X_perforans_na_GEV2049	2	2	0	1	1	1	1	0	1	1	2	2	1	1	1	1	2	1	0	1	1	0	1	1	1	1	1	0	0	0	0	0	0	0	0	0	1	0	1	0	0	0	0	0	0	0	0	0	0
X_perforans_na_GEV2050	2	2	0	1	1	1	1	0	1	1	2	2	1	1	1	1	2	1	0	1	0	0	1	1	1	1	1	0	0	0	0	0	0	0	0	0	1	0	1	0	0	0	0	0	0	0	0	0	0
X_perforans_na_GEV2052	2	2	0	1	1	1	0	0	1	1	2	2	1	1	1	1	2	1	0	1	1	0	1	1	1	1	1	0	0	0	0	0	0	0	0	0	1	0	1	0	0	0	0	0	0	0	0	0	0
X_perforans_na_GEV2055	2	2	0	1	1	1	1	0	1	1	2	2	0	1	1	1	2	1	0	1	1	0	1	1	1	1	1	0	0	0	0	0	0	0	0	0	1	0	1	0	0	0	0	0	0	0	0	0	0
X_perforans_na_GEV2058	2	2	0	1	1	1	1	0	1	1	2	2	1	1	1	1	2	1	0	1	1	0	1	1	1	1	1	0	0	0	0	0	0	0	0	0	1	0	1	0	0	0	0	0	0	0	0	0	0
X_perforans_na_GEV2059	2	2	0	1	1	1	1	0	1	1	2	2	1	1	1	1	2	1	0	1	1	0	1	1	1	1	1	0	0	0	0	0	0	0	0	0	1	0	1	0	0	0	0	0	0	0	0	0	0
X_perforans_na_GEV2060	2	2	0	1	1	1	1	0	1	1	1	2	1	1	1	1	2	1	0	1	1	0	1	1	1	1	1	0	0	0	0	0	0	0	0	0	1	0	1	0	0	0	0	0	0	0	0	0	0
X_perforans_na_GEV2063	2	2	0	1	1	1	1	0	1	1	2	2	1	1	1	1	2	1	0	1	1	0	1	1	1	1	1	0	0	0	0	0	0	0	0	0	1	0	1	0	0	0	0	0	0	0	0	0	0
X_perforans_na_GEV2065	2	3	0	1	1	1	1	0	1	1	2	2	1	1	1	1	2	1	1	1	1	0	1	1	1	1	1	0	0	0	0	0	0	0	0	0	2	0	1	0	0	0	0	1	0	0	0	0	0
X_perforans_na_GEV2067	2	2	0	1	1	1	1	0	1	1	2	2	1	1	1	1	2	1	0	1	1	0	1	1	1	1	1	0	0	0	0	0	0	0	0	0	2	0	1	0	0	0	0	0	0	0	0	0	0
X_perforans_na_GEV2072	2	2	0	1	1	1	0	0	1	1	2	2	1	1	1	1	1	1	0	1	1	0	1	1	1	1	1	0	0	0	0	0	0	0	0	0	2	0	1	0	0	0	0	0	0	0	0	0	0
X_perforans_na_GEV2087	2	2	0	1	1	1	1	0	1	1	1	2	1	1	1	1	2	1	0	1	1	0	1	1	1	1	1	0	0	0	0	0	0	0	0	0	2	0	1	0	0	0	0	0	0	0	0	0	0
X_perforans_na_GEV2088	2	2	0	1	1	1	1	0	0	1	2	1	1	1	1	1	2	1	0	1	1	0	1	1	1	1	1	0	0	0	0	0	0	0	0	0	2	0	1	0	0	0	0	0	0	0	0	0	0
X_perforans_na_GEV2089	2	2	0	1	1	1	1	0	1	1	2	2	1	1	1	1	1	1	0	1	1	0	1	1	1	1	1	0	0	0	0	0	0	0	0	0	2	0	1	0	0	0	0	0	0	0	0	0	0
X_perforans_na_GEV2097	2	3	0	1	1	1	1	0	0	1	2	2	0	1	1	1	2	1	1	1	1	0	1	1	1	1	1	0	0	0	0	0	0	0	0	0	2	0	1	0	0	0	0	1	0	0	0	0	0
X_perforans_na_GEV2098	2	2	0	1	1	1	0	0	1	1	2	2	1	1	1	1	2	1	0	1	0	0	1	1	1	1	1	0	0	0	0	0	0	0	0	0	2	0	1	0	0	0	0	0	0	0	0	0	0
X_perforans_na_GEV2099	2	2	0	1	1	1	1	0	1	1	2	2	0	1	1	1	2	1	1	1	1	0	1	1	1	1	1	0	0	0	0	0	0	0	0	0	1	0	1	0	0	0	0	0	0	0	0	0	0
X_perforans_na_GEV2108	2	2	0	1	1	1	1	0	1	1	2	2	0	1	1	1	2	1	1	1	1	0	1	1	1	1	1	0	0	0	0	0	0	0	0	0	1	0	1	0	0	0	0	0	0	0	0	0	0
X_perforans_na_GEV2109	2	2	0	1	1	1	0	0	1	1	2	2	1	1	1	1	1	1	0	1	1	0	1	1	1	1	1	0	0	0	0	0	0	0	0	0	2	0	1	0	0	0	0	0	0	0	0	0	0
X_perforans_na_GEV2110	2	2	0	1	1	1	1	0	1	1	2	2	1	1	1	1	1	1	0	1	1	0	1	1	1	1	1	0	0	0	0	0	0	0	0	0	2	0	1	0	0	0	0	0	0	0	0	0	0
X_perforans_na_GEV2111	2	2	0	1	1	1	1	0	1	1	2	1	1	1	1	1	2	1	0	1	1	0	1	1	1	1	1	0	0	0	0	0	0	0	0	0	1	0	1	0	0	0	0	0	0	0	0	0	0
X_perforans_na_GEV2112	2	2	0	1	1	1	1	0	1	1	2	2	1	1	1	1	2	1	1	1	1	0	1	1	1	1	1	0	0	0	0	0	0	0	0	0	2	0	1	0	0	0	0	1	0	0	0	0	0
X_perforans_na_GEV2113	2	2	0	1	1	1	1	0	1	1	2	2	1	1	1	1	0	1	0	1	1	0	1	1	1	1	1	0	0	0	0	0	0	0	0	0	2	0	0	0	0	0	0	0	0	0	0	0	0
X_perforans_na_GEV2114	2	2	0	1	1	1	1	0	1	1	2	2	1	1	1	1	1	1	0	1	1	0	1	1	1	1	1	0	0	0	0	0	0	0	0	0	2	0	1	0	0	0	0	0	0	0	0	0	0
X_perforans_na_GEV2115	2	2	0	1	1	1	1	0	1	1	2	2	1	1	1	1	2	1	0	1	1	0	1	1	1	1	1	0	0	0	0	0	0	0	0	0	2	0	1	0	0	0	0	0	0	0	0	0	0
X_perforans_na_GEV2116	2	2	0	1	1	1	1	0	1	1	2	2	1	1	1	1	2	1	0	1	1	0	1	1	1	1	1	0	0	0	0	0	0	0	0	0	2	0	1	0	0	0	0	0	0	0	0	0	0
X_perforans_na_GEV2117	2	2	0	1	1	1	1	0	1	1	2	2	1	1	1	1	0	1	0	1	1	0	1	1	1	1	1	0	0	0	0	0	0	0	0	0	2	0	1	0	0	0	0	0	0	0	0	0	0
X_perforans_na_GEV2118	2	2	0	1	1	1	1	0	1	1	2	2	0	1	1	1	1	1	0	1	1	0	1	1	1	1	1	0	0	0	0	0	0	0	0	0	2	0	1	0	0	0	0	0	0	0	0	0	0
X_perforans_na_GEV2119	2	2	0	1	1	1	1	0	1	1	2	2	1	1	1	1	2	1	0	1	1	0	1	1	1	1	1	0	0	0	0	0	0	0	0	0	2	0	1	0	0	0	0	0	0	0	0	0	0
X_perforans_na_GEV2120	2	2	0	1	1	1	1	0	1	1	2	2	1	1	1	1	1	1	0	1	1	0	1	1	1	1	1	0	0	0	0	0	0	0	0	0	2	0	1	0	0	0	0	0	0	0	0	0	0
X_perforans_na_GEV2121	2	3	0	1	1	1	1	0	1	1	2	2	1	1	1	1	2	1	1	1	1	0	1	1	1	1	1	0	0	0	0	0	0	0	0	0	2	0	1	0	0	0	0	1	0	0	0	0	0
X_perforans_na_GEV2122	2	3	0	1	1	1	1	0	1	1	2	2	1	1	1	1	2	1	1	1	1	0	1	1	1	1	1	0	0	0	0	0	0	0	0	0	2	0	1	0	0	0	0	1	0	0	0	0	0
X_perforans_na_GEV2123	2	2	0	1	1	1	1	0	1	1	2	2	1	1	1	1	1	1	0	1	1	0	1	1	1	1	1	0	0	0	0	0	0	0	0	0	2	0	1	0	0	0	0	0	0	0	0	0	0
X_perforans_na_GEV2124	1	1	0	1	1	1	1	0	1	1	2	2	1	1	1	1	2	1	1	1	1	0	1	1	1	1	1	0	0	0	0	0	0	0	0	0	1	0	1	0	0	0	0	0	0	0	0	0	0
X_perforans_na_GEV2125	2	1	0	1	1	1	1	0	0	1	2	2	0	1	1	1	0	1	1	1	1	0	1	1	1	0	1	0	0	0	0	0	0	0	0	0	1	0	1	0	0	0	0	0	0	0	0	0	0
X_perforans_na_GEV2126	2	2	0	1	1	1	1	0	1	1	2	2	1	1	1	1	2	1	0	1	1	0	1	1	1	1	1	0	0	0	0	0	0	0	0	0	1	0	1	0	0	0	0	0	0	0	0	0	0
X_perforans_na_GEV2127	2	2	0	1	1	1	1	0	1	1	2	2	1	1	1	1	2	1	1	1	1	0	1	1	1	1	1	0	0	0	0	0	0	0	0	0	1	0	1	0	0	0	0	0	0	0	0	0	0
X_perforans_na_GEV2128	2	2	0	1	1	1	1	0	1	1	2	2	1	1	1	1	0	1	1	1	1	0	1	1	1	1	1	0	0	0	0	0	0	0	0	0	1	0	1	0	0	0	0	0	0	0	0	0	0
X_perforans_na_GEV2129	2	2	0	1	1	1	1	0	1	1	2	2	1	1	1	1	1	1	0	1	1	0	1	1	1	1	1	0	0	0	0	0	0	0	0	0	2	0	1	0	0	0	0	0	0	0	0	0	0
X_perforans_na_GEV2130	2	2	0	1	1	1	1	0	1	1	2	2	0	1	1	1	2	1	1	1	1	0	1	1	1	1	1	0	0	0	0	0	0	0	0	0	1	0	1	0	0	0	0	0	0	0	0	0	0
X_perforans_na_GEV2132	2	2	0	1	1	1	1	0	1	1	2	2	1	1	1	1	2	1	0	1	1	0	1	1	1	1	1	0	0	0	0	0	0	0	0	0	1	0	1	0	0	0	0	0	0	0	0	0	0
X_perforans_na_GEV2133	2	2	0	1	1	1	1	0	1	1	2	2	1	1	1	1	2	1	0	1	1	0	1	1	1	1	1	0	0	0	0	0	0	0	0	0	2	0	1	0	0	0	0	0	0	0	0	0	0
X_perforans_na_GEV2134	2	3	0	1	1	1	1	0	1	1	2	2	1	1	1	1	2	1	1	1	1	0	1	1	1	1	1	0	0	0	0	0	0	0	0	0	2	0	1	0	0	0	0	1	0	0	0	0	0
X_perforans_na_GEV2135	2	2	0	1	1	1	1	0	0	1	2	2	1	1	1	1	2	1	0	1	1	0	1	1	1	1	1	0	0	0	0	0	0	0	0	0	2	0	1	0	0	0	0	0	0	0	0	0	0
X_perforans_na_GEV2384	2	2	0	1	1	1	1	0	1	1	2	2	1	1	1	1	1	1	0	1	1	0	1	1	1	1	1	0	0	0	0	0	0	0	0	0	2	0	1	0	0	0	0	0	0	0	0	0	0
X_perforans_na_GEV2388	2	2	0	1	1	1	0	0	1	1	2	2	1	1	1	1	1	1	0	1	1	0	1	1	1	1	1	0	0	0	0	0	0	0	0	0	2	0	1	0	0	0	0	0	0	0	0	0	0
X_perforans_na_GEV2389	2	2	0	1	1	1	1	0	1	1	2	2	1	1	1	1	1	1	0	1	1	0	1	1	1	1	1	0	0	0	0	0	0	0	0	0	1	0	1	0	0	0	0	0	0	0	0	0	0
X_perforans_na_GEV2390	2	3	0	1	1	1	1	0	1	1	2	2	1	1	1	1	2	1	1	1	1	0	1	1	1	1	1	0	0	0	0	0	0	0	0	0	2	0	1	0	0	0	0	0	0	0	0	0	0
X_perforans_na_GEV2391	2	2	0	1	1	1	1	0	1	1	2	2	1	1	1	1	1	1	0	1	1	0	1	1	1	1	1	0	0	0	0	0	0	0	0	0	1	0	1	0	0	0	0	0	0	0	0	0	0
X_perforans_na_GEV2392	2	3	0	1	1	1	1	0	1	1	2	2	1	1	1	1	2	1	1	1	1	0	1	1	1	1	1	0	0	0	0	0	0	0	0	0	2	0	1	0	0	0	0	0	0	0	0	0	0
X_perforans_na_GEV2393	2	2	0	1	1	1	1	0	1	1	2	2	1	1	1	1	1	1	0	1	1	0	1	1	1	1	1	0	0	0	0	0	0	0	0	0	1	0	1	0	0	0	0	0	0	0	0	0	0
X_perforans_na_GEV2396	2	3	0	1	1	1	1	0	1	1	2	2	1	1	1	1	1	1	1	1	1	0	1	1	1	1	1	0	0	0	0	0	0	0	0	0	2	0	1	0	0	0	0	0	0	0	0	0	0
X_perforans_na_GEV2397	2	3	0	1	1	1	1	0	1	1	2	2	1	1	1	1	2	1	1	1	1	0	1	1	1	1	1	0	0	0	0	0	0	0	0	0	2	0	1	0	0	0	0	0	0	0	0	0	0
X_perforans_na_GEV2398	2	4	0	0	1	1	1	0	1	1	2	2	1	1	1	1	1	0	1	1	1	0	1	1	1	1	1	0	0	0	0	0	0	0	0	0	2	0	1	0	0	0	0	1	0	0	0	0	0
X_perforans_na_GEV2399	2	2	0	1	1	1	1	0	1	1	2	2	1	1	1	1	1	1	0	1	1	0	1	1	1	1	1	0	0	0	0	0	0	0	0	0	2	0	1	0	0	0	0	0	0	0	0	0	0
X_perforans_na_GEV2400	2	2	0	1	1	1	1	0	1	1	2	2	1	1	1	1	1	1	0	1	1	0	1	1	1	1	1	0	0	0	0	0	0	0	0	0	1	0	1	0	0	0	0	0	0	0	0	0	0
X_perforans_na_GEV2403	2	2	0	1	1	1	1	0	1	1	2	2	1	1	1	1	1	1	0	1	1	0	1	1	1	1	1	0	0	0	0	0	0	0	0	0	1	0	1	0	0	0	0	0	0	0	0	0	0
X_perforans_na_GEV2407	2	2	0	1	1	1	1	0	1	1	2	2	1	1	1	1	1	1	0	1	1	0	1	1	1	1	1	0	0	0	0	0	0	0	0	0	2	0	1	0	0	0	0	0	0	0	0	0	0
X_perforans_na_GEV2408	2	2	0	1	1	1	1	0	1	1	2	2	1	1	1	1	1	1	0	1	1	0	1	1	1	1	1	0	0	0	0	0	0	0	0	0	1	0	1	0	0	0	0	0	0	0	0	0	0
X_perforans_na_GEV2410	2	2	0	1	1	1	1	0	1	1	2	2	1	1	1	1	1	1	0	1	1	0	1	1	1	1	1	0	0	0	0	0	0	0	0	0	2	0	1	0	0	0	0	0	0	0	0	0	0
X_perforans_na_GEV2420	2	2	0	1	1	1	1	0	1	1	2	2	1	1	1	1	1	1	0	1	1	0	1	1	1	1	1	0	0	0	0	0	0	0	0	0	2	0	1	0	0	0	0	0	0	0	0	0	0
X_perforans_na_GEV839	2	2	0	1	1	1	1	0	1	1	2	2	1	1	1	1	2	1	0	1	1	0	1	1	1	1	1	0	0	0	0	0	0	0	0	0	2	0	1	0	0	0	0	0	0	0	0	0	0
X_perforans_na_GEV872	2	2	0	1	1	1	1	0	1	1	2	2	1	1	1	1	2	1	1	1	1	0	1	1	1	1	1	0	0	0	0	0	0	0	0	0	2	0	1	0	0	0	0	0	0	0	0	0	0
X_perforans_na_GEV893	2	2	0	1	1	1	1	0	1	1	2	2	1	1	1	1	2	1	1	1	1	0	1	1	1	1	1	0	0	0	0	0	0	0	0	0	2	0	1	0	0	0	0	0	0	0	0	0	0
X_perforans_na_GEV904	2	2	0	1	1	1	1	0	1	1	2	2	1	1	1	1	2	1	1	1	1	0	1	1	1	1	1	0	0	0	0	0	0	0	0	0	2	0	1	0	0	0	0	0	0	0	0	0	0
X_perforans_na_GEV909	2	2	0	1	1	1	1	0	1	1	2	2	1	1	1	1	2	1	1	1	1	0	1	1	1	1	1	0	0	0	0	0	0	0	0	0	2	0	1	0	0	0	0	0	0	0	0	0	0
X_perforans_na_GEV915	2	2	0	1	1	1	1	0	1	1	2	2	1	1	1	1	2	1	1	1	2	0	1	1	1	1	1	0	0	0	0	0	0	0	0	0	2	0	1	0	0	0	0	0	0	0	0	0	0
X_perforans_na_GEV917	2	2	0	1	1	1	1	0	1	1	2	2	1	1	1	1	2	1	1	1	1	0	1	1	1	1	1	0	0	0	0	0	0	0	0	0	2	0	1	0	0	0	0	0	0	0	0	0	0
X_perforans_na_GEV936	2	2	0	1	1	1	1	0	1	1	2	2	1	1	1	1	2	1	1	1	2	0	1	1	1	1	1	0	0	0	0	0	0	0	0	0	2	0	1	0	0	0	0	0	0	0	0	0	0
X_perforans_na_GEV940	2	2	0	1	1	1	1	0	1	1	2	2	1	1	1	1	2	1	1	1	1	0	1	1	1	1	1	0	0	0	0	0	0	0	0	0	2	0	1	0	0	0	0	0	0	0	0	0	0
X_perforans_na_GEV968	2	2	0	1	1	1	1	0	1	1	2	2	1	1	1	1	2	1	1	1	1	0	1	1	1	1	1	0	0	0	0	0	0	0	0	0	2	0	1	0	0	0	0	0	0	0	0	0	0
X_perforans_na_GEV993	2	2	0	1	1	1	1	0	1	1	2	2	1	1	1	1	2	1	1	1	1	0	1	1	1	1	1	0	0	0	0	0	0	0	0	0	2	0	1	0	0	0	0	0	0	0	0	0	0
X_perforans_na_LH3	2	4	1	1	1	1	1	0	1	1	2	2	1	1	1	1	2	1	1	1	1	0	1	1	1	1	1	0	0	0	0	0	0	1	0	0	1	0	1	1	0	0	0	0	0	0	0	0	0
X_perforans_na_NI1	3	2	1	1	1	1	1	1	1	1	2	2	1	1	1	1	0	1	1	1	1	0	1	1	1	1	1	0	0	0	0	0	0	0	0	0	1	0	1	0	0	0	0	1	0	0	0	0	0
X_perforans_na_TB15	2	2	0	1	1	1	1	0	1	1	2	2	1	1	1	1	0	1	0	1	1	0	1	1	1	1	1	0	0	0	0	0	0	0	0	0	1	0	1	0	0	0	0	0	0	0	0	0	0
X_perforans_na_TB6	2	2	0	1	1	1	1	0	1	1	2	2	1	1	1	1	0	1	0	1	1	0	1	1	1	1	1	0	0	0	0	0	0	0	0	0	2	0	1	0	0	0	0	0	0	0	0	0	0
X_perforans_na_TB9	2	2	0	1	1	1	1	0	1	1	2	2	1	1	1	1	0	1	0	1	1	0	1	1	1	1	1	0	0	0	0	0	0	0	0	0	1	0	1	0	0	0	0	0	0	0	0	0	0
X_perforans_na_Xp10_13	2	2	0	1	1	1	1	0	1	1	2	2	1	1	1	1	1	1	0	1	1	0	1	1	1	1	1	0	0	0	0	0	0	0	0	0	2	0	1	0	0	0	0	0	0	0	0	0	0
X_perforans_na_Xp11_2	2	2	0	1	1	1	1	0	1	1	2	2	1	1	1	1	2	1	1	1	1	0	1	1	1	1	1	0	0	0	0	0	0	0	0	0	2	0	1	0	0	0	0	0	0	0	0	0	0
X_perforans_na_Xp15_11	2	2	0	1	1	1	1	0	1	1	2	2	1	1	1	1	2	1	1	1	1	0	1	1	1	1	1	0	0	0	0	0	0	0	0	0	2	0	1	0	0	0	0	0	0	0	0	0	0
X_perforans_na_Xp17_12	2	2	0	1	1	1	1	0	1	1	2	2	1	1	1	1	2	1	1	1	1	0	1	1	1	1	1	0	0	0	0	0	0	0	0	0	1	0	1	0	0	0	0	0	0	0	0	0	0
X_perforans_na_Xp18_15	2	2	0	1	1	1	1	0	1	1	2	2	1	1	1	1	1	1	1	1	1	0	1	1	1	1	1	0	0	0	0	0	0	0	0	0	2	0	1	0	0	0	0	0	0	0	0	0	0
X_perforans_na_Xp2010	2	2	0	1	1	1	1	0	1	1	2	2	1	1	1	1	2	1	0	1	1	0	1	1	1	1	1	0	0	0	0	0	0	0	0	0	0	0	1	0	0	0	0	0	0	0	0	0	0
X_perforans_na_Xp3_15	2	2	0	1	1	1	1	0	1	1	2	2	1	1	1	1	1	1	0	1	1	0	1	1	1	1	1	0	0	0	0	0	0	0	0	0	2	0	1	0	0	0	0	0	0	0	0	0	0
X_perforans_na_Xp4_20	2	2	1	1	1	1	1	0	1	1	2	2	1	1	1	1	2	1	1	1	1	0	1	1	1	1	1	0	0	0	0	0	0	0	0	0	2	0	1	0	0	0	0	0	0	0	0	0	0
X_perforans_na_Xp4B	2	2	0	1	1	1	1	0	1	1	2	1	1	1	1	1	0	1	1	1	1	0	1	1	1	1	1	0	0	0	0	0	0	0	0	0	2	0	1	0	0	0	0	0	0	0	0	0	0
X_perforans_na_Xp5_6	2	2	0	1	1	1	1	0	1	1	2	2	1	1	1	1	1	1	0	1	1	0	1	1	1	1	1	0	0	0	0	0	0	0	0	0	1	0	1	0	0	0	0	0	0	0	0	0	0
X_perforans_na_Xp7_12	2	2	0	1	1	1	1	0	1	1	2	2	1	1	1	1	2	1	0	1	1	0	1	1	1	1	1	0	0	0	0	0	0	0	0	0	2	0	1	0	0	0	0	0	0	0	0	0	0
X_perforans_na_Xp8_16	2	2	0	1	1	1	1	0	1	1	2	2	1	1	1	1	2	1	0	1	1	0	1	1	1	1	1	0	0	0	0	0	0	0	0	0	2	0	1	0	0	0	0	0	0	0	0	0	0
X_perforans_na_Xp9_5	2	2	0	1	1	1	1	0	1	1	2	2	1	1	1	1	1	1	0	1	1	0	1	1	1	1	1	0	0	0	0	0	0	0	0	0	2	0	1	0	0	0	0	0	0	0	0	0	0
X_perforans_na_Xp_Tom_Baldwin_17a	2	2	1	1	1	1	1	0	1	0	1	1	0	1	1	1	1	1	1	1	1	0	1	1	1	1	1	0	0	0	0	0	0	0	0	0	1	0	1	0	0	0	0	1	0	0	0	0	0
X_perforans_na_Xp_Tom_DeKalb_18a	2	2	0	1	1	1	1	0	1	0	1	1	0	1	1	1	0	1	0	1	1	0	1	1	1	1	1	0	0	0	0	0	0	0	0	0	1	0	1	0	0	0	0	1	0	0	0	0	0
X_perforans_na_Xp_Tom_Etowah_18a	2	2	1	1	1	1	1	0	1	0	1	1	0	1	1	1	1	1	0	1	1	0	1	1	1	1	1	0	0	0	0	0	0	0	0	0	1	0	1	0	0	0	0	1	0	0	0	0	0
X_perforans_na_Xp_Tom_Lee_18a	2	2	1	1	1	1	1	0	1	0	1	1	0	1	1	1	1	1	0	1	1	0	1	1	1	1	1	0	0	0	0	0	0	0	0	0	1	0	1	0	0	0	0	1	0	0	0	0	0
X_perforans_na_Xp_Tom_Macon_17a	2	2	1	1	1	1	1	0	1	0	1	1	0	1	1	1	1	1	0	1	1	0	1	1	1	1	1	0	0	0	0	0	0	0	0	0	1	0	1	0	0	0	0	1	0	0	0	0	0
X_perforans_na_Xp_Tom_Macon_18a	2	2	1	1	1	1	1	0	1	0	1	1	0	1	1	1	0	1	0	1	1	0	1	1	1	1	1	0	0	0	0	0	0	0	0	0	1	0	1	0	0	0	0	1	0	0	0	0	0
X_perforans_na_Xp_Tom_Tuscaloosa_17a	2	1	1	1	1	1	1	0	1	0	1	1	0	1	1	1	1	1	1	1	1	0	1	1	1	1	1	0	0	0	0	0	0	0	0	0	0	0	1	0	0	0	0	0	0	0	0	0	0
X_perforans_na_Xp_Tom_Tuscaloosa_17b	2	1	1	1	1	1	1	0	1	0	1	1	0	1	1	1	1	1	0	1	1	0	1	1	1	1	1	0	0	0	0	0	0	0	0	0	0	0	1	0	0	0	0	0	0	0	0	0	0
X_perforans_dieffenbachiae_A1962	2	1	1	1	1	1	1	1	0	1	2	2	1	1	1	1	2	1	1	1	2	1	1	1	1	1	1	1	0	0	0	0	0	0	0	0	1	0	1	0	0	0	0	0	0	0	0	0	0
X_phaseoli_dieffenbachiae_A2108	2	2	0	1	1	0	1	0	1	1	1	2	1	1	1	1	1	1	1	1	0	0	0	1	1	1	1	1	0	0	0	0	0	0	0	0	0	1	1	0	0	0	0	0	0	0	1	0	0
X_phaseoli_dieffenbachiae_A2650	2	2	0	1	1	1	1	0	1	1	1	2	1	1	1	1	1	0	1	1	0	0	0	1	1	1	1	1	0	0	0	0	0	0	0	0	0	0	1	0	0	0	0	0	0	0	1	0	0
X_citri_dieffenbachiae_CFBP7666	2	3	0	1	1	1	1	0	1	1	1	2	0	1	1	1	1	1	1	0	1	0	0	1	1	1	1	1	0	0	0	1	0	0	0	1	0	1	1	0	0	0	0	0	0	0	1	0	0
X_citri_dieffenbachiae_CFBP7667	2	3	0	1	1	1	1	0	1	1	1	2	0	1	1	1	1	1	1	0	1	0	0	1	1	1	1	1	0	0	0	1	0	0	0	1	0	1	1	0	0	0	0	0	0	0	1	0	0
X_phaseoli_dieffenbachiae_D_102	2	2	0	1	1	1	1	0	1	1	2	2	1	1	1	1	1	1	1	1	0	0	0	1	1	1	1	1	0	0	0	0	0	0	0	0	0	0	1	0	0	0	0	0	0	0	1	0	0
X_phaseoli_dieffenbachiae_D_114	2	2	0	1	1	1	1	0	1	1	2	2	1	1	1	1	1	1	1	1	0	0	0	1	1	1	1	1	0	0	0	0	0	0	0	0	0	1	1	0	0	0	0	0	0	0	1	0	0
X_phaseoli_dieffenbachiae_D_115	2	2	0	1	1	1	1	0	1	1	2	2	1	1	1	1	1	1	1	1	0	0	0	1	1	1	1	1	0	0	0	0	0	0	0	0	0	1	1	0	0	0	0	0	0	0	1	0	0
X_phaseoli_dieffenbachiae_D_15_3	2	2	0	1	1	1	1	0	1	1	2	2	1	1	1	1	1	1	1	1	0	0	0	1	1	1	1	1	0	0	0	0	0	0	0	0	0	1	1	0	0	0	0	0	0	0	1	0	0
X_phaseoli_dieffenbachiae_D_16_2	2	2	0	1	1	1	1	0	1	1	2	2	1	1	1	1	1	1	1	1	0	0	0	1	1	1	1	1	0	0	0	0	0	0	0	0	0	1	1	0	0	0	0	0	0	0	1	0	0
X_phaseoli_dieffenbachiae_D_27_2_L	2	2	0	1	1	1	1	0	1	1	2	2	1	1	1	1	1	1	1	1	0	0	0	1	1	1	1	1	0	0	0	0	0	0	0	0	0	1	1	0	0	0	0	0	0	0	1	0	0
X_phaseoli_dieffenbachiae_D_92	2	2	0	1	1	1	1	0	1	1	2	2	1	1	1	1	1	1	1	1	0	0	0	1	1	1	1	1	0	0	0	0	0	0	0	0	0	1	1	0	0	0	0	0	0	0	1	0	0
X_phaseoli_dieffenbachiae_IPO1823	2	2	0	1	1	1	1	0	1	1	1	2	1	1	1	1	1	1	1	1	0	0	0	1	1	1	1	1	0	0	0	0	0	0	0	0	0	0	1	0	0	0	0	0	0	0	1	0	0
X_phaseoli_dieffenbachiae_IPO1838	2	2	0	1	1	1	1	0	1	1	1	2	1	1	1	1	1	1	1	1	0	0	0	1	1	1	1	1	0	0	0	0	0	0	0	0	0	1	1	0	0	0	0	0	0	0	1	0	0
X_phaseoli_dieffenbachiae_IPO1839	2	2	0	1	1	1	1	0	1	1	1	2	1	1	1	1	1	1	1	1	0	0	0	1	1	1	1	1	0	0	0	0	0	0	0	0	0	1	1	0	0	0	0	0	0	0	1	0	0
X_phaseoli_dieffenbachiae_IPO1842	2	2	0	1	1	1	1	0	1	1	1	2	1	1	1	1	1	1	1	1	0	0	0	1	1	1	1	1	0	0	0	0	0	0	0	0	0	0	1	0	0	0	0	0	0	0	1	0	0
X_phaseoli_dieffenbachiae_IPO1843	2	2	0	1	1	1	1	0	1	1	1	2	1	1	1	1	1	1	1	1	0	0	0	1	1	1	1	1	0	0	0	0	0	0	0	0	0	0	1	0	0	0	0	0	0	0	1	0	0
X_phaseoli_dieffenbachiae_IPO1847	2	2	0	1	1	1	1	0	1	1	1	2	1	1	1	1	1	0	1	1	0	0	0	1	1	1	1	1	0	0	0	0	0	0	0	0	0	0	1	0	0	0	0	0	0	0	1	0	0
X_phaseoli_dieffenbachiae_IPO1848	2	2	0	1	1	1	1	0	1	1	1	2	1	1	1	1	1	0	1	1	0	0	0	1	1	1	1	1	0	0	0	0	0	0	0	0	0	0	1	0	0	0	0	0	0	0	1	0	0
X_phaseoli_dieffenbachiae_IPO1849	2	2	0	1	1	1	1	0	1	1	1	2	1	1	1	1	1	0	1	1	0	0	0	1	1	1	1	1	0	0	0	0	0	0	0	0	0	0	1	0	0	0	0	0	0	0	1	0	0
X_phaseoli_dieffenbachiae_IPO1850	2	2	0	1	1	1	1	0	1	1	1	2	1	1	1	1	1	0	1	1	0	0	0	1	1	1	1	1	0	0	0	0	0	0	0	0	0	0	1	0	0	0	0	0	0	0	1	0	0
X_phaseoli_dieffenbachiae_IPO1878	2	2	0	1	1	1	1	0	1	1	1	2	1	1	1	1	1	0	1	1	0	0	0	1	1	1	1	1	0	0	0	0	0	0	0	0	0	0	1	0	0	0	0	0	0	0	1	0	0
X_phaseoli_dieffenbachiae_LMG12752	2	2	0	1	2	1	1	0	1	1	1	2	1	1	1	1	1	1	1	1	0	0	0	1	1	1	2	1	0	0	0	0	0	0	0	0	0	1	1	0	0	0	0	0	0	0	1	0	0
X_phaseoli_dieffenbachiae_LMG25939	2	2	0	1	1	1	1	0	1	1	1	2	1	1	1	1	1	0	1	1	0	0	0	1	1	1	1	1	0	0	0	0	0	0	0	0	0	0	1	0	0	0	0	0	0	0	1	0	0
X_phaseoli_dieffenbachiae_LMG25940	2	2	0	1	2	1	1	0	1	1	1	2	1	1	1	1	1	1	1	1	0	0	0	1	1	1	2	1	0	0	0	0	0	0	0	0	0	1	1	0	0	0	0	0	0	0	1	0	0
X_phaseoli_dieffenbachiae_LMG695	2	2	0	1	2	1	1	0	1	1	1	2	1	1	1	1	1	1	1	1	0	0	0	1	1	1	2	1	0	0	0	0	0	0	0	0	0	0	1	0	0	0	0	0	0	0	1	0	0
X_phaseoli_dieffenbachiae_NBC10	2	2	0	1	1	1	1	0	1	1	1	2	1	1	1	1	1	1	1	1	0	0	0	1	1	1	1	1	0	0	0	0	0	0	0	0	0	0	1	0	0	0	0	0	0	0	1	0	0
X_phaseoli_dieffenbachiae_NBC11	2	2	0	1	1	1	1	0	1	1	1	2	1	1	1	1	1	0	1	1	0	0	0	1	1	1	1	1	0	0	0	0	0	0	0	0	0	0	1	0	0	0	0	0	0	0	1	0	0
X_phaseoli_dieffenbachiae_NBC1112	2	2	0	1	1	1	1	0	1	1	1	2	1	1	1	1	1	0	1	1	0	0	0	1	1	1	1	1	0	0	0	0	0	0	0	0	0	0	1	0	0	0	0	0	0	0	1	0	0
X_phaseoli_dieffenbachiae_NBC1141	2	2	0	1	1	1	1	0	1	1	1	2	1	1	1	1	1	0	1	1	0	0	0	1	1	1	1	1	0	0	0	0	0	0	0	0	0	0	1	0	0	0	0	0	0	0	1	0	0
X_phaseoli_dieffenbachiae_NBC1180	2	2	0	1	1	1	1	0	1	1	1	2	1	1	1	1	1	0	1	1	0	0	0	1	1	1	1	1	0	0	0	0	0	0	0	0	0	0	1	0	0	0	0	0	0	0	1	0	0
X_phaseoli_dieffenbachiae_NBC1181	2	2	0	1	1	1	1	0	1	1	1	2	1	1	1	1	1	0	1	1	0	0	0	1	1	1	1	1	0	0	0	0	0	0	0	0	0	0	1	0	0	0	0	0	0	0	1	0	0
X_phaseoli_dieffenbachiae_NBC1193	2	2	0	1	1	1	1	0	1	1	1	2	1	1	1	1	1	0	1	1	0	0	0	1	1	1	1	1	0	0	0	0	0	0	0	0	0	0	1	0	0	0	0	0	0	0	1	0	0
X_phaseoli_dieffenbachiae_NBC1211	2	2	0	1	1	1	1	0	1	1	1	2	1	1	1	1	1	0	1	1	0	0	0	1	1	1	1	1	0	0	0	0	0	0	0	0	0	0	1	0	0	0	0	0	0	0	1	0	0
X_phaseoli_dieffenbachiae_NBC1421	2	2	0	1	1	1	1	0	1	1	1	2	1	1	1	1	1	0	1	1	0	0	0	1	1	1	1	1	0	0	0	0	0	0	0	0	0	0	1	0	0	0	0	0	0	0	1	0	0
X_phaseoli_dieffenbachiae_NBC1741	2	2	0	1	1	1	1	0	1	1	1	2	1	1	1	1	1	1	1	1	0	0	0	1	1	1	1	1	0	0	0	0	0	0	0	0	0	0	1	0	0	0	0	0	0	0	1	0	0
X_phaseoli_dieffenbachiae_NBC5028	2	2	0	1	1	1	1	0	1	1	1	2	1	1	1	1	1	1	1	1	0	0	0	1	1	1	1	1	0	0	0	0	0	0	0	0	0	0	1	0	0	0	0	0	0	0	1	0	0
X_phaseoli_dieffenbachiae_NBC54	2	2	0	1	1	1	1	0	1	1	1	2	1	1	1	1	1	1	1	1	0	0	0	1	1	1	1	1	0	0	0	0	0	0	0	0	0	0	1	0	0	0	0	0	0	0	1	0	0
X_phaseoli_dieffenbachiae_NBC547	2	2	0	1	1	1	1	0	1	1	1	2	1	1	1	1	1	0	1	1	0	0	0	1	1	1	1	1	0	0	0	0	0	0	0	0	0	0	1	0	0	0	0	0	0	0	1	0	0
X_phaseoli_dieffenbachiae_NBC5884	2	2	0	1	1	1	1	0	1	1	1	2	1	1	1	1	1	0	1	1	0	0	0	1	1	1	1	1	0	0	0	0	0	0	0	0	0	0	1	0	0	0	0	0	0	0	1	0	0
X_phaseoli_dieffenbachiae_NBC703	2	2	0	1	1	1	1	0	1	1	2	2	1	1	1	1	1	1	1	1	0	0	0	1	1	1	1	1	0	0	0	0	0	0	0	0	0	0	1	0	0	0	0	0	0	0	1	0	0
X_phaseoli_dieffenbachiae_NBC785	2	2	0	1	2	1	1	0	1	1	1	2	1	1	1	1	1	1	1	1	0	0	0	1	1	1	2	1	0	0	0	0	0	0	0	0	0	0	1	0	0	0	0	0	0	0	1	0	0
X_phaseoli_dieffenbachiae_NBC978	2	2	0	1	1	1	1	0	1	1	1	2	1	1	1	1	1	0	1	1	0	0	0	1	1	1	1	1	0	0	0	0	0	0	0	0	0	0	1	0	0	0	0	0	0	0	1	0	0
X_phaseoli_dieffenbachiae_NCPPB1833	2	2	0	1	2	1	1	0	1	1	1	2	1	1	1	1	1	1	1	1	0	0	0	1	1	1	2	1	0	0	0	0	0	0	0	0	0	0	1	0	0	0	0	0	0	0	1	0	0
X_phaseoli_dieffenbachiae_PD1483	2	2	0	1	1	1	1	0	1	1	1	2	1	1	1	1	1	0	1	1	0	0	0	1	1	1	1	1	0	0	0	0	0	0	0	0	0	0	1	0	0	0	0	0	0	0	1	0	0
X_phaseoli_dieffenbachiae_PD2170	2	2	0	1	2	1	1	0	1	1	1	2	1	1	1	1	1	1	1	1	0	0	0	1	1	1	2	1	0	0	0	0	0	0	0	0	0	1	1	0	0	0	0	0	0	0	1	0	0
X_phaseoli_dieffenbachiae_PD2179	2	2	0	1	2	1	1	0	1	1	1	2	1	1	1	1	1	1	1	1	0	0	0	1	1	1	2	1	0	0	0	0	0	0	0	0	0	0	1	0	0	0	0	0	0	0	1	0	0
X_phaseoli_dieffenbachiae_PD3185	2	2	0	1	1	1	1	0	1	1	1	2	1	1	1	1	1	0	1	1	0	0	0	1	1	1	1	1	0	0	0	0	0	0	0	0	0	0	1	0	0	0	0	0	0	0	1	0	0
X_phaseoli_dieffenbachiae_PD3186	2	2	0	1	1	1	1	0	1	1	1	2	1	1	1	1	1	0	1	1	0	0	0	1	1	1	1	1	0	0	0	0	0	0	0	0	0	0	1	0	0	0	0	0	0	0	1	0	0
X_phaseoli_dieffenbachiae_PD3208	2	2	0	1	1	1	1	0	1	1	1	2	1	1	1	1	1	1	1	1	0	0	0	1	1	1	1	1	0	0	0	0	0	0	0	0	0	0	1	0	0	0	0	0	0	0	1	0	0
X_phaseoli_dieffenbachiae_PD3347	2	2	0	1	1	1	1	0	1	1	1	2	1	1	1	1	1	0	1	1	0	0	0	1	1	1	1	1	0	0	0	0	0	0	0	0	0	0	1	0	0	0	0	0	0	0	1	0	0
X_phaseoli_dieffenbachiae_PD3413	2	2	0	1	1	1	1	0	1	1	1	2	1	1	1	1	1	1	1	1	0	0	0	1	1	1	1	1	0	0	0	0	0	0	0	0	0	0	1	0	0	0	0	0	0	0	1	0	0
X_phaseoli_manihotis_CFBP7153	2	2	0	1	1	1	1	0	1	1	2	2	1	1	1	1	2	1	2	1	0	0	0	1	1	1	1	1	0	0	0	0	0	0	0	0	0	0	1	0	0	0	0	0	0	0	0	0	0
X_phaseoli_manihotis_GX08	2	2	0	1	1	1	1	0	1	1	2	2	1	1	1	1	2	1	2	1	0	0	0	1	1	1	1	1	0	0	0	0	0	1	0	0	0	0	1	0	0	0	0	0	0	0	0	0	0
X_phaseoli_manihotis_KHM01	2	3	0	1	1	1	1	0	1	1	2	2	1	1	1	1	2	1	2	1	0	0	0	1	1	1	1	1	0	0	0	0	0	1	0	0	0	0	1	0	0	0	0	0	0	0	0	0	0
X_phaseoli_manihotis_LMG784	2	2	0	1	1	1	1	0	1	1	2	2	1	1	1	1	3	1	2	1	0	0	0	1	1	1	1	1	0	0	0	0	0	0	0	0	0	0	1	0	0	0	0	0	0	0	0	0	0
X_phaseoli_manihotis_NBC1192	2	2	0	1	1	1	1	0	1	1	2	2	1	1	1	1	2	1	2	1	0	0	0	1	1	1	1	1	0	0	0	0	0	0	0	0	0	0	1	0	0	0	0	0	0	0	0	0	0
X_phaseoli_manihotis_NBC1194	2	2	0	1	1	1	1	0	1	1	1	2	1	1	1	1	0	1	2	1	0	0	0	1	1	1	1	1	0	0	0	0	0	0	0	0	0	0	1	0	0	0	0	0	0	0	0	0	0
X_phaseoli_manihotis_NBC1264	2	2	0	1	1	1	1	0	1	1	2	2	1	1	1	1	2	1	2	1	0	0	0	1	1	1	1	1	0	0	0	0	0	0	0	0	0	0	1	0	0	0	0	0	0	0	0	0	0
X_phaseoli_manihotis_NBC1265	2	2	0	1	1	1	1	0	1	1	1	2	1	1	1	1	0	1	2	1	0	0	0	1	1	1	1	1	0	0	0	0	0	0	0	0	0	0	1	0	0	0	0	0	0	0	0	0	0
X_phaseoli_phaseoli_CFBP2534	2	1	1	1	1	1	1	0	0	1	1	2	0	1	1	0	0	1	2	1	0	0	0	1	1	1	1	0	0	0	0	0	0	0	0	0	2	1	1	0	1	0	0	0	0	0	1	0	0
X_phaseoli_phaseoli_CFBP412	2	1	0	1	1	1	1	0	0	1	1	2	2	1	1	0	0	1	2	1	0	0	0	1	1	1	1	0	0	0	0	0	0	0	0	0	2	1	1	1	0	0	0	0	0	0	1	0	0
X_phaseoli_phaseoli_CFBP6164	2	1	1	1	1	1	1	0	0	1	1	2	2	1	1	1	0	1	2	1	0	0	0	1	1	1	1	0	0	0	0	0	0	0	0	0	2	2	1	2	1	0	0	0	0	0	1	0	0
X_phaseoli_phaseoli_CFBP6546	2	1	1	1	1	1	1	0	0	1	1	2	1	1	1	1	0	1	2	1	0	0	0	1	1	1	1	0	0	0	0	0	0	0	0	0	2	1	1	2	1	0	0	0	0	0	1	0	0
X_phaseoli_phaseoli_CFBP6546R	2	1	1	1	1	1	1	0	0	1	1	2	1	1	1	1	0	1	2	1	0	0	0	1	1	1	1	0	0	0	0	0	0	0	0	0	2	1	1	2	1	0	0	0	0	0	1	0	0
X_phaseoli_phaseoli_CFBP6982	2	1	0	1	1	1	1	0	0	1	1	2	1	1	1	0	0	1	2	1	0	0	0	1	1	1	1	0	0	0	0	0	0	0	0	0	2	0	1	2	1	0	0	0	0	0	1	0	0
X_phaseoli_phaseoli_CFBP6984	2	1	0	1	1	1	1	0	1	1	1	2	0	1	1	0	0	1	2	1	0	0	0	1	1	1	1	0	0	0	0	0	0	0	0	0	2	0	1	0	1	0	0	0	0	0	1	0	0
X_phaseoli_phaseoli_CFBP7430	2	1	0	1	1	1	1	0	1	1	1	2	0	1	1	0	0	1	2	1	0	0	0	1	1	1	1	0	0	0	0	0	0	0	0	0	1	1	1	0	1	0	0	0	0	0	1	0	0
X_phaseoli_phaseoli_ISO18C2	2	1	1	1	1	1	1	0	0	1	1	2	1	1	1	1	0	1	2	1	0	0	0	1	1	1	1	0	0	0	0	0	0	0	0	0	2	1	1	2	1	0	0	0	0	0	1	0	0
X_phaseoli_phaseoli_ISO18C8	2	1	1	1	1	1	1	0	0	1	1	2	1	1	1	1	0	1	2	1	0	0	0	1	1	1	1	0	0	0	0	0	0	0	0	0	2	1	1	2	1	0	0	0	0	0	1	0	0
X_phaseoli_phaseoli_ISO98C12	2	1	1	1	1	1	1	0	0	1	1	2	1	1	1	1	0	1	2	1	0	0	0	1	1	1	1	0	0	0	0	0	0	0	0	0	2	1	1	2	1	0	0	0	0	0	1	0	0
X_phaseoli_phaseoli_NCPPB1138	2	1	0	1	1	1	1	0	0	1	1	2	2	1	1	1	0	1	2	1	0	0	0	1	1	1	1	0	0	0	0	0	0	0	0	0	2	1	1	1	1	0	0	0	0	0	1	0	0
X_citri_phaseoli_NCPPB1158	3	2	1	1	1	1	1	0	1	1	3	2	0	1	1	0	2	1	1	0	1	0	0	2	2	1	1	0	0	0	0	0	0	0	0	0	2	1	1	2	1	0	0	0	0	0	1	0	0
X_phaseoli_phaseoli_NCPPB1420	2	1	1	1	1	1	1	0	0	1	1	2	1	1	1	1	0	1	2	1	0	0	0	1	1	1	1	0	0	0	0	0	0	0	0	0	2	1	1	1	1	0	0	0	0	0	1	0	0
X_citri_phaseoli_NCPPB1495	2	2	0	1	1	1	1	0	1	1	2	2	1	1	1	0	2	1	1	0	1	0	0	1	1	1	1	0	0	0	0	1	0	0	0	0	2	0	1	1	1	0	0	0	0	0	1	0	0
X_phaseoli_phaseoli_NCPPB1646	2	1	0	1	1	1	1	0	0	1	1	2	2	1	1	0	0	1	2	1	0	0	0	1	1	1	1	0	0	0	0	0	0	0	0	0	2	1	1	0	1	0	0	0	0	0	1	0	0
X_phaseoli_phaseoli_NCPPB1680	2	1	0	1	1	1	1	0	0	1	1	2	2	1	1	0	0	1	2	1	0	0	0	1	1	1	1	0	0	0	0	0	0	0	0	0	2	1	1	1	1	0	0	0	0	0	1	0	0
X_citri_phaseoli_NCPPB1713	3	3	0	2	1	1	1	0	0	1	0	1	1	1	0	0	1	1	1	1	1	0	1	1	1	1	1	1	0	0	0	0	0	0	0	0	1	1	1	0	1	0	0	1	0	1	0	0	0
X_phaseoli_phaseoli_NCPPB1811	2	1	1	1	1	1	1	0	1	1	1	2	1	1	1	1	0	1	2	1	0	0	0	1	1	1	1	0	0	0	0	0	0	0	0	0	2	2	1	0	1	0	0	0	0	0	1	0	0
X_citri_phaseoli_NCPPB2064	3	2	0	2	1	1	1	0	0	1	0	1	0	1	0	0	1	1	1	1	1	0	1	1	1	1	1	1	0	0	0	0	0	0	0	0	1	1	1	0	1	0	0	2	0	1	0	0	0
X_phaseoli_phaseoli_NCPPB220	2	2	1	1	1	1	1	0	1	1	1	2	1	1	1	1	0	1	2	1	0	0	0	1	1	1	1	0	0	0	0	0	0	0	0	0	2	1	1	1	1	0	0	0	0	0	1	0	0
X_phaseoli_phaseoli_NCPPB301	2	1	0	1	1	1	1	0	0	1	1	2	2	1	1	0	0	1	2	1	0	0	0	1	1	1	1	0	0	0	0	0	0	0	0	0	2	1	1	0	0	0	0	0	0	0	1	0	0
X_phaseoli_phaseoli_NCPPB3035	2	1	1	1	1	1	1	0	0	1	1	2	2	1	1	1	0	1	2	1	0	0	0	1	1	1	1	0	0	0	0	0	0	0	0	0	2	1	1	1	1	0	0	0	0	0	1	0	0
X_citri_phaseoli_NCPPB556	3	2	0	2	1	1	1	0	0	1	0	1	0	1	0	0	1	1	1	1	1	0	1	1	1	1	1	1	0	0	0	0	0	0	0	0	1	1	1	0	1	0	0	1	0	1	0	0	0
X_citri_phaseoli_NCPPB557	3	2	0	2	1	1	1	0	0	1	0	1	0	1	0	0	1	1	1	1	1	0	1	1	1	1	1	1	0	0	0	0	0	0	0	0	1	1	1	0	1	0	0	1	0	1	0	0	0
X_phaseoli_phaseoli_PR1	2	1	0	1	1	1	1	0	0	1	1	2	2	1	1	1	0	1	2	1	0	0	0	1	1	1	1	0	0	0	0	0	0	0	0	0	2	1	1	2	1	0	0	0	0	0	1	0	0
X_phaseoli_phaseoli_Px100	2	1	1	1	1	1	1	0	1	1	1	2	1	1	1	1	0	1	2	1	0	0	0	1	1	1	1	0	0	0	0	0	0	0	0	0	1	1	1	2	1	0	0	0	0	0	1	0	0
X_phaseoli_phaseoli_XCP123	2	1	1	1	1	1	1	0	1	1	1	2	1	1	1	1	0	1	2	1	0	0	0	1	1	1	1	0	0	0	0	0	0	0	0	0	1	1	1	2	1	0	0	0	0	0	1	0	0
X_phaseoli_phaseoli_Xcp25	2	1	0	1	1	1	1	0	0	1	1	2	2	1	1	1	0	1	2	1	0	0	0	1	1	1	1	0	0	0	0	0	0	0	0	0	2	1	1	2	1	0	0	0	0	0	1	0	0
X_phaseoli_syngonii_LMG9055-2	2	2	0	1	1	1	1	0	1	1	2	2	0	1	1	1	2	1	1	1	2	0	0	1	1	1	1	0	0	0	0	0	1	0	0	0	0	1	1	0	0	0	0	0	0	0	1	0	0
X_phaseoli_syngonii_LMG9055	2	1	0	1	1	1	1	0	0	1	2	2	0	1	1	1	2	1	1	1	2	0	0	1	1	1	1	0	0	0	0	0	1	1	0	0	1	1	1	0	0	0	0	0	0	0	1	0	0
X_pisi_na_CFBP4643	2	0	0	0	0	0	0	0	0	0	0	0	0	0	0	0	0	0	0	0	0	0	0	0	0	0	0	0	0	0	0	0	0	0	0	0	0	0	0	0	0	2	0	0	0	0	0	0	0
X_pisi_na_DSM18956	2	0	0	0	0	0	0	0	0	0	0	0	0	0	0	0	0	0	0	0	0	0	0	0	0	0	0	0	0	0	0	0	0	0	0	0	0	0	0	0	0	1	0	0	0	0	0	0	0
X_populi_na_CFBP1817	2	0	0	3	0	1	1	0	1	1	2	1	1	1	1	1	0	1	1	1	0	1	1	1	0	0	1	0	1	0	1	0	1	1	0	0	0	0	1	1	0	0	0	0	1	0	1	0	0
X_prunicola_na_CFBP8353	2	0	0	3	1	1	1	0	0	1	2	2	1	1	1	0	1	1	1	0	1	0	0	2	1	0	1	0	0	0	0	0	0	0	0	0	0	0	1	0	0	0	0	0	0	0	0	0	0
X_prunicola_na_CFBP8354	2	0	0	3	1	1	1	0	0	1	2	2	1	1	1	0	2	1	1	0	1	0	0	2	1	0	1	0	0	0	0	0	0	0	0	0	0	0	1	0	0	0	0	0	0	0	0	0	0
X_prunicola_na_CFBP8355	2	0	0	3	1	1	1	0	0	1	2	2	1	1	1	0	1	1	1	0	1	0	0	2	1	0	1	0	0	0	0	0	0	0	0	0	0	0	1	0	0	0	0	0	0	0	0	0	0
X_sacchari_na_CFBP4641	2	0	0	0	0	0	0	0	0	0	0	0	0	0	0	0	0	0	0	0	0	0	1	0	0	0	0	0	0	0	0	0	0	0	0	0	0	0	0	0	0	1	0	0	0	0	0	0	0
X_sacchari_na_F10	2	0	0	0	0	0	0	0	0	0	0	0	0	0	0	0	0	0	0	0	0	0	0	0	1	0	0	0	0	0	0	0	0	0	0	0	0	0	0	0	0	1	0	0	0	0	0	0	0
X_sacchari_na_LMG476	2	0	0	0	0	0	0	0	0	0	0	0	0	0	0	0	0	0	0	0	0	0	1	0	0	0	0	0	0	0	0	0	0	0	0	0	0	0	0	0	0	1	0	0	0	0	0	0	0
X_sacchari_na_NCPPB4393	2	0	0	0	0	0	0	0	0	0	0	0	0	0	0	0	0	0	0	0	0	0	1	0	0	0	0	0	0	0	0	0	0	0	0	0	0	0	0	0	0	1	0	0	0	0	0	0	0
X_sacchari_na_PPL2	2	0	0	0	0	0	0	0	0	0	0	0	0	0	0	0	0	0	0	0	0	0	0	0	0	0	0	0	0	0	0	0	0	0	0	0	0	0	0	0	0	1	0	0	0	0	0	0	0
X_sacchari_na_PPL3	1	0	0	0	0	0	0	0	0	0	0	0	0	0	0	0	0	0	0	0	0	0	0	0	0	0	0	0	0	0	0	0	0	0	0	0	0	0	0	0	0	1	0	0	0	0	0	0	0
X_sacchari_na_R1	2	0	0	0	0	0	0	0	0	0	0	0	0	0	0	0	0	0	0	0	0	0	0	0	1	0	0	0	0	0	0	0	0	0	0	0	0	0	0	0	0	1	0	0	0	0	0	0	0
X_sacchari_na_ASD011	2	0	0	0	0	0	0	0	0	0	0	0	0	0	0	0	0	0	0	0	0	0	0	0	0	0	0	0	0	0	0	0	0	0	0	0	0	0	0	0	0	1	0	0	0	0	0	0	0
X_sacchari_na_PPL1	1	0	0	0	0	0	0	0	0	0	0	0	0	0	0	0	0	0	0	0	0	0	0	0	0	0	0	0	0	0	0	0	0	0	0	0	0	0	0	0	0	1	0	0	0	0	0	0	0
X_sacchari_na_SAM114	2	0	0	0	0	0	0	0	0	0	0	0	0	0	0	0	0	0	0	0	0	0	0	0	0	0	0	0	0	0	0	0	0	0	0	0	0	0	0	0	0	1	0	0	0	0	0	0	0
X_euroxanthea_na_2	2	0	0	0	0	0	0	0	0	0	0	0	0	1	0	0	0	0	0	0	0	0	0	0	0	0	0	0	0	0	0	0	0	0	0	0	0	0	0	0	0	0	0	0	0	0	0	0	0
X_arboricola_na_3272	2	0	0	0	0	1	0	0	0	1	1	0	0	1	0	0	0	0	0	0	0	0	1	0	1	0	0	0	1	0	1	0	0	0	0	0	0	0	0	0	0	0	0	0	0	0	0	0	0
X_arboricola_na_3376	2	0	0	0	0	1	0	0	0	1	1	0	0	1	0	0	0	0	0	0	0	0	1	0	1	0	0	0	1	0	1	0	0	0	0	0	0	0	0	0	0	0	0	0	0	0	0	0	0
X_sacchari_na_3498	2	0	0	0	0	0	0	0	0	0	0	0	0	0	0	0	0	0	0	0	0	0	0	0	0	0	0	0	0	0	0	0	0	0	0	0	0	0	0	0	0	1	0	0	0	0	0	0	0
X_perforans_na_A1809	2	1	1	1	1	1	1	0	1	1	2	2	1	1	1	1	2	1	1	1	1	1	1	1	1	1	1	0	0	0	0	0	0	0	0	0	0	0	1	0	0	0	0	0	0	0	0	0	0
X_sacchari_na_A2111	2	0	0	0	0	0	0	0	0	0	0	0	0	0	0	0	0	0	0	0	0	0	1	0	1	0	0	0	0	0	0	0	0	0	0	0	0	0	0	0	0	1	0	0	0	0	0	0	0
X_euroxanthea_na_BRIP62409	2	0	0	0	0	0	0	0	1	1	1	0	0	1	1	0	0	0	0	0	0	0	0	0	0	0	0	0	1	0	1	0	0	0	0	0	0	0	0	0	0	0	0	0	0	0	0	0	0
X_euroxanthea_na_BRIP62411	2	0	0	0	0	0	0	0	1	1	1	0	0	1	1	0	0	0	0	0	0	0	0	0	0	0	0	0	1	0	1	0	0	0	0	0	0	0	0	0	0	0	0	0	0	0	0	0	0
X_euroxanthea_na_BRIP62415	2	0	0	0	0	0	0	0	1	1	1	0	0	1	1	0	0	0	0	0	0	0	0	0	0	0	0	0	1	0	1	0	0	0	0	0	0	0	0	0	0	0	0	0	0	0	0	0	0
X_euroxanthea_na_BRIP62418	2	0	0	0	0	0	0	0	1	1	1	0	0	1	1	0	0	0	0	0	0	0	0	0	0	0	0	0	1	0	1	0	0	0	0	0	0	0	0	0	0	0	0	0	0	0	0	0	0
X_cannabis_na_CFBP7698	2	0	0	0	0	0	0	0	0	0	0	0	0	0	0	0	0	0	0	0	0	0	0	0	1	0	0	0	0	0	0	0	0	0	0	0	0	0	0	0	0	2	0	0	0	0	0	0	0
X_cannabis_na_CFBP7912	2	0	0	0	0	1	0	0	1	1	1	0	0	0	0	0	0	0	0	0	0	0	0	0	1	0	0	0	1	0	1	0	0	0	0	0	1	0	0	0	0	2	0	0	0	0	0	0	0
X_sacchari_na_D_109	2	0	0	0	0	0	0	0	0	0	0	0	0	0	0	0	0	0	0	0	0	0	1	0	0	0	0	0	0	0	0	0	0	0	0	0	0	0	0	0	0	1	0	0	0	0	0	0	0
X_citri_na_D_36_1	2	2	0	1	1	1	1	0	1	1	1	2	0	1	1	1	1	1	1	0	1	0	0	1	1	1	1	1	0	0	0	1	0	0	0	1	0	1	1	0	0	0	0	0	0	0	1	0	0
X_sacchari_na_D_93	2	0	0	0	0	0	0	0	0	0	0	0	0	0	0	0	0	0	0	0	0	0	1	0	0	0	0	0	0	0	0	0	0	0	0	0	0	0	0	0	0	1	0	0	0	0	0	0	0
X_citri_na_D_99	2	2	0	1	1	1	1	0	1	1	1	2	0	1	1	1	1	1	1	0	1	0	0	1	1	1	1	1	0	0	0	1	0	0	0	1	1	1	1	0	1	0	0	0	0	0	1	0	0
X_citri_na_DAR33341	2	2	0	1	1	1	1	0	0	1	0	2	1	1	0	0	1	1	1	1	1	0	1	1	1	1	1	1	0	0	0	1	0	0	0	0	1	0	1	0	1	0	0	1	0	1	0	0	0
X_arboricola_na_F14	2	0	0	0	0	0	0	0	0	0	0	0	0	0	0	0	0	0	0	0	0	0	1	0	1	0	0	0	0	0	0	0	0	0	0	0	0	0	0	0	0	0	0	0	0	0	0	0	0
X_sacchari_na_F4	2	0	0	0	0	0	0	0	0	0	0	0	0	0	0	0	0	0	0	0	0	0	0	0	0	0	0	0	0	0	0	0	0	0	0	0	0	0	0	0	0	1	0	0	0	0	0	0	0
X_translucens_na_FX1	2	0	0	0	0	0	0	0	0	0	0	0	0	0	0	0	0	0	0	0	0	0	1	0	0	0	0	0	0	0	0	0	0	0	0	0	0	0	0	0	0	0	0	0	0	0	0	0	0
X_translucens_na_FX4	2	0	0	0	0	0	0	0	0	0	0	0	0	0	0	0	0	0	0	0	0	0	1	0	0	0	0	0	0	0	0	0	0	0	0	0	0	0	0	0	0	0	0	0	0	0	0	0	0
X_hortorum_na_GBBC2199	2	2	1	1	1	1	1	0	1	1	1	1	1	0	1	0	0	0	2	0	0	1	0	1	0	0	0	3	1	0	1	0	1	1	2	1	3	1	0	0	1	0	0	0	0	0	1	0	0
X_hortorum_na_GBBC2202	2	2	1	1	1	1	1	0	1	1	1	1	1	1	1	0	0	1	2	0	0	1	0	1	0	0	0	2	1	0	1	0	1	1	1	1	1	0	1	0	1	0	0	0	0	0	1	0	0
X_albilineans_na_GPE39	1	0	0	0	0	0	0	0	0	0	0	0	0	0	0	0	0	0	0	0	0	0	0	0	0	0	0	0	0	0	0	0	0	0	0	0	0	0	0	0	0	0	0	0	0	0	0	0	0
X_translucens_na_GW	2	0	0	0	0	0	0	0	0	0	0	0	0	0	0	0	0	0	0	0	0	0	0	0	1	0	0	0	0	0	0	0	0	0	0	0	0	0	0	0	0	0	0	0	0	0	0	0	0
X_phaseoli_na_ISO98C4	2	1	1	1	1	1	1	0	0	1	1	2	1	1	1	1	0	1	2	1	0	0	0	1	1	1	1	0	0	0	0	0	0	0	0	0	2	1	1	2	1	0	0	0	0	0	1	0	0
X_translucens_na_JAI131	2	0	0	0	0	0	0	0	0	0	0	0	0	0	0	0	0	0	0	0	0	0	1	0	0	0	0	0	0	0	0	0	0	0	0	0	0	0	0	0	0	0	0	0	0	0	0	0	0
X_sacchari_na_LMG12459	2	0	0	0	0	0	0	0	0	0	0	0	0	0	0	0	0	0	0	0	0	0	0	0	0	0	0	0	0	0	0	0	0	0	0	0	0	0	0	0	0	1	0	0	0	0	0	0	0
X_sacchari_na_LMG12460	2	0	0	0	0	0	0	0	0	0	0	0	0	0	0	0	0	0	0	0	0	0	0	0	0	0	0	0	0	0	0	0	0	0	0	0	0	0	0	0	0	1	0	0	0	0	0	0	0
X_sacchari_na_LMG12461	2	0	0	0	0	0	0	0	0	0	0	0	0	0	0	0	0	0	0	0	0	0	0	0	0	0	0	0	0	0	0	0	0	0	0	0	0	0	0	0	0	1	0	0	0	0	0	0	0
X_sacchari_na_LMG12462	2	0	0	0	0	0	0	0	0	0	0	0	0	0	0	0	0	0	0	0	0	0	0	0	0	0	0	0	0	0	0	0	0	0	0	0	0	0	0	0	0	1	0	0	0	0	0	0	0
X_hortorum_na_LMG31884	2	2	1	1	1	1	1	0	1	1	1	1	1	1	1	0	0	1	2	0	0	1	0	1	0	0	0	2	1	0	1	0	1	1	1	1	2	0	1	1	1	0	0	0	0	0	1	0	0
X_hortorum_na_LMG31885	2	2	1	1	1	1	1	0	1	1	1	1	1	0	1	0	0	0	2	0	0	1	0	1	0	0	0	3	1	0	1	0	1	1	2	1	3	1	0	0	1	0	0	0	0	0	1	0	0
X_sacchari_na_LMG8989	2	0	0	0	0	0	0	0	0	0	0	0	0	0	0	0	0	0	0	0	0	0	0	0	1	0	0	0	0	0	0	0	0	0	0	0	0	0	0	0	0	1	0	0	0	0	0	0	0
X_sacchari_na_LMG8992	2	0	0	0	0	0	0	0	0	0	0	0	0	0	0	0	0	0	0	0	0	0	0	0	1	0	0	0	0	0	0	0	0	0	0	0	0	0	0	0	0	0	0	0	0	0	0	0	0
X_arboricola_na_LMG8993	2	0	0	0	0	0	0	0	0	0	0	0	0	0	0	0	0	0	0	0	0	0	1	0	1	0	0	0	0	0	0	0	0	0	0	0	0	0	0	0	0	0	0	0	0	0	0	0	0
X_sacchari_na_LMG9002	1	0	0	0	0	0	0	0	0	0	0	0	0	0	0	0	0	0	0	0	0	0	0	0	0	0	0	0	0	0	0	0	0	0	0	0	0	0	0	0	0	1	0	0	0	0	0	0	0
X_hortorum_na_Leaf131	2	0	0	0	0	0	0	0	0	0	0	0	0	0	0	0	0	0	0	0	0	0	0	0	0	0	0	0	0	0	0	0	0	0	0	0	0	0	0	0	0	1	0	0	0	0	0	0	0
X_dyei_na_Leaf148	2	0	0	0	0	0	0	0	0	0	0	0	0	0	0	0	0	0	0	0	0	0	0	0	0	0	0	0	0	0	0	0	0	0	0	0	0	0	0	0	0	2	0	0	0	0	0	0	0
X_arboricola_na_MLO165	2	0	0	0	0	0	0	0	0	0	0	0	0	0	0	0	0	0	0	0	0	0	1	0	1	0	0	0	0	0	0	0	0	0	0	0	0	0	0	0	0	0	0	0	0	0	0	0	0
X_albilineans_na_MUS060	1	0	0	0	0	0	0	0	0	0	0	0	0	0	0	0	0	0	0	0	0	0	0	0	0	0	0	0	0	0	0	0	0	0	0	0	0	0	0	0	0	0	0	0	0	0	0	0	0
X_sacchari_na_NCPPB1128	2	0	0	0	0	0	0	0	0	0	0	0	0	0	0	0	0	0	0	0	0	0	0	0	1	0	0	0	0	0	0	0	0	0	0	0	0	0	0	0	0	0	0	0	0	0	0	0	0
X_sacchari_na_NCPPB1132	2	0	0	0	0	0	0	0	0	0	0	0	0	0	0	0	0	0	0	0	0	0	1	0	0	0	0	0	0	0	0	0	0	0	0	0	0	0	0	0	0	1	0	0	0	0	0	0	0
X_sacchari_na_SHU166	2	0	0	0	0	0	0	0	0	0	0	0	0	0	0	0	0	0	0	0	0	0	0	0	0	0	0	0	0	0	0	0	0	0	0	0	0	0	0	0	0	1	0	0	0	0	0	0	0
X_sacchari_na_SHU199	2	0	0	0	0	0	0	0	0	0	0	0	0	0	0	0	0	0	0	0	0	0	0	0	0	0	0	0	0	0	0	0	0	0	0	0	0	0	0	0	0	1	0	0	0	0	0	0	0
X_sacchari_na_SHU308	2	0	0	0	0	0	0	0	0	0	0	0	0	0	0	0	0	0	0	0	0	0	0	0	0	0	0	0	0	0	0	0	0	0	0	0	0	0	0	0	0	1	0	0	0	0	0	0	0
X_translucens_na_SI	2	0	0	0	0	0	0	0	0	0	0	0	0	0	0	0	0	0	0	0	0	0	1	0	1	0	0	0	0	0	0	0	0	0	0	0	0	0	0	0	0	0	0	0	0	0	0	0	0
X_translucens_na_SS	2	0	0	0	0	0	0	0	0	0	0	0	0	0	0	0	0	0	0	0	0	0	1	0	0	0	0	0	0	0	0	0	0	0	0	0	0	0	0	0	0	0	0	0	0	0	0	0	0
X_translucens_na_Sa3BUA13	2	0	0	0	0	0	0	0	0	0	0	0	0	0	0	0	0	0	0	0	0	0	1	0	0	0	0	0	0	0	0	0	0	0	0	0	0	0	0	0	0	0	0	0	0	0	0	0	0
X_citri_na_gxlp16	2	3	0	1	1	1	1	0	0	1	0	2	1	1	1	0	1	1	1	1	1	0	1	1	1	1	1	0	0	0	1	0	0	0	0	0	0	0	1	4	0	0	0	1	0	1	0	0	0
X_theicola_na_TC1	2	1	1	1	0	0	0	0	0	0	1	0	2	0	1	0	0	0	0	0	0	0	0	0	0	0	0	0	0	0	0	0	0	0	0	1	0	2	0	2	0	1	0	0	0	0	0	0	0
X_translucens_arrhenatheri_LMG727	2	0	0	2	1	2	1	0	0	0	3	2	1	1	1	1	2	0	1	0	1	0	0	1	0	0	1	0	0	0	0	0	0	1	0	1	0	1	1	0	0	0	0	0	1	0	1	0	0
X_translucens_arrhenatheri_UPB455	2	0	0	2	1	1	1	0	0	0	3	2	1	1	1	1	2	0	1	0	1	0	0	1	0	0	1	0	0	0	0	0	0	1	0	1	0	1	1	0	0	0	0	0	1	0	1	0	0
X_translucens_cerealis_01	2	2	1	3	1	2	1	0	0	0	2	3	1	1	1	1	3	0	1	0	0	0	0	1	0	0	1	0	0	0	0	0	0	0	0	1	1	1	1	2	0	1	0	0	1	0	1	0	1
X_translucens_cerealis_CFBP2541	2	2	1	3	1	2	1	0	0	0	2	3	1	1	1	1	3	0	1	0	0	0	0	1	0	0	1	0	0	0	0	0	1	1	0	1	0	1	1	2	0	1	0	0	1	0	1	0	1
X_translucens_cerealis_NCPPB1943	2	2	1	2	1	2	1	0	0	0	2	3	1	1	1	1	1	0	1	0	0	0	0	1	0	0	1	0	0	0	0	0	1	1	0	1	0	1	1	0	0	1	0	0	1	0	1	0	1
X_translucens_cerealis_XT123	2	2	1	3	1	2	1	0	0	0	2	3	1	1	1	1	1	0	1	0	0	0	0	1	0	0	1	0	0	0	0	0	1	1	0	1	0	1	1	2	0	1	0	0	1	0	1	0	0
X_translucens_graminis_ART_Xtg10	2	2	0	3	1	1	1	0	0	0	2	0	1	1	1	1	2	0	0	0	1	0	0	1	0	1	1	0	0	0	0	0	0	0	0	1	1	1	1	0	0	0	0	0	0	0	1	0	0
X_translucens_graminis_ART_Xtg2	2	2	0	3	1	1	1	0	0	0	2	0	1	1	1	1	2	0	0	0	1	0	0	1	0	1	1	0	0	0	0	0	0	0	0	1	0	1	1	0	0	0	0	0	0	0	1	0	0
X_translucens_graminis_ART_Xtg9	2	2	0	3	1	1	1	0	0	0	2	0	1	1	1	1	2	0	0	0	1	0	0	1	0	1	1	0	0	0	0	0	0	0	0	1	1	1	1	0	0	0	0	0	0	0	1	0	0
X_translucens_graminis_CFBP2053	2	3	0	3	1	0	1	0	0	0	2	1	1	1	1	1	1	0	0	0	1	0	0	1	0	1	1	0	0	0	0	1	0	0	0	1	0	1	1	0	0	0	0	0	0	0	1	0	0
X_translucens_graminis_ICMP6431	2	2	0	3	1	1	1	0	0	0	2	0	1	1	1	1	1	0	0	0	0	0	0	1	0	1	1	0	0	0	0	0	0	0	0	1	0	1	1	0	0	0	0	0	0	0	1	0	0
X_translucens_graminis_NCPPB3709	2	2	0	3	1	1	1	0	0	0	2	0	1	1	1	1	2	0	0	0	0	0	0	1	0	1	1	0	0	0	0	0	0	0	0	1	1	1	1	0	0	0	0	0	0	0	1	0	0
X_translucens_graminis_UPB437	2	3	0	3	1	1	1	0	0	0	2	1	1	1	1	1	1	0	0	0	1	0	0	1	0	1	1	0	0	0	0	1	0	0	0	1	0	1	1	0	0	0	0	0	0	0	1	0	0
X_translucens_graminis_Xtg29	2	2	0	3	1	1	1	0	0	0	2	0	1	1	1	1	1	0	0	0	0	0	0	1	0	1	1	0	0	0	0	0	0	0	0	1	0	1	1	0	0	0	0	0	0	0	1	0	0
X_translucens_na_569	2	0	0	0	0	0	0	0	0	0	0	0	0	0	0	0	0	0	0	0	0	0	1	0	0	0	0	0	0	0	0	0	0	0	0	0	0	0	0	0	0	0	0	0	0	0	0	0	0
X_translucens_na_DAR61454	2	1	2	3	1	2	1	0	0	0	2	2	1	1	1	1	2	0	1	0	0	0	0	1	0	1	1	0	0	0	0	0	0	0	0	1	1	1	1	0	0	0	0	0	1	0	1	0	0
X_translucens_na_F5	2	0	0	0	0	0	0	0	0	0	0	0	0	0	0	0	0	0	0	0	0	0	1	0	0	0	0	0	0	0	0	0	0	0	0	0	0	0	0	0	0	0	0	0	0	0	0	0	0
X_translucens_phlei_LMG730	2	1	0	2	2	2	1	0	0	0	1	3	1	1	1	1	2	0	0	0	1	0	0	1	0	0	1	0	0	0	0	0	0	0	1	1	0	1	1	1	0	1	0	0	1	0	1	0	1
X_translucens_poae_ATCC33804	2	2	1	3	1	1	1	0	0	0	2	2	1	1	1	1	2	0	1	0	1	0	0	1	0	0	1	0	0	0	0	0	0	0	0	1	0	1	1	0	0	1	0	0	1	0	1	0	0
X_translucens_poae_B99	2	2	1	2	1	1	1	0	0	0	2	2	1	1	1	1	2	0	1	0	1	0	0	1	0	0	1	0	0	0	0	0	0	0	0	1	0	1	1	1	0	1	0	0	1	0	1	0	0
X_translucens_poae_CNC2_P4	2	2	1	2	1	1	1	0	0	0	2	2	1	1	1	1	2	0	1	0	1	0	0	1	0	0	1	0	0	0	0	0	0	0	0	1	0	1	1	0	0	1	0	0	1	0	1	0	0
X_translucens_poae_LMG728	2	0	1	2	1	2	1	0	0	0	2	2	1	0	1	1	3	0	1	0	0	0	0	1	0	0	1	0	0	0	0	0	0	0	0	1	0	1	1	0	0	1	0	0	1	0	1	0	0
X_translucens_poae_Utah5_P1	2	0	1	2	1	0	1	0	0	0	2	2	1	0	1	1	2	0	1	0	0	0	0	1	0	0	1	0	0	0	0	0	0	0	0	1	0	1	1	0	0	1	0	0	1	0	1	0	0
X_translucens_translucens_B1	3	1	2	3	1	2	1	1	0	0	2	2	1	1	1	1	2	0	1	0	0	0	0	1	0	1	1	0	0	0	0	1	0	0	0	1	1	1	1	1	0	0	0	0	1	0	1	0	0
X_translucens_translucens_B2	2	1	2	3	1	2	1	1	0	0	2	2	1	1	1	1	3	0	1	0	0	0	0	1	0	1	1	0	0	0	0	1	0	0	1	1	1	1	1	3	0	0	0	0	1	0	1	0	0
X_translucens_translucens_BLSB3	2	1	1	2	1	2	1	0	0	0	2	2	1	1	1	1	2	0	1	0	0	0	0	1	0	1	1	0	0	0	0	0	0	0	0	1	0	1	1	0	0	0	0	0	1	0	1	0	1
X_translucens_translucens_DSM18974	2	1	2	3	1	2	1	1	0	0	2	2	1	1	1	1	3	0	1	0	0	0	0	1	0	1	1	0	0	0	0	1	0	0	0	1	1	0	1	2	0	0	0	0	1	0	1	0	0
X_translucens_translucens_Km7	2	1	2	3	1	2	1	1	0	0	2	2	1	1	1	1	3	0	1	0	0	0	0	1	0	1	1	0	0	0	0	1	0	0	0	1	1	1	1	7	0	0	0	0	1	0	1	0	0
X_translucens_translucens_Km8	2	1	2	3	1	2	1	1	0	0	2	2	1	1	1	1	2	0	1	0	0	0	0	1	0	1	1	0	0	0	0	1	0	0	0	1	1	1	1	8	0	0	0	0	1	0	1	0	0
X_translucens_translucens_Km9	2	1	2	3	1	2	1	1	0	0	2	2	1	1	1	1	3	0	1	0	0	0	0	1	0	1	1	0	0	0	0	1	0	0	0	1	1	1	1	5	0	0	0	0	1	0	1	0	0
X_translucens_translucens_SIMT_07	2	1	2	1	1	0	1	0	0	0	2	1	1	1	1	1	2	0	0	0	0	0	0	1	0	1	1	0	0	0	0	0	0	0	0	1	1	1	1	0	0	0	0	0	1	0	1	0	0
X_translucens_translucens_SLV_2	2	1	2	0	0	0	1	1	0	0	2	1	1	0	1	1	1	0	0	0	0	0	0	0	0	1	1	0	0	0	0	0	0	0	0	1	1	1	1	0	0	0	0	0	1	0	1	0	1
X_translucens_translucens_UPB458	2	1	2	1	1	1	1	1	0	0	2	2	1	1	1	1	1	0	1	0	0	0	0	1	0	1	1	0	0	0	0	1	0	0	0	1	1	1	1	0	0	0	0	0	1	0	1	0	0
X_translucens_translucens_UPB787	2	1	2	1	1	0	1	1	0	0	2	2	1	1	1	1	1	0	1	0	0	0	0	1	0	1	1	0	0	0	0	1	0	0	1	1	1	1	1	0	0	0	0	0	1	0	1	0	0
X_translucens_translucens_UPB886	2	1	2	3	1	2	1	1	0	0	2	2	1	1	1	1	3	0	1	0	0	0	0	1	0	1	1	0	0	0	0	1	0	0	0	1	1	1	1	5	0	0	0	0	1	0	1	0	0
X_translucens_translucens_XtKm33	2	1	1	3	1	2	1	0	0	0	2	1	1	1	1	1	3	0	1	0	0	0	0	1	0	1	1	0	0	0	0	0	0	0	0	1	1	1	1	7	0	0	0	0	1	0	1	0	0
X_translucens_translucens_XtKm34	2	1	2	3	1	2	1	1	0	0	2	2	1	1	1	1	1	0	1	0	0	0	0	1	0	1	1	0	0	0	0	1	0	0	0	1	1	1	1	7	0	0	0	0	1	0	1	0	0
X_translucens_undulosa_BLSW16	2	1	1	3	0	2	1	0	0	0	2	1	1	1	1	1	2	0	1	0	0	0	0	1	0	1	1	0	0	0	0	0	0	0	0	1	0	1	1	0	0	0	0	0	1	0	1	0	1
X_translucens_undulosa_CR31	2	1	2	3	1	2	1	0	0	0	2	1	1	1	1	1	2	0	1	0	0	0	0	1	0	1	1	0	0	0	0	0	0	0	0	1	1	1	1	0	0	0	0	0	1	0	1	0	0
X_translucens_undulosa_CS2	2	1	2	3	1	2	1	0	0	0	2	1	1	1	1	1	2	0	1	0	0	0	0	1	0	1	1	0	0	0	0	0	0	0	0	1	1	1	1	1	0	0	0	0	1	0	1	0	0
X_translucens_undulosa_CS22	2	1	2	3	1	2	1	0	0	0	2	1	1	1	1	1	2	0	1	0	0	0	0	1	0	1	1	0	0	0	0	0	0	0	0	1	1	1	1	1	0	0	0	0	1	0	1	0	1
X_translucens_undulosa_CS4	2	1	1	3	1	2	1	0	0	0	2	1	1	1	1	1	2	0	2	0	0	0	0	1	0	1	1	0	0	0	0	0	1	1	0	1	0	1	1	1	0	0	0	0	1	0	1	0	1
X_translucens_undulosa_DOAB1058	2	1	2	3	1	2	1	0	0	0	2	1	1	1	1	1	1	0	1	0	0	0	0	1	0	1	1	0	0	0	0	0	0	0	0	1	1	1	1	0	0	0	0	0	1	0	1	0	0
X_translucens_undulosa_ICMP11055	2	1	1	3	1	2	1	0	0	0	2	2	1	1	1	1	2	0	1	0	0	0	0	1	0	1	1	0	0	0	0	0	0	0	0	1	0	1	1	7	0	0	0	0	1	0	1	0	1
X_translucens_undulosa_LB10	2	1	2	3	1	2	1	0	0	0	2	2	1	1	1	1	2	0	1	0	0	0	0	1	0	1	1	0	0	0	0	0	0	0	0	1	1	1	1	1	0	0	0	0	1	0	1	0	0
X_translucens_undulosa_LB5	2	1	2	3	1	2	1	0	0	0	2	1	1	1	1	1	2	0	1	0	0	0	0	1	0	1	1	0	0	0	0	0	0	0	0	1	1	1	1	1	0	0	0	0	1	0	1	0	0
X_translucens_undulosa_LG48	3	1	2	3	1	2	1	0	0	0	2	1	1	1	1	1	2	0	1	0	0	0	0	1	0	1	1	0	0	0	0	0	0	0	0	1	0	1	1	1	0	0	0	0	2	0	1	0	0
X_translucens_undulosa_LG54	2	1	2	3	1	2	1	0	0	0	2	1	1	1	1	1	2	0	1	0	0	0	0	1	0	1	1	0	0	0	0	0	0	0	0	1	1	1	1	1	0	0	0	0	1	0	1	0	0
X_translucens_undulosa_LW16	2	1	1	3	1	2	1	0	0	0	2	1	1	1	1	1	2	0	1	0	0	0	0	1	0	1	1	0	0	0	0	0	0	0	0	1	0	1	1	8	0	0	0	0	1	0	1	0	1
X_translucens_undulosa_NARK_1	2	1	2	3	1	1	1	0	0	0	2	2	1	1	1	1	2	0	1	0	0	0	0	1	0	1	1	0	0	0	0	0	0	0	0	1	1	1	1	0	0	0	0	0	1	0	1	0	0
X_translucens_undulosa_P3	2	1	1	3	1	2	1	0	0	0	2	1	1	1	1	1	2	0	1	0	0	0	0	1	0	1	1	0	0	0	0	0	0	0	0	1	0	1	1	8	0	0	0	0	1	0	1	0	1
X_translucens_undulosa_UPB513	2	1	1	2	1	2	1	0	0	0	2	1	1	1	1	1	2	0	0	0	0	0	0	1	0	1	1	0	0	0	0	0	0	0	0	1	1	1	1	0	0	0	0	0	1	0	1	0	0
X_translucens_undulosa_XT_Rocky	2	1	2	3	1	2	1	0	0	0	2	1	1	1	1	1	2	0	1	0	0	0	0	1	0	1	1	0	0	0	0	0	0	0	0	1	1	1	1	1	0	0	0	0	1	0	1	0	0
X_translucens_undulosa_XT130	4	1	1	5	1	2	1	0	0	0	3	1	1	1	1	1	2	0	1	0	0	0	0	1	0	2	1	0	0	0	0	0	0	0	0	1	0	1	1	1	0	0	0	0	1	0	1	0	0
X_translucens_undulosa_XT5523	2	1	2	3	1	2	1	0	0	0	3	1	1	1	1	1	1	0	1	0	0	0	0	1	0	1	1	0	0	0	0	0	0	0	0	1	1	1	1	1	0	0	0	0	1	0	1	0	0
X_translucens_undulosa_XT5770	2	1	1	3	1	2	1	0	0	0	2	1	1	1	1	1	2	0	1	0	0	0	0	1	0	1	1	0	0	0	0	0	0	0	0	1	1	1	1	1	0	0	0	0	1	0	1	0	0
X_translucens_undulosa_XT5791	2	1	1	3	1	2	1	0	0	0	2	1	1	1	1	1	2	0	1	0	0	0	0	1	0	1	1	0	0	0	0	0	0	0	0	1	0	1	1	1	0	0	0	0	1	0	1	0	0
X_translucens_undulosa_XtFa1	2	1	2	3	1	2	1	0	0	0	2	1	1	1	1	1	2	0	1	0	0	0	0	1	0	1	1	0	0	0	0	0	0	0	0	1	1	1	1	7	0	0	0	0	1	0	1	0	0
X_translucens_undulosa_XtKm12	2	1	1	3	1	2	1	0	0	0	2	1	1	1	1	1	2	0	1	0	0	0	0	1	0	1	1	0	0	0	0	0	0	0	0	1	1	1	1	7	0	0	0	0	1	0	1	0	0
X_translucens_undulosa_XtKm15	2	1	1	3	1	2	1	0	0	0	2	1	1	1	1	1	2	0	1	0	0	0	0	1	0	1	1	0	0	0	0	0	0	0	0	1	1	1	1	9	0	0	0	0	1	0	1	0	1
X_translucens_undulosa_XtLr8	2	1	1	3	1	2	1	0	0	0	2	1	1	1	1	1	2	0	1	0	0	0	0	1	0	1	1	0	0	0	0	0	0	0	0	1	1	1	1	8	0	0	0	0	1	0	1	0	1
X_translucens_undulosa_Xtu4699	2	1	2	3	1	2	1	0	0	0	2	1	1	1	1	1	1	0	1	0	0	0	0	1	0	1	1	0	0	0	0	0	0	0	0	1	0	1	1	8	0	0	0	0	1	0	1	0	0
X_vasicola_arecae_NCPPB2649	2	0	1	2	0	1	1	0	0	1	2	2	1	1	1	0	3	0	2	0	2	1	0	1	1	1	1	1	0	0	0	0	0	1	0	1	3	0	1	0	1	0	0	0	0	0	1	0	0
X_vasicola_holcicola_CFBP2543	2	0	1	2	0	1	1	0	0	1	2	2	0	1	1	0	3	1	2	0	2	1	0	1	1	1	1	1	0	0	0	0	0	1	0	1	0	1	1	0	0	0	0	0	0	0	1	0	0
X_vasicola_musacearum_BCC282	2	0	1	2	0	1	1	0	0	1	2	1	1	1	1	0	3	0	2	0	2	0	0	1	1	1	1	1	0	0	0	0	0	1	0	1	2	1	1	0	0	0	0	0	1	0	1	0	0
X_vasicola_musacearum_E52	2	0	1	2	0	1	1	0	0	1	2	1	1	1	1	0	1	0	2	0	2	0	0	1	1	1	1	1	0	0	0	0	0	1	0	1	2	1	2	0	0	0	0	0	1	0	1	0	0
X_vasicola_musacearum_Kenyan	2	0	1	2	0	1	1	0	0	1	2	1	1	1	2	0	0	0	2	0	2	0	0	1	1	1	1	1	0	0	0	0	0	1	0	1	2	1	1	0	0	0	0	0	1	0	1	0	0
X_vasicola_musacearum_NCPPB2005	2	0	1	2	0	1	1	0	0	1	2	2	1	1	1	0	1	0	2	0	2	0	0	1	1	1	1	1	0	0	0	0	0	1	0	1	2	1	1	0	0	0	0	0	1	0	1	0	0
X_vasicola_musacearum_NCPPB2251	2	0	1	2	0	1	1	0	0	1	2	2	1	1	1	0	3	0	2	0	2	0	0	1	1	1	1	1	0	0	0	0	0	1	0	1	2	1	1	0	0	0	0	0	1	0	1	0	0
X_vasicola_musacearum_NCPPB4378	2	0	1	2	0	1	1	0	0	1	2	1	0	1	1	0	3	0	2	0	2	0	0	1	1	1	1	1	0	0	0	0	0	1	0	1	2	1	1	0	0	0	0	0	1	0	1	0	0
X_vasicola_musacearum_NCPPB4379	2	0	1	2	0	1	1	0	1	1	2	1	2	1	1	0	3	0	2	0	2	0	0	1	1	1	1	1	0	0	0	0	0	1	0	1	2	1	1	0	0	0	0	0	1	0	1	0	0
X_vasicola_musacearum_NCPPB4380	2	0	1	2	0	1	1	0	0	1	2	1	1	1	1	0	3	0	2	0	2	0	0	1	1	1	1	1	0	0	0	0	0	1	0	1	2	1	1	0	0	0	0	0	1	0	1	0	0
X_vasicola_musacearum_NCPPB4381	2	0	1	2	0	1	1	0	0	1	2	1	1	1	1	0	0	0	2	0	2	0	0	1	1	1	1	1	0	0	0	0	0	1	0	1	2	1	1	0	0	0	0	0	1	0	1	0	0
X_vasicola_musacearum_NCPPB4384	2	0	1	2	0	1	1	0	0	1	2	1	1	1	1	0	2	0	2	0	2	0	0	1	1	1	1	1	0	0	0	0	0	1	0	1	2	1	1	0	0	0	0	0	1	0	1	0	0
X_vasicola_musacearum_NCPPB4390	2	0	1	2	0	1	1	0	0	1	2	2	1	1	1	0	3	0	2	0	2	0	0	1	1	1	1	1	0	0	0	0	0	1	0	1	2	1	1	0	0	0	0	0	1	0	1	0	0
X_vasicola_musacearum_NCPPB4392	2	0	1	2	0	1	1	0	0	1	2	1	0	1	1	0	0	0	2	0	2	0	0	1	1	1	1	0	0	0	0	0	0	1	0	1	2	1	1	0	0	0	0	0	1	0	1	0	0
X_vasicola_musacearum_NCPPB4394	2	0	1	2	0	1	1	0	0	1	2	1	1	1	1	0	1	0	2	0	2	0	0	1	1	1	1	1	0	0	0	0	0	1	0	1	2	1	1	0	0	0	0	0	1	0	1	0	0
X_vasicola_na_4W4	2	0	1	2	0	1	1	0	0	1	2	1	0	1	1	0	3	0	2	0	2	0	0	1	1	1	1	1	0	0	0	0	0	1	0	1	2	1	1	0	0	0	0	0	1	0	1	0	0
X_vasicola_na_Arg_3B	2	0	1	2	0	1	1	0	1	1	2	2	1	1	1	0	1	0	2	0	2	1	0	1	1	1	1	1	0	0	0	0	0	1	0	1	0	0	1	0	0	0	0	0	1	0	1	0	0
X_vasicola_na_BCC210	2	0	1	2	0	1	1	0	0	1	2	1	1	1	1	0	3	0	2	0	2	0	0	1	1	1	1	1	0	0	0	0	0	1	0	1	2	1	1	0	0	0	0	0	1	0	1	0	0
X_vasicola_na_BCC246	2	0	1	2	0	1	1	0	0	1	2	2	1	1	1	0	3	0	2	0	2	0	0	1	1	1	1	1	0	0	0	0	0	1	0	1	2	1	1	0	0	0	0	0	1	0	1	0	0
X_vasicola_na_BCC247	2	0	1	2	0	1	1	0	0	1	2	2	1	1	1	0	3	0	2	0	2	0	0	1	1	1	1	1	0	0	0	0	0	1	0	1	2	1	1	0	0	0	0	0	1	0	1	0	0
X_vasicola_na_BCC248	2	0	1	2	0	1	1	0	0	1	2	2	1	1	1	0	3	0	2	0	2	0	0	1	1	1	1	1	0	0	0	0	0	1	0	1	2	1	1	0	0	0	0	0	1	0	1	0	0
X_vasicola_na_BCC250	2	0	1	2	0	1	1	0	0	1	2	1	1	1	1	0	3	0	2	0	2	0	0	1	1	1	1	1	0	0	0	0	0	1	0	1	2	1	1	0	0	0	0	0	1	0	1	0	0
X_vasicola_na_BCC265	2	0	1	2	0	1	1	0	0	1	2	2	1	1	1	0	3	0	2	0	2	0	0	1	1	1	1	1	0	0	0	0	0	1	0	1	2	1	1	0	0	0	0	0	1	0	1	0	0
X_vasicola_na_BCC274	2	0	1	2	0	1	1	0	0	1	2	1	0	1	1	0	3	0	2	0	2	0	0	1	1	1	1	1	0	0	0	0	0	1	0	1	2	1	1	0	0	0	0	0	1	0	1	0	0
X_vasicola_na_BCC278	2	0	1	2	0	1	1	0	0	1	2	1	1	1	1	0	3	0	2	0	2	0	0	1	1	1	1	1	0	0	0	0	0	1	0	1	2	1	1	0	0	0	0	0	1	0	1	0	0
X_vasicola_na_BCC280	2	0	1	2	0	1	1	0	0	1	2	1	1	1	1	0	3	0	2	0	2	0	0	1	1	1	1	1	0	0	0	0	0	1	0	1	2	1	1	0	0	0	0	0	1	0	1	0	0
X_vasicola_na_BCC281	2	0	1	2	0	1	1	0	0	1	2	1	1	1	1	0	3	0	2	0	2	0	0	1	1	1	1	1	0	0	0	0	0	1	0	1	2	1	1	0	0	0	0	0	1	0	1	0	0
X_vasicola_na_BLS185	2	0	1	2	0	1	1	0	0	1	2	2	2	1	1	0	3	1	2	0	2	1	0	1	1	1	1	1	0	0	0	0	0	1	0	1	0	1	1	0	0	0	0	0	0	0	1	0	0
X_vasicola_na_BRIP_39150	2	0	1	2	0	1	1	0	0	1	2	2	0	1	1	0	3	1	2	0	2	1	0	1	1	1	1	1	0	0	0	0	0	1	0	1	0	1	1	0	0	0	0	0	0	0	1	0	0
X_vasicola_na_DAR_41379	2	0	1	2	0	1	1	0	0	1	2	2	0	1	1	0	1	1	2	0	2	1	0	1	1	1	1	1	0	0	0	0	0	1	0	1	0	1	1	0	0	0	0	0	0	0	1	0	0
X_vasicola_na_DAR_41380	2	0	1	2	0	1	1	0	0	1	2	2	0	1	1	0	1	1	2	0	2	1	0	1	1	1	1	1	0	0	0	0	0	1	0	1	0	1	1	0	0	0	0	0	0	0	1	0	0
X_vasicola_na_DAR_82572	2	0	1	2	0	1	1	0	0	1	2	2	0	1	1	0	1	1	2	0	2	1	0	1	1	1	1	1	0	0	0	0	0	1	0	1	0	1	1	0	0	0	0	0	0	0	1	0	0
X_vasicola_na_DAR_82621	2	0	1	2	0	1	1	0	0	1	2	2	0	1	1	0	1	1	2	0	2	1	0	1	1	1	1	1	0	0	0	0	0	1	0	1	0	1	1	0	0	0	0	0	0	0	1	0	0
X_vasicola_na_DAR_82637	2	0	1	2	0	1	1	0	0	1	2	2	0	1	1	0	1	1	2	0	2	1	0	1	1	1	1	1	0	0	0	0	0	1	0	1	0	1	1	0	0	0	0	0	0	0	1	0	0
X_vasicola_na_DAR_82726	2	0	1	2	0	1	1	0	0	1	2	2	0	1	1	0	1	1	2	0	2	1	0	1	1	1	1	1	0	0	0	0	0	1	0	1	0	1	1	0	0	0	0	0	0	0	1	0	0
X_vasicola_na_DAR_82728	2	0	1	2	0	1	1	0	0	1	2	2	0	1	1	0	0	1	2	0	2	1	0	1	1	1	1	1	0	0	0	0	0	1	0	1	0	1	1	0	0	0	0	0	0	0	1	0	0
X_vasicola_na_DAR_82733	2	0	1	2	0	1	1	0	0	1	2	2	0	1	1	0	1	1	2	0	2	1	0	1	1	1	1	1	0	0	0	0	0	1	0	1	0	1	1	0	0	0	0	0	0	0	1	0	0
X_vasicola_na_DAR_82741	2	0	1	2	0	1	1	0	0	1	2	2	0	1	1	0	1	1	2	0	2	1	0	1	1	1	1	1	0	0	0	0	0	1	0	1	0	1	1	0	0	0	0	0	0	0	1	0	0
X_vasicola_na_DAR_82872	2	0	1	2	0	1	1	0	0	1	2	2	0	1	1	0	1	1	2	0	2	1	0	1	1	1	1	1	0	0	0	0	0	1	0	1	0	1	1	0	0	0	0	0	0	0	1	0	0
X_vasicola_na_Mex_1	2	0	1	2	0	1	1	0	0	1	2	2	2	1	1	0	3	1	2	0	2	1	0	1	1	1	1	1	0	0	0	0	0	1	0	1	0	1	1	0	0	0	0	0	0	0	1	0	0
X_vasicola_na_NCPPB1060	2	0	1	2	0	1	1	0	0	1	2	2	2	1	1	0	3	1	2	0	2	1	0	1	1	1	1	1	0	0	0	0	0	0	0	1	1	1	1	0	0	0	0	1	0	0	1	0	0
X_vasicola_na_NCPPB1241	2	0	1	2	0	1	1	0	0	1	2	2	0	1	1	0	2	1	2	0	2	1	0	1	1	1	1	1	0	0	0	0	0	1	0	1	0	1	1	0	0	0	0	0	0	0	1	0	0
X_vasicola_na_NCPPB1394	2	0	1	2	0	1	1	0	1	1	2	2	0	1	1	0	1	0	1	0	2	1	0	1	1	1	1	1	0	0	0	0	0	1	0	1	1	1	1	0	0	0	0	0	1	0	1	0	0
X_vasicola_na_NCPPB1395	2	0	1	2	0	1	1	0	0	1	2	2	0	1	1	0	0	0	1	0	2	1	0	1	1	1	1	1	0	0	0	0	0	1	0	1	1	1	1	0	0	0	0	0	1	0	1	0	0
X_vasicola_na_NCPPB1396	2	0	1	2	0	1	1	0	0	1	2	2	0	1	1	0	1	0	1	0	2	1	0	1	1	1	1	1	0	0	0	0	0	1	0	1	1	1	1	0	0	0	0	0	1	0	1	0	0
X_vasicola_na_NCPPB2417	2	0	1	2	0	1	1	0	0	1	2	2	0	1	1	0	3	1	2	0	2	1	0	1	1	1	1	1	0	0	0	0	0	1	0	1	0	1	1	0	0	0	0	0	0	0	1	0	0
X_vasicola_na_NCPPB902	2	0	1	2	0	1	1	0	0	1	2	2	2	1	1	0	3	0	1	0	2	1	0	1	1	1	1	1	0	0	0	0	0	1	0	1	1	1	1	0	0	0	0	0	1	0	1	0	0
X_vasicola_na_NCPPB989	2	0	1	2	0	1	1	0	1	1	2	2	0	1	1	0	1	1	2	0	2	1	0	1	1	1	1	1	0	0	0	0	0	1	0	1	0	1	1	0	0	0	0	0	0	0	1	0	0
X_vasicola_na_NE_3	2	0	1	2	0	1	1	0	1	1	2	2	1	1	1	0	1	0	2	0	2	1	0	1	1	1	1	1	0	0	0	0	0	1	0	1	0	0	1	0	0	0	0	0	1	0	1	0	0
X_vasicola_na_NE_5	2	0	1	2	0	1	1	0	1	1	2	2	1	1	1	0	2	0	2	0	2	1	0	1	1	1	1	1	0	0	0	0	0	1	0	1	0	0	1	0	0	0	0	0	1	0	1	0	0
X_vasicola_na_R5P	2	0	1	2	0	1	1	0	0	1	2	2	1	1	1	0	3	0	2	0	2	0	0	1	1	1	1	1	0	0	0	0	0	1	0	1	2	1	1	0	0	0	0	0	1	0	1	0	0
X_vasicola_na_SY103C	2	0	1	2	0	1	1	0	0	1	2	1	0	1	1	0	3	0	2	0	2	0	0	1	1	1	1	1	0	0	0	0	0	1	0	1	2	1	1	0	0	0	0	0	1	0	1	0	0
X_vasicola_na_Xvh_L	2	0	1	2	0	2	1	0	0	1	2	2	0	1	1	0	0	1	2	0	2	1	0	1	1	1	1	1	0	0	0	0	0	1	0	1	0	1	1	0	0	0	0	0	1	0	1	0	0
X_vasicola_na_ZCP611	2	0	2	2	0	1	1	0	0	1	2	2	1	1	1	0	3	0	2	0	2	1	0	1	1	1	1	1	0	0	0	0	0	1	0	1	0	1	1	0	0	0	0	0	1	0	1	0	0
X_vasicola_vasculorum_645	2	0	1	2	0	1	1	0	0	1	2	2	1	1	1	0	3	0	2	0	2	1	0	1	1	1	1	1	0	0	0	0	0	1	0	1	0	0	1	0	0	0	0	0	1	0	1	0	0
X_vasicola_vasculorum_681	2	0	1	2	0	1	1	0	0	1	2	2	1	1	1	0	3	0	2	0	2	1	0	1	1	1	1	1	0	0	0	0	0	1	0	1	0	0	1	0	0	0	0	0	1	0	1	0	0
X_vasicola_vasculorum_715	2	0	1	2	0	1	1	0	0	1	2	2	1	1	1	0	3	0	2	0	2	1	0	1	1	1	1	1	0	0	0	0	0	1	0	1	0	0	1	0	0	0	0	0	1	0	1	0	0
X_vasicola_vasculorum_Arg_1A	2	0	1	2	0	1	1	0	1	1	2	2	1	1	1	0	2	0	2	0	2	1	0	1	1	1	1	1	0	0	0	0	0	1	0	1	0	0	1	0	0	0	0	0	1	0	1	0	0
X_vasicola_vasculorum_Arg_2B	2	0	1	2	0	1	1	0	1	1	2	2	1	1	1	0	1	0	2	0	2	1	0	1	1	1	1	1	0	0	0	0	0	1	0	1	0	0	1	0	0	0	0	0	1	0	1	0	0
X_vasicola_vasculorum_Arg_4A	2	0	1	2	0	1	1	0	1	1	2	2	1	1	1	0	1	0	2	0	2	1	0	1	1	1	1	1	0	0	0	0	0	1	0	1	0	0	1	0	0	0	0	0	1	0	1	0	0
X_vasicola_vasculorum_Arg_5B	2	0	1	2	0	1	1	0	1	1	2	2	1	1	1	0	2	0	2	0	2	1	0	1	1	1	1	1	0	0	0	0	0	1	0	1	0	0	1	0	0	0	0	0	1	0	1	0	0
X_vasicola_vasculorum_Arg_6B	2	0	1	2	0	1	1	0	1	1	2	2	1	1	1	0	1	0	2	0	2	1	0	1	1	1	1	1	0	0	0	0	0	1	0	1	0	0	1	0	0	0	0	0	1	0	1	0	0
X_vasicola_vasculorum_Arg_7A	2	0	1	2	0	1	1	0	1	1	2	2	0	1	1	0	1	0	2	0	2	1	0	1	1	1	1	1	0	0	0	0	0	1	0	1	0	0	1	0	0	0	0	0	1	0	1	0	0
X_vasicola_vasculorum_CO_5	2	0	1	2	0	1	1	0	0	1	2	2	2	1	1	0	3	0	2	0	2	1	0	1	1	1	1	1	0	0	0	0	0	1	0	1	0	0	1	0	0	0	0	0	1	0	1	0	0
X_vasicola_vasculorum_CO_6	2	0	1	2	0	1	1	0	1	1	2	2	1	1	1	0	1	0	2	0	2	1	0	1	1	1	1	1	0	0	0	0	0	1	0	1	0	0	1	0	0	0	0	0	1	0	1	0	0
X_vasicola_vasculorum_CO_8	2	0	1	2	0	1	1	0	1	1	2	2	1	1	1	0	2	0	2	0	2	1	0	1	1	1	1	1	0	0	0	0	0	1	0	1	0	0	1	0	0	0	0	0	1	0	1	0	0
X_vasicola_vasculorum_IA_2	2	0	1	2	0	1	1	0	1	1	2	2	1	1	1	0	2	0	2	0	2	1	0	1	1	1	1	1	0	0	0	0	0	1	0	1	0	0	1	0	0	0	0	0	1	0	1	0	0
X_vasicola_vasculorum_IA_3	2	0	1	2	0	1	1	0	1	1	2	2	1	1	1	0	2	0	2	0	2	1	0	1	1	1	1	1	0	0	0	0	0	1	0	1	0	0	1	0	0	0	0	0	1	0	1	0	0
X_vasicola_vasculorum_KS_1	2	0	1	2	0	1	1	0	1	1	2	2	1	1	1	0	0	0	2	0	2	1	0	1	1	1	1	1	0	0	0	0	0	1	0	1	0	0	1	0	0	0	0	0	1	0	1	0	0
X_vasicola_vasculorum_KS_444	2	0	1	2	0	1	1	0	1	1	2	2	1	1	1	0	3	0	2	0	2	1	0	1	1	1	1	1	0	0	0	0	0	1	0	1	0	0	1	0	0	0	0	0	1	0	1	0	0
X_vasicola_vasculorum_NCPPB1326	2	0	2	2	0	1	1	0	0	1	2	2	0	1	1	0	1	0	2	0	2	1	0	1	1	1	1	1	0	0	0	0	0	1	0	1	0	0	1	0	0	0	0	0	1	0	1	0	0
X_vasicola_vasculorum_NCPPB1381	2	0	2	2	0	1	1	0	1	1	2	2	0	1	1	0	1	0	2	0	2	1	0	1	1	1	1	1	0	0	0	0	0	1	0	1	0	0	1	0	0	0	0	0	1	0	1	0	0
X_vasicola_vasculorum_NCPPB206	2	0	0	2	0	1	1	0	0	1	2	2	0	0	1	0	2	0	2	0	2	1	0	1	1	1	1	1	0	0	0	0	0	1	0	1	0	0	1	0	0	0	0	0	1	0	1	0	0
X_vasicola_vasculorum_NCPPB702	2	0	2	2	0	1	1	0	1	1	2	2	1	0	1	0	1	1	2	0	2	1	0	1	1	1	1	1	0	0	0	0	0	1	0	1	0	1	1	0	0	0	0	0	1	0	1	0	0
X_vasicola_vasculorum_NCPPB795	2	0	2	2	0	1	1	0	0	1	2	2	0	1	1	0	3	0	2	0	2	1	0	1	1	1	1	1	0	0	0	0	0	1	0	1	0	0	1	0	0	0	0	0	1	0	1	0	0
X_vasicola_vasculorum_NCPPB889	2	0	2	2	0	1	1	0	0	1	2	2	0	1	1	0	3	0	2	0	2	1	0	1	1	1	1	1	0	0	0	0	0	1	0	1	0	1	1	0	0	0	0	0	1	0	1	0	0
X_vasicola_vasculorum_NCPPB890	2	0	2	2	0	1	1	0	0	1	2	2	0	1	1	0	3	0	2	0	2	1	0	1	1	1	1	1	0	0	0	0	0	1	0	1	0	1	1	0	0	0	0	0	1	0	1	0	0
X_vasicola_vasculorum_NCPPB895	2	0	2	2	0	1	1	0	0	1	2	1	0	1	1	0	0	0	2	0	1	1	0	1	1	1	1	1	0	0	0	0	0	1	0	1	0	0	1	0	0	0	0	0	1	0	0	0	0
X_vasicola_vasculorum_NE_1	2	0	1	2	0	1	1	0	1	1	2	2	1	1	1	0	1	0	2	0	2	1	0	1	1	1	1	1	0	0	0	0	0	1	0	1	0	0	1	0	0	0	0	0	1	0	1	0	0
X_vasicola_vasculorum_NE_11	2	0	1	2	0	1	1	0	1	1	2	2	1	1	1	0	2	0	2	0	2	1	0	1	1	1	1	1	0	0	0	0	0	1	0	1	0	0	1	0	0	0	0	0	1	0	1	0	0
X_vasicola_vasculorum_NE_4	2	0	1	2	0	1	1	0	1	1	2	2	1	1	1	0	2	0	2	0	2	1	0	1	1	1	1	1	0	0	0	0	0	1	0	1	0	0	1	0	0	0	0	0	1	0	1	0	0
X_vasicola_vasculorum_NE_413	2	0	1	2	0	1	1	0	1	1	2	2	1	1	1	0	3	0	2	0	2	1	0	1	1	1	1	1	0	0	0	0	0	1	0	1	0	0	1	0	0	0	0	0	1	0	1	0	0
X_vasicola_vasculorum_NE_448	2	0	1	2	0	1	1	0	1	1	2	2	1	1	1	0	3	0	2	0	2	1	0	1	1	1	1	1	0	0	0	0	0	1	0	1	0	0	1	0	0	0	0	0	1	0	1	0	0
X_vasicola_vasculorum_NE_7	2	0	1	2	0	1	1	0	1	1	2	2	0	1	1	0	1	0	2	0	2	1	0	1	1	1	1	1	0	0	0	0	0	1	0	1	0	0	1	0	0	0	0	0	1	0	1	0	0
X_vasicola_vasculorum_NE_8	2	0	1	2	0	1	1	0	1	1	2	2	1	1	1	0	1	0	2	0	2	1	0	1	1	1	1	1	0	0	0	0	0	1	0	1	0	0	1	0	0	0	0	0	1	0	1	0	0
X_vasicola_vasculorum_NE_9	2	0	1	2	0	1	1	0	1	1	2	2	1	1	1	0	2	0	2	0	2	1	0	1	1	1	1	1	0	0	0	0	0	1	0	1	0	0	1	0	0	0	0	0	1	0	1	0	0
X_vasicola_vasculorum_NE744	2	0	1	2	0	1	1	0	1	1	2	2	1	1	1	0	0	0	2	0	2	1	0	1	1	1	1	1	0	0	0	0	0	1	0	1	0	0	1	0	0	0	0	0	1	0	1	0	0
X_vasicola_vasculorum_SAM_113	2	0	1	2	0	1	1	0	0	1	2	2	1	1	1	0	3	0	2	0	2	1	0	1	1	1	1	1	0	0	0	0	0	1	0	1	0	0	1	0	0	0	0	0	1	0	1	0	0
X_vasicola_vasculorum_SAM_118	2	0	1	2	0	1	1	0	0	1	2	2	1	1	1	0	3	0	2	0	2	1	0	1	1	1	1	1	0	0	0	0	0	1	0	1	0	0	1	0	0	0	0	0	1	0	1	0	0
X_vasicola_vasculorum_SAM119	2	0	1	2	0	1	1	0	0	1	2	2	2	1	1	0	3	0	2	0	2	1	0	1	1	1	1	1	0	0	0	0	0	1	0	1	0	0	1	0	0	0	0	0	1	0	1	0	0
X_vasicola_vasculorum_Xv1601	2	0	1	2	0	1	1	0	1	1	2	2	2	1	1	0	3	0	2	0	2	1	0	1	1	1	1	1	0	0	0	0	0	1	0	1	0	0	1	0	0	0	0	0	1	0	1	0	0
X_vasicola_vasculorum_Xvv2	2	0	1	2	0	1	1	0	0	1	2	2	0	1	1	0	3	0	2	0	2	1	0	1	1	1	1	1	0	0	0	0	0	1	0	1	0	0	1	0	0	0	0	0	1	0	1	0	0
X_vasicola_zeae_X01	2	0	1	2	0	1	1	0	0	1	2	2	1	1	1	0	3	0	2	0	2	1	0	1	1	1	1	1	0	0	0	0	0	1	0	1	0	1	1	0	0	0	0	0	1	0	1	0	0
X_vasicola_zeae_X02	2	0	1	2	0	1	1	0	0	1	2	1	1	1	1	0	3	0	2	0	2	1	0	1	1	1	1	1	0	0	0	0	0	1	0	1	0	0	1	0	0	0	0	0	1	0	1	0	0
X_vasicola_zeae_X09	2	0	1	2	0	1	1	0	0	1	2	2	1	1	1	0	3	0	2	0	2	1	0	1	1	1	1	1	0	0	0	0	0	1	0	1	0	0	1	0	0	0	0	0	1	0	1	0	0
X_vasicola_zeae_X15	2	0	1	2	0	1	1	0	0	1	2	2	0	1	1	0	3	0	2	0	2	1	0	1	1	1	1	1	0	0	0	0	0	1	0	1	0	0	1	0	0	0	0	0	1	0	1	0	0
X_vasicola_zeae_X22	2	0	1	2	0	1	1	0	0	1	2	2	1	1	1	0	3	0	2	0	2	1	0	1	1	1	1	1	0	0	0	0	0	1	0	1	0	1	1	0	0	0	0	0	1	0	1	0	0
X_vasicola_zeae_X23	2	0	1	2	0	1	1	0	0	1	2	2	1	1	1	0	3	0	2	0	2	1	0	1	1	1	1	1	0	0	0	0	0	1	0	1	0	1	1	0	0	0	0	0	1	0	1	0	0
X_vasicola_zeae_X45	2	0	1	2	0	1	1	0	0	1	2	2	0	1	1	0	3	0	2	0	2	1	0	1	1	1	1	1	0	0	0	0	0	1	0	1	0	0	1	0	0	0	0	0	1	0	1	0	0
X_vasicola_zeae_XGP	2	0	1	2	0	1	1	0	0	1	2	2	1	1	1	0	1	0	2	0	2	1	0	1	1	1	1	1	0	0	0	0	0	1	0	1	0	0	1	0	0	0	0	0	1	0	1	0	0
X_vasicola_zeae_XZ2	2	0	1	2	0	1	1	0	0	1	2	2	1	1	1	0	3	0	2	0	2	1	0	1	1	1	1	1	0	0	0	0	0	1	0	1	0	0	1	0	0	0	0	0	1	0	1	0	0
X_vasicola_zeae_XZ9	2	0	1	2	0	1	1	0	1	1	2	2	1	1	1	0	3	0	2	0	2	1	0	1	1	1	1	1	0	0	0	0	0	1	0	1	0	0	1	0	0	0	0	0	1	0	1	0	0
X_vesicatoria_na_15b	2	0	0	2	0	1	0	0	0	1	1	1	1	1	1	0	0	0	0	0	0	0	0	1	1	0	0	1	1	0	1	0	1	1	0	0	0	1	1	0	0	1	0	0	0	1	1	0	0
X_vesicatoria_na_53M	2	0	0	2	0	1	0	0	0	1	1	1	0	1	1	0	0	0	0	0	0	0	0	1	1	0	0	1	1	0	1	0	1	1	0	0	0	1	1	0	0	1	0	0	0	1	1	0	0
X_vesicatoria_na_ATCC35937	2	1	0	2	0	1	0	0	0	1	1	1	1	2	1	0	0	0	0	0	0	0	0	1	1	0	0	1	1	0	1	0	0	0	0	0	0	1	1	0	0	0	0	0	0	1	1	0	0
X_vesicatoria_na_BRIP38861	2	1	0	2	0	1	0	0	0	1	1	1	1	2	1	0	0	0	0	0	0	0	0	1	1	0	0	1	1	0	1	0	1	1	0	0	1	1	1	0	0	1	0	0	0	1	1	0	0
X_vesicatoria_na_BRIP38864	2	1	0	2	0	1	0	0	0	1	1	1	1	2	1	0	0	0	0	0	0	0	0	1	1	0	0	1	1	0	1	0	1	1	0	0	1	1	1	0	0	1	0	0	0	1	1	0	0
X_vesicatoria_na_BRIP62388	2	0	0	2	0	1	0	0	0	1	1	1	1	1	1	0	0	0	0	0	0	0	0	1	1	0	0	1	1	0	1	0	1	1	0	0	1	1	1	0	0	1	0	0	0	1	1	0	0
X_vesicatoria_na_BRIP62413	2	1	0	2	0	1	0	0	0	1	1	1	1	2	1	0	0	0	0	0	0	0	0	1	1	0	0	1	1	0	1	0	1	1	0	0	1	1	1	0	0	1	0	0	0	1	1	0	0
X_vesicatoria_na_BRIP62423	2	1	0	2	0	1	0	0	1	1	1	1	1	2	1	0	0	0	0	0	0	0	0	1	1	0	0	1	1	0	1	0	1	1	0	0	1	1	1	0	0	1	0	0	0	1	1	0	0
X_vesicatoria_na_BRIP62428	2	1	0	2	0	1	0	0	1	1	1	1	1	2	1	0	0	0	0	0	0	0	0	1	1	0	0	1	1	0	1	0	1	1	0	0	1	1	1	0	0	1	0	0	0	1	1	0	0
X_vesicatoria_na_BRIP62429	2	1	0	2	0	1	0	0	1	1	1	1	1	2	1	0	0	0	0	0	0	0	0	1	1	0	0	1	1	0	1	0	1	1	0	0	1	1	1	0	0	1	0	0	0	1	1	0	0
X_vesicatoria_na_DAR26931	2	1	0	2	0	1	0	0	0	1	1	1	1	2	1	0	0	0	0	0	0	0	0	1	1	0	0	1	1	0	1	0	1	1	0	0	1	1	1	0	0	1	0	0	0	1	1	0	0
X_vesicatoria_na_DAR26933	2	1	0	1	0	1	0	0	0	1	1	1	1	2	1	0	0	0	0	0	0	0	0	0	1	0	0	1	1	0	1	0	1	1	0	0	1	1	0	0	0	0	0	0	0	1	0	0	0
X_vesicatoria_na_LM159	2	0	0	2	0	1	0	0	0	1	1	1	1	1	1	0	0	0	0	0	0	0	0	1	1	0	0	1	1	0	1	0	1	1	0	0	0	1	1	0	0	1	0	0	0	1	1	0	0
X_vesicatoria_na_LMG911	2	1	0	2	0	1	0	0	0	1	1	1	1	2	1	0	0	0	0	0	0	0	0	1	1	0	0	1	1	0	1	0	1	1	0	0	1	1	1	0	0	1	0	0	0	1	1	0	0
X_vesicatoria_na_LMG919	2	1	0	1	0	1	0	0	1	1	1	1	1	2	1	0	0	0	0	0	0	0	0	1	1	0	0	1	1	0	1	0	1	1	0	0	1	1	1	0	0	1	0	0	0	1	1	0	0
X_vesicatoria_na_LMG920	2	1	0	2	0	1	0	0	0	1	1	1	0	2	1	0	0	0	0	0	0	0	0	1	1	0	0	1	1	0	1	0	1	1	0	0	1	1	1	0	0	1	0	0	0	1	0	0	0
[truncated: 6 more columns]

## Sheet: T3SE_Presence_Per_Strain
Strain	XopAZ	XopE	XopAF	XopX	XopAP	AvrBs2	XopQ	XopAJ	XopM	HpaA	XopF	XopAE/XopL	XopAD	XopR	XopAS/XopZ	XopC2	XopP	XopAU	XopAY	XopS	XopI	XopW	XopAW	XopN	XopAB	XopAK	XopV	XopAG	XopA	XopAX	HrpW	XopAL	AvrBs1	XopH	XopAH	XopB	XopJ	XopG	XopK	AvrBs3	XopC1	AvrXccA	XopAT	XopAQ	XopAA	XopAI	XopAM	XopO	XopAR
X_albilineans_na_CFBP2523	1	0	0	0	0	0	0	0	0	0	0	0	0	0	0	0	0	0	0	0	0	0	0	0	0	0	0	0	0	0	0	0	0	0	0	0	0	0	0	0	0	0	0	0	0	0	0	0	0
X_albilineans_na_FIJ080	1	0	0	0	0	0	0	0	0	0	0	0	0	0	0	0	0	0	0	0	0	0	0	0	0	0	0	0	0	0	0	0	0	0	0	0	0	0	0	0	0	0	0	0	0	0	0	0	0
X_albilineans_na_GAB266	1	0	0	0	0	0	0	0	0	0	0	0	0	0	0	0	0	0	0	0	0	0	0	0	0	0	0	0	0	0	0	0	0	0	0	0	0	0	0	0	0	0	0	0	0	0	0	0	0
X_albilineans_na_GPEPC17	1	0	0	0	0	0	0	0	0	0	0	0	0	0	0	0	0	0	0	0	0	0	0	0	0	0	0	0	0	0	0	0	0	0	0	0	0	0	0	0	0	0	0	0	0	0	0	0	0
X_albilineans_na_GPEPC73	1	0	0	0	0	0	0	0	0	0	0	0	0	0	0	0	0	0	0	0	0	0	0	0	0	0	0	0	0	0	0	0	0	0	0	0	0	0	0	0	0	0	0	0	0	0	0	0	0
X_albilineans_na_GPEPC86	1	0	0	0	0	0	0	0	0	0	0	0	0	0	0	0	0	0	0	0	0	0	0	0	0	0	0	0	0	0	0	0	0	0	0	0	0	0	0	0	0	0	0	0	0	0	0	0	0
X_albilineans_na_HVO005	1	0	0	0	0	0	0	0	0	0	0	0	0	0	0	0	0	0	0	0	0	0	0	0	0	0	0	0	0	0	0	0	0	0	0	0	0	0	0	0	0	0	0	0	0	0	0	0	0
X_albilineans_na_HVO082	1	0	0	0	0	0	0	0	0	0	0	0	0	0	0	0	0	0	0	0	0	0	0	0	0	0	0	0	0	0	0	0	0	0	0	0	0	0	0	0	0	0	0	0	0	0	0	0	0
X_albilineans_na_LKA070	1	0	0	0	0	0	0	0	0	0	0	0	0	0	0	0	0	0	0	0	0	0	0	0	0	0	0	0	0	0	0	0	0	0	0	0	0	0	0	0	0	0	0	0	0	0	0	0	0
X_albilineans_na_MTQ032	1	0	0	0	0	0	0	0	0	0	0	0	0	0	0	0	0	0	0	0	0	0	0	0	0	0	0	0	0	0	0	0	0	0	0	0	0	0	0	0	0	0	0	0	0	0	0	0	0
X_albilineans_na_PNG130	1	0	0	0	0	0	0	0	0	0	0	0	0	0	0	0	0	0	0	0	0	0	0	0	0	0	0	0	0	0	0	0	0	0	0	0	0	0	0	0	0	0	0	0	0	0	0	0	0
X_albilineans_na_REU174	1	0	0	0	0	0	0	0	0	0	0	0	0	0	0	0	0	0	0	0	0	0	0	0	0	0	0	0	0	0	0	0	0	0	0	0	0	0	0	0	0	0	0	0	0	0	0	0	0
X_albilineans_na_REU209	1	0	0	0	0	0	0	0	0	0	0	0	0	0	0	0	0	0	0	0	0	0	0	0	0	0	0	0	0	0	0	0	0	0	0	0	0	0	0	0	0	0	0	0	0	0	0	0	0
X_albilineans_na_USA048	1	0	0	0	0	0	0	0	0	0	0	0	0	0	0	0	0	0	0	0	0	0	0	0	0	0	0	0	0	0	0	0	0	0	0	0	0	0	0	0	0	0	0	0	0	0	0	0	0
X_albilineans_na_Xa_FJ1	1	0	0	0	0	0	0	0	0	0	0	0	0	0	0	0	0	0	0	0	0	0	0	0	0	0	0	0	0	0	0	0	0	0	0	0	0	0	0	0	0	0	0	0	0	0	0	0	0
X_albilineans_na_Xa23R1	1	0	0	0	0	0	0	0	0	0	0	0	0	0	0	0	0	0	0	0	0	0	0	0	0	0	0	0	0	0	0	0	0	0	0	0	0	0	0	0	0	0	0	0	0	0	0	0	0
X_albilineans_na_XaFL07_1	1	0	0	0	0	0	0	0	0	0	0	0	0	0	0	0	0	0	0	0	0	0	0	0	0	0	0	0	0	0	0	0	0	0	0	0	0	0	0	0	0	0	0	0	0	0	0	0	0
X_perforans_alfalfae_GEV_Rose_07	1	1	1	1	1	1	1	1	1	1	1	1	1	1	1	1	1	1	1	1	1	1	1	1	1	1	1	0	0	0	0	0	0	0	0	0	0	0	0	0	0	0	0	0	0	0	0	0	0
X_arboricola_arracaciae_CFBP7407	1	1	1	1	0	1	0	0	0	1	1	0	0	1	0	0	0	0	0	0	0	0	1	1	1	0	0	1	1	0	1	0	1	1	1	1	0	0	0	0	0	0	0	0	0	0	0	0	0
X_arboricola_celebensis_NCPPB1630	1	0	0	0	0	1	0	0	1	1	1	0	0	1	0	0	0	0	0	0	0	0	1	0	1	0	0	0	1	0	1	0	0	0	0	0	0	0	0	0	0	0	0	0	0	0	0	0	0
X_arboricola_celebensis_NCPPB1832	1	0	0	0	0	1	0	0	0	1	1	0	0	1	0	0	0	0	0	0	0	0	1	0	1	0	0	0	1	0	1	0	0	0	0	0	0	0	0	0	0	0	0	0	0	0	0	0	0
X_arboricola_corylina_A7	1	1	1	1	0	1	1	0	1	1	1	1	0	1	1	0	0	0	1	0	0	0	1	1	1	0	1	1	1	0	1	0	1	1	1	0	0	1	1	1	1	1	0	0	0	0	0	0	0
X_arboricola_corylina_CFBP1159	1	1	1	1	0	1	1	0	1	1	1	1	0	1	1	0	0	0	1	0	0	0	1	1	1	0	1	0	1	0	1	0	0	0	1	0	0	1	1	0	0	1	0	0	0	1	0	0	0
X_arboricola_corylina_CFBP2565	1	1	1	1	0	1	1	0	1	1	1	1	0	1	1	0	0	0	1	0	0	0	1	1	1	0	1	0	1	0	1	0	1	1	1	0	0	0	1	0	0	1	0	0	0	1	0	0	0
X_arboricola_corylina_NCCB100457	1	1	1	1	0	1	1	0	1	1	1	1	0	1	1	0	0	0	1	0	0	0	1	1	1	0	1	1	1	0	1	0	0	0	1	0	0	1	1	0	0	1	0	0	0	1	0	0	0
X_arboricola_fragariae_CFBP6762	1	0	0	0	0	1	0	0	1	1	1	0	0	1	0	0	0	0	0	0	0	0	1	0	1	0	0	0	1	0	1	0	0	0	0	0	0	0	0	0	0	0	0	0	0	0	0	0	0
X_arboricola_fragariae_CFBP6773	1	0	0	0	0	0	0	0	0	0	0	0	0	0	0	0	0	0	0	0	0	0	1	0	1	0	0	0	0	0	0	0	0	0	0	0	0	0	0	0	0	0	0	0	0	0	0	0	0
X_arboricola_fragariae_LMG19144	1	0	0	0	0	0	0	0	0	0	0	0	0	0	0	0	0	0	0	0	0	0	1	0	1	0	0	0	0	0	0	0	0	0	0	0	0	0	0	0	0	0	0	0	0	0	0	0	0
X_arboricola_fragariae_LMG19145	1	0	0	0	0	0	0	0	0	0	0	0	0	0	0	0	0	0	0	0	0	0	1	0	1	0	0	0	0	0	0	0	0	0	0	0	0	0	0	0	0	0	0	0	0	0	0	0	0
X_arboricola_fragariae_LMG19146	1	0	0	0	0	1	0	0	1	1	1	0	0	1	0	0	0	0	0	0	0	0	1	0	1	0	0	0	1	0	1	0	0	0	0	0	0	0	0	0	0	0	0	0	0	0	0	0	0
X_arboricola_guizotiae_CFBP7408	1	0	1	1	1	1	1	0	1	1	1	1	1	1	1	0	0	1	1	0	0	0	1	1	1	0	0	0	1	0	1	0	1	1	1	1	0	0	1	1	0	1	0	0	0	0	0	0	0
X_arboricola_guizotiae_CFBP7409	1	0	1	1	1	1	1	0	1	1	1	1	1	1	1	0	0	1	1	0	0	0	1	1	1	0	0	0	1	0	1	0	1	0	1	1	0	0	1	1	0	1	0	0	0	0	0	0	0
X_arboricola_juglandis_CFBP2528	1	0	0	1	0	1	1	0	1	1	1	1	0	1	1	0	0	0	1	0	0	0	1	1	1	0	1	0	1	0	1	0	0	0	1	0	0	1	1	0	0	1	0	0	0	0	0	0	0
X_arboricola_juglandis_CFBP7179	1	0	0	1	0	1	1	0	1	1	1	1	0	1	1	0	0	0	1	0	0	0	1	1	1	0	1	0	1	0	1	0	0	0	0	1	0	1	1	0	0	1	0	0	0	1	0	0	0
X_arboricola_juglandis_CFBP8253	1	1	0	1	0	1	1	0	1	1	1	1	0	1	1	0	0	0	1	0	0	0	1	1	1	0	1	0	1	0	1	0	0	0	0	0	0	0	1	0	0	1	0	0	0	1	0	0	0
X_arboricola_juglandis_CFSAN033077	1	1	0	1	0	1	1	0	1	1	1	1	0	1	1	0	0	0	1	0	0	0	1	1	1	0	1	0	1	0	1	0	1	0	1	0	0	1	1	0	1	1	0	0	0	1	0	0	0
X_arboricola_juglandis_CFSAN033078	1	1	0	1	0	1	1	0	1	1	1	1	0	1	1	0	0	0	1	0	0	0	1	1	1	0	1	0	1	0	1	0	0	0	0	0	0	1	1	0	0	1	0	0	0	1	0	0	0
X_arboricola_juglandis_CFSAN033079	1	1	0	1	0	1	1	0	1	1	1	1	0	1	1	0	0	0	1	0	0	0	1	1	1	0	1	0	1	0	1	0	0	0	0	0	0	1	1	0	0	1	0	0	0	1	0	0	0
X_arboricola_juglandis_CFSAN033080	1	1	0	1	0	1	1	0	1	1	1	1	0	1	1	0	0	0	1	0	0	0	1	1	1	0	1	0	1	0	1	0	0	0	0	0	0	1	1	0	0	1	0	0	0	0	0	0	0
X_arboricola_juglandis_CFSAN033081	1	1	0	1	0	1	1	0	1	1	1	1	0	1	1	0	0	0	1	0	0	0	1	1	1	0	1	0	1	0	1	0	1	1	1	0	0	1	1	0	1	1	0	0	0	1	0	0	0
X_arboricola_juglandis_CFSAN033082	1	1	0	1	0	1	1	0	1	1	1	1	0	1	1	0	0	0	1	0	0	0	1	1	1	0	1	0	1	0	1	0	0	0	0	0	0	0	1	0	0	1	0	0	0	1	0	0	0
X_arboricola_juglandis_CFSAN033083	1	1	0	1	0	1	1	0	1	1	1	1	0	1	1	0	0	0	1	0	0	0	1	1	1	0	1	0	1	0	1	0	0	0	0	0	0	1	1	0	0	1	0	0	0	1	0	0	0
X_arboricola_juglandis_CFSAN033084	1	1	0	1	0	1	1	0	1	1	1	1	0	1	1	0	0	0	1	0	0	0	1	1	1	0	1	0	1	0	1	0	0	0	1	0	0	1	1	0	0	1	0	0	0	1	0	0	0
X_arboricola_juglandis_CFSAN033085	1	1	0	1	0	1	1	0	1	1	1	1	0	1	1	0	0	0	1	0	0	0	1	1	1	0	1	0	1	0	1	0	0	0	0	0	0	1	1	0	0	1	0	0	0	1	0	0	0
X_arboricola_juglandis_CFSAN033086	1	1	0	1	0	1	1	0	1	1	1	1	0	1	1	0	0	0	1	0	0	0	1	1	1	0	1	0	1	0	1	0	1	0	1	0	0	1	1	0	1	1	0	0	0	1	0	0	0
X_arboricola_juglandis_CFSAN033087	1	1	0	1	0	1	1	0	1	1	1	1	0	1	1	0	0	0	1	0	0	0	1	1	1	0	1	0	1	0	1	0	0	0	0	0	0	1	1	0	0	1	0	0	0	1	0	0	0
X_arboricola_juglandis_CFSAN033088	1	1	0	1	0	1	1	0	1	1	1	1	0	1	1	0	0	0	1	0	0	0	1	1	1	0	1	0	1	0	1	0	0	0	0	0	0	1	1	0	0	1	0	0	0	0	0	0	0
X_arboricola_juglandis_CFSAN033089	1	1	0	1	0	1	1	0	1	1	1	1	0	1	1	0	0	0	1	0	0	0	1	1	1	0	1	0	1	0	1	0	0	0	1	0	0	1	1	0	0	1	0	0	0	1	0	0	0
X_arboricola_juglandis_CPBF1494	1	0	0	0	0	1	0	0	1	1	1	0	0	1	0	0	0	0	0	0	0	0	1	0	1	0	0	0	1	0	1	0	0	0	0	0	0	0	0	0	0	0	0	0	0	0	0	0	0
X_arboricola_juglandis_CPBF1521	1	1	0	1	0	1	1	0	1	1	1	1	0	1	1	0	0	0	1	0	0	0	1	1	1	0	1	0	1	0	1	0	1	1	1	0	0	1	1	0	1	1	0	0	0	0	0	0	0
X_euroxanthea_juglandis_CPBF367	1	0	0	0	0	0	0	0	0	0	0	0	0	1	0	0	0	0	0	0	0	0	0	0	0	0	0	0	0	0	0	0	0	0	0	0	0	0	0	0	0	0	0	0	0	0	0	0	0
X_euroxanthea_juglandis_CPBF426	1	0	0	0	0	0	0	0	0	0	0	0	0	1	0	0	0	0	0	0	0	0	0	0	0	0	0	0	0	0	0	0	0	0	0	0	0	0	0	0	0	0	0	0	0	0	0	0	0
X_arboricola_juglandis_CPBF427	1	1	0	1	0	1	1	0	1	1	1	1	0	1	1	0	0	0	1	0	0	0	1	1	1	0	1	0	1	0	1	0	1	1	1	0	0	1	1	0	1	1	0	0	0	0	0	0	0
X_arboricola_juglandis_CPBF765	1	0	0	0	0	1	0	0	1	1	1	0	0	1	0	0	0	0	0	0	0	0	1	0	1	0	0	0	1	0	1	0	0	0	0	0	0	0	0	0	0	0	0	0	0	0	0	0	0
X_arboricola_juglandis_DW3F3	1	1	0	1	0	1	1	0	1	1	1	1	0	1	1	0	0	0	1	0	0	0	1	1	1	0	1	0	1	0	1	0	1	0	0	0	0	1	1	0	0	1	0	0	0	1	0	0	0
X_arboricola_juglandis_J303	1	1	0	1	0	1	1	0	1	1	1	1	0	1	1	0	0	0	1	0	0	0	1	1	1	0	1	0	1	0	1	0	1	1	1	0	0	1	1	0	1	1	0	0	0	1	0	0	0
X_arboricola_juglandis_NCPPB1447	1	0	0	1	0	0	1	0	1	1	1	1	0	1	1	0	0	0	1	0	0	0	0	1	1	0	1	0	1	0	1	0	0	0	1	0	0	1	1	0	0	1	0	0	0	0	0	0	0
X_arboricola_juglandis_Xaj417	1	1	0	1	0	1	1	0	1	1	1	1	0	1	1	0	0	0	1	0	0	0	1	1	1	0	1	0	1	0	1	0	0	0	1	0	0	1	1	0	0	1	0	0	0	1	0	0	0
X_arboricola_na_17	1	0	0	0	0	0	0	0	0	0	0	1	0	0	0	0	0	0	0	0	0	0	1	0	1	0	0	0	0	0	0	0	0	0	0	0	0	0	1	0	0	0	0	0	0	0	0	0	0
X_arboricola_na_2768	1	0	0	0	0	0	0	0	0	0	0	0	0	0	0	0	0	0	0	0	0	0	1	0	1	0	0	0	0	0	0	0	0	0	0	0	0	0	0	0	0	0	0	0	0	0	0	0	0
X_euroxanthea_na_2949	1	0	0	0	0	0	0	0	0	0	0	0	0	1	0	0	0	0	0	0	0	0	0	0	0	0	0	0	0	0	0	0	0	0	0	0	0	0	0	0	0	0	0	0	0	0	0	0	0
X_euroxanthea_na_2955	1	0	0	0	0	0	0	0	0	0	0	0	0	1	0	0	0	0	0	0	0	0	0	0	0	0	0	0	0	0	0	0	0	0	0	0	0	0	0	0	0	0	0	0	0	0	0	0	0
X_euroxanthea_na_2957	1	0	0	0	0	0	0	0	0	0	0	0	0	1	0	0	0	0	0	0	0	0	0	0	0	0	0	0	0	0	0	0	0	0	0	0	0	0	0	0	0	0	0	0	0	0	0	0	0
X_euroxanthea_na_2974	1	0	0	0	0	0	0	0	0	0	0	0	0	1	0	0	0	0	0	0	0	0	0	0	0	0	0	0	0	0	0	0	0	0	0	0	0	0	0	0	0	0	0	0	0	0	0	0	0
X_arboricola_na_3004	1	0	0	0	0	0	0	0	0	0	0	0	0	0	0	0	0	0	0	0	0	0	1	0	1	0	0	0	0	0	0	0	0	0	0	0	0	0	0	0	0	0	0	0	0	0	0	0	0
X_arboricola_na_3046	1	0	0	0	0	1	0	0	0	1	1	0	0	1	0	0	0	0	0	0	0	0	1	0	1	0	0	0	1	0	1	0	0	0	0	0	0	0	0	0	0	0	0	0	0	0	0	0	0
X_sp_na_3058	1	0	0	0	0	0	0	0	0	0	0	0	0	0	0	0	0	0	0	0	0	0	0	0	0	0	0	0	0	0	0	0	0	0	0	0	0	0	0	0	0	0	0	0	0	0	0	0	0
X_arboricola_na_3140	1	0	0	0	0	1	0	0	1	1	1	0	0	1	0	0	0	0	0	0	0	0	1	0	1	0	0	0	1	0	1	0	0	0	0	0	0	0	0	0	0	0	0	0	0	0	0	0	0
X_sacchari_na_3307	1	0	0	0	0	0	0	0	0	0	0	0	0	0	0	0	0	0	0	0	0	0	0	0	0	0	0	0	0	0	0	0	0	0	0	0	0	0	0	0	0	1	0	0	0	0	0	0	0
X_euroxanthea_na_3640	1	0	0	0	0	0	0	0	0	0	0	0	0	1	0	0	0	0	0	0	0	0	0	0	0	0	0	0	0	0	0	0	0	0	0	0	0	0	0	0	0	0	0	0	0	0	0	0	0
X_arboricola_na_3790	1	0	0	0	0	0	0	0	0	0	0	0	0	0	0	0	0	0	0	0	0	0	1	0	1	0	0	0	0	0	0	0	0	0	0	0	0	0	0	0	0	0	0	0	0	0	0	0	0
X_arboricola_na_74	1	0	0	0	0	0	0	0	0	0	0	0	0	0	0	0	0	0	0	0	0	0	1	0	1	0	0	0	0	0	0	0	0	0	0	0	0	0	0	0	0	0	0	0	0	0	0	0	0
X_arboricola_na_84A	1	0	0	0	0	0	0	0	0	0	0	0	0	0	0	0	0	0	0	0	0	0	1	0	1	0	0	0	0	0	0	0	0	0	0	0	0	0	0	0	0	0	0	0	0	0	0	0	0
X_cannabis_na_8600	1	0	0	0	0	0	0	0	0	0	0	0	0	0	0	0	0	0	0	0	0	0	0	0	1	0	0	0	0	0	0	0	0	0	0	0	0	0	0	0	0	1	0	0	0	0	0	0	0
X_arboricola_na_BRIP62410	1	0	0	0	0	0	0	0	0	0	0	0	0	0	0	0	0	0	0	0	0	0	1	0	1	0	0	0	0	0	0	0	0	0	0	0	0	0	0	0	0	0	0	0	0	0	0	0	0
X_arboricola_na_BRIP62412	1	0	0	0	0	1	0	0	0	1	1	0	0	1	0	0	0	0	0	0	0	0	1	0	1	0	0	0	1	0	1	0	0	0	0	0	0	0	0	0	0	0	0	0	0	0	0	0	0
X_arboricola_na_BRIP62414	1	0	0	0	0	1	0	0	0	1	1	0	0	1	0	0	0	0	0	0	0	0	1	0	1	0	0	0	1	0	1	0	0	0	0	0	0	0	0	0	0	0	0	0	0	0	0	0	0
X_arboricola_na_BRIP62416	1	0	0	0	0	1	0	0	1	1	1	0	0	1	0	0	0	0	0	0	0	0	1	0	1	0	0	0	1	0	1	0	0	0	0	0	0	0	0	0	0	0	0	0	0	0	0	0	0
X_arboricola_na_BRIP62432	1	0	0	0	0	1	0	0	1	1	1	0	0	1	0	0	0	0	0	0	0	0	1	0	1	0	0	0	1	0	1	0	0	0	0	0	0	0	0	0	0	0	0	0	0	0	0	0	0
X_arboricola_na_CFBP1022	1	0	0	0	0	1	0	0	1	1	1	0	0	1	0	0	0	0	0	0	0	0	1	0	1	0	0	0	1	0	1	0	0	0	0	0	0	0	0	0	0	0	0	0	0	0	0	0	0
X_arboricola_na_CFBP6681	1	0	0	0	0	0	0	0	0	0	0	0	0	0	0	0	0	0	0	0	0	0	1	0	1	0	0	0	0	1	0	0	1	1	0	0	0	0	0	0	0	0	0	0	0	0	0	0	0
X_arboricola_na_CFBP6771	1	0	0	0	0	0	0	0	0	0	0	0	0	0	0	0	0	0	0	0	0	0	1	0	1	0	0	0	0	0	0	0	0	0	0	0	0	0	0	0	0	0	0	0	0	0	0	0	0
X_arboricola_na_CFBP6825	1	0	0	0	0	1	0	0	0	1	1	0	1	1	1	0	1	0	0	0	0	0	1	0	1	0	0	0	1	0	1	1	0	0	0	0	0	0	0	0	0	0	0	0	0	0	0	0	0
X_arboricola_na_CFBP6826	1	0	0	0	0	1	0	0	0	1	1	0	1	1	1	0	1	0	0	0	0	0	1	0	1	0	0	0	1	0	1	1	0	0	0	0	0	0	0	0	0	0	0	0	0	0	0	0	0
X_arboricola_na_CFBP6827	1	0	0	0	0	1	0	0	0	1	1	0	1	1	1	0	1	0	0	0	0	0	1	0	1	0	0	0	1	0	1	1	0	0	0	0	0	0	0	0	0	0	0	0	0	0	0	0	0
X_arboricola_na_CFBP6828	1	0	0	0	0	1	0	0	0	1	1	0	1	1	1	0	1	0	0	0	0	0	1	0	1	0	0	0	1	0	1	1	0	0	0	0	0	0	0	0	0	0	0	0	0	0	0	0	0
X_arboricola_na_CFBP7604	1	0	0	0	0	0	0	0	0	0	0	0	0	0	0	0	0	0	0	0	0	0	1	0	1	0	0	0	0	0	0	0	0	0	0	0	0	0	0	0	0	0	0	0	0	0	0	0	0
X_arboricola_na_CFBP7610	1	0	0	0	0	1	0	0	1	1	1	0	0	1	0	0	0	0	0	0	0	0	1	0	1	0	0	0	1	0	1	0	0	0	0	0	0	0	0	0	0	0	0	0	0	0	0	0	0
X_arboricola_na_CFBP7614	1	0	0	0	0	0	0	0	0	0	0	0	0	1	0	0	0	0	0	0	0	0	1	0	1	0	0	0	0	0	0	0	0	0	0	0	0	0	0	0	0	0	0	0	0	0	0	0	0
X_euroxanthea_na_CFBP7622	1	0	0	0	0	0	0	0	1	1	1	0	0	1	1	0	0	0	0	0	0	0	0	0	0	0	0	0	1	0	1	0	0	0	0	0	0	0	0	0	0	0	0	0	0	0	0	0	0
X_arboricola_na_CFBP7629	1	0	0	0	0	1	0	0	0	0	0	0	0	1	0	0	0	0	0	0	0	0	1	0	1	0	0	0	0	0	0	0	0	0	0	0	0	0	0	0	0	0	0	0	0	0	0	0	0
X_arboricola_na_CFBP7634	1	0	0	0	0	1	0	0	0	0	0	0	0	1	0	0	0	0	0	0	0	0	1	0	1	0	0	0	0	0	0	0	0	0	0	0	0	0	0	0	0	0	0	0	0	0	0	0	0
X_arboricola_na_CFBP7645	1	0	0	0	0	0	0	0	0	0	0	0	0	1	0	0	0	0	0	0	0	0	1	0	1	0	0	0	0	0	0	0	0	0	0	0	0	0	0	0	0	0	0	0	0	0	0	0	0
X_arboricola_na_CFBP7651	1	0	0	0	0	1	0	0	0	1	1	0	0	1	0	0	0	0	0	0	0	0	1	0	1	0	0	0	1	0	1	0	0	0	0	0	0	0	0	0	0	0	0	0	0	0	0	0	0
X_arboricola_na_CFBP7652	1	0	0	0	0	1	0	0	1	1	1	0	0	1	0	0	0	0	0	0	0	0	1	0	1	0	0	0	1	0	1	0	0	0	0	0	0	0	0	0	0	0	0	0	0	0	0	0	0
X_euroxanthea_na_CFBP7653	1	0	0	0	0	0	0	0	0	0	0	0	0	1	0	0	0	0	0	0	0	0	0	0	0	0	0	0	0	0	0	0	0	0	0	0	0	0	0	0	0	0	0	0	0	0	0	0	0
X_arboricola_na_CFBP7681	1	0	0	0	0	0	0	0	0	0	0	0	0	0	0	0	0	0	0	0	0	0	1	0	1	0	0	0	0	0	0	0	0	0	0	0	0	0	0	0	0	0	0	0	0	0	0	0	0
X_arboricola_na_CFBP7697	1	0	0	0	0	1	0	0	1	1	1	0	0	1	0	0	0	0	0	0	0	0	1	0	1	0	0	0	1	0	1	0	0	0	0	0	0	0	0	0	0	0	0	0	0	0	0	0	0
X_arboricola_na_CFBP8130	1	0	0	0	0	0	0	0	0	0	0	0	0	0	0	0	0	0	0	0	0	0	1	0	1	0	0	0	0	0	0	0	0	0	0	0	0	0	0	0	0	0	0	0	0	0	0	0	0
X_arboricola_na_CFBP8132	1	0	0	0	0	1	0	0	0	1	1	0	0	1	0	0	0	0	0	0	0	0	1	0	1	0	0	0	1	0	1	0	0	0	0	0	0	0	0	0	0	0	0	0	0	0	0	0	0
X_arboricola_na_CFBP8138	1	0	0	0	0	0	0	0	0	0	0	0	0	0	0	0	0	0	0	0	0	0	1	0	1	0	0	0	0	0	0	0	0	0	0	0	0	0	0	0	0	0	0	0	0	0	0	0	0
X_arboricola_na_CFBP8139	1	0	0	0	0	1	0	0	1	1	1	0	0	1	0	0	0	0	0	0	0	0	1	0	1	0	0	0	1	0	1	0	0	0	0	0	0	0	0	0	0	0	0	0	0	0	0	0	0
X_arboricola_na_CFBP8140	1	0	0	0	0	1	0	0	1	1	1	0	0	1	0	0	0	0	0	0	0	0	1	0	1	0	0	0	1	0	1	0	0	0	0	0	0	0	0	0	0	0	0	0	0	0	0	0	0
X_arboricola_na_CFBP8142	1	0	0	0	0	1	0	0	1	1	1	0	0	1	0	0	0	0	0	0	0	0	1	0	1	0	0	0	1	0	1	0	0	0	0	0	0	0	0	0	0	0	0	0	0	0	0	0	0
X_arboricola_na_CFBP8147	1	0	0	0	0	1	0	0	1	1	1	0	0	1	0	0	0	0	0	0	0	0	1	0	1	0	0	0	1	0	1	0	0	0	0	0	0	0	0	0	0	0	0	0	0	0	0	0	0
X_arboricola_na_CFBP8149	1	0	0	0	0	1	0	0	1	1	1	0	0	1	0	0	0	0	0	0	0	0	1	0	1	0	0	0	1	0	1	0	0	0	0	0	0	0	0	0	0	0	0	0	0	0	0	0	0
X_arboricola_na_CFBP8150	1	0	0	0	0	0	0	0	0	0	0	0	0	0	0	0	0	0	0	0	0	0	1	0	1	0	0	0	0	0	0	0	0	0	0	0	0	0	0	0	0	0	0	0	0	0	0	0	0
X_arboricola_na_CFBP8152	1	0	0	0	0	0	0	0	0	0	0	0	0	0	0	0	0	0	0	0	0	0	1	0	1	0	0	0	0	0	0	0	0	0	0	0	0	0	0	0	0	1	0	0	0	0	0	0	0
X_arboricola_na_CFBP8153	1	0	0	0	0	0	0	0	0	0	0	0	0	1	0	0	0	0	0	0	0	0	1	0	1	0	0	0	0	0	0	0	0	0	0	0	0	0	0	0	0	0	0	0	0	0	0	0	0
X_cannabis_na_CFBP8590	1	0	0	0	0	0	0	0	0	0	0	0	0	0	0	0	0	0	0	0	0	0	0	0	1	0	0	0	0	0	0	0	0	0	0	0	0	0	0	0	0	1	0	0	0	0	0	0	0
X_cannabis_na_CFBP8591	1	0	0	0	0	0	0	0	0	0	0	0	0	0	0	0	0	0	0	0	0	0	0	0	1	0	0	0	0	0	0	0	0	0	0	0	0	0	0	0	0	1	0	0	0	0	0	0	0
X_cannabis_na_CFBP8592	1	0	0	0	0	0	0	0	0	0	0	0	0	0	0	0	0	0	0	0	0	0	0	0	1	0	0	0	0	0	0	0	0	0	0	0	0	0	0	0	0	1	0	0	0	0	0	0	0
X_cannabis_na_CFBP8594	1	0	0	0	0	0	0	0	0	0	0	0	0	0	0	0	0	0	0	0	0	0	0	0	1	0	0	0	0	0	0	0	0	0	0	0	0	0	0	0	0	1	0	0	0	0	0	0	0
X_cannabis_na_CFBP8595	1	0	0	0	0	0	0	0	0	0	0	0	0	0	0	0	0	0	0	0	0	0	0	0	1	0	0	0	0	0	0	0	0	0	0	0	0	0	0	0	0	1	0	0	0	0	0	0	0
X_cannabis_na_CFBP8597	1	0	0	0	0	0	0	0	0	0	0	0	0	0	0	0	0	0	0	0	0	0	0	0	1	0	0	0	0	0	0	0	0	0	0	0	0	0	0	0	0	1	0	0	0	0	0	0	0
X_cannabis_na_CFBP8598	1	0	0	0	0	0	0	0	0	0	0	0	0	0	0	0	0	0	0	0	0	0	0	0	1	0	0	0	0	0	0	0	0	0	0	0	0	0	0	0	0	1	0	0	0	0	0	0	0
X_cannabis_na_CFBP8599	1	0	0	0	0	1	1	0	1	1	1	0	0	1	0	0	0	0	1	1	0	0	0	0	1	0	0	0	1	0	1	0	0	0	0	0	1	0	0	0	0	1	0	0	0	0	0	0	0
X_cannabis_na_CFBP8600	1	0	0	0	0	0	0	0	0	0	0	0	0	0	0	0	0	0	0	0	0	0	0	0	1	0	0	0	0	0	0	0	0	0	0	0	0	0	0	0	0	1	0	0	0	0	0	0	0
X_arboricola_na_CITA124	1	0	0	0	0	0	0	0	0	0	0	0	0	0	0	0	0	0	0	0	0	0	1	0	1	0	0	0	0	0	0	0	0	0	0	0	0	0	0	0	0	0	0	0	0	0	0	0	0
X_arboricola_na_CITA14	1	0	0	0	0	1	0	0	1	1	1	0	0	1	0	0	0	0	0	0	0	0	1	0	0	0	0	0	1	0	1	0	0	0	0	0	0	0	0	0	0	0	0	0	0	0	0	0	0
X_arboricola_na_CITA44	1	0	0	0	0	0	0	0	0	0	0	0	0	0	0	0	0	0	0	0	0	0	1	0	1	0	0	0	0	0	0	0	0	0	0	0	0	0	0	0	0	0	0	0	0	0	0	0	0
X_arboricola_na_F11	1	0	0	0	0	0	0	0	0	0	0	0	0	0	0	0	0	0	0	0	0	0	1	0	1	0	0	0	0	0	0	0	0	0	0	0	0	0	0	0	0	0	0	0	0	0	0	0	0
X_arboricola_na_F12	1	0	0	0	0	0	0	0	0	0	0	0	0	0	0	0	0	0	0	0	0	0	1	0	1	0	0	0	0	0	0	0	0	0	0	0	0	0	0	0	0	0	0	0	0	0	0	0	0
X_arboricola_na_F13	1	0	0	0	0	0	0	0	0	0	0	0	0	0	0	0	0	0	0	0	0	0	1	0	1	0	0	0	0	0	0	0	0	0	0	0	0	0	0	0	0	0	0	0	0	0	0	0	0
X_arboricola_na_F15	1	0	0	0	0	0	0	0	0	0	0	0	0	0	0	0	0	0	0	0	0	0	1	0	1	0	0	0	0	0	0	0	0	0	0	0	0	0	0	0	0	0	0	0	0	0	0	0	0
X_cannabis_na_F16	1	0	0	0	0	0	0	0	0	0	0	0	0	0	0	0	0	0	0	0	0	0	0	0	1	0	0	0	0	0	0	0	0	0	0	0	0	0	0	0	0	1	0	0	0	0	0	0	0
X_cannabis_na_F17	1	0	0	0	0	0	0	0	0	0	0	0	0	0	0	0	0	0	0	0	0	0	0	0	1	0	0	0	0	0	0	0	0	0	0	0	0	0	0	0	0	1	0	0	0	0	0	0	0
X_arboricola_na_F18	1	0	0	0	0	0	0	0	0	0	0	0	0	0	0	0	0	0	0	0	0	0	1	0	1	0	0	0	0	0	0	0	0	0	0	0	0	0	0	0	0	0	0	0	0	0	0	0	0
X_euroxanthea_na_F2	1	0	0	0	0	0	0	0	0	0	0	0	0	1	0	0	0	0	0	0	0	0	0	0	0	0	0	0	0	0	0	0	0	0	0	0	0	0	0	0	0	0	0	0	0	0	0	0	0
X_arboricola_na_F20	1	0	0	0	0	0	0	0	0	0	0	0	0	0	0	0	0	0	0	0	0	0	1	0	1	0	0	0	0	0	0	0	0	0	0	0	0	0	0	0	0	0	0	0	0	0	0	0	0
X_arboricola_na_F21	1	0	0	0	0	0	0	0	0	0	0	0	0	0	0	0	0	0	0	0	0	0	1	0	1	0	0	0	0	1	0	0	1	1	0	0	0	0	0	0	0	0	0	0	0	0	0	0	0
X_arboricola_na_F8	1	0	0	0	0	0	0	0	0	0	0	0	0	0	0	0	0	0	0	0	0	0	1	0	1	0	0	0	0	0	0	0	0	0	0	0	0	0	0	0	0	0	0	0	0	0	0	0	0
X_dyei_na_FOR_F20	1	0	0	0	0	0	0	0	0	0	0	0	0	0	0	0	0	0	0	0	0	0	0	0	0	0	0	0	0	0	0	0	0	0	0	0	0	0	0	0	0	1	0	0	0	0	0	0	0
X_dyei_na_FOR_F21	1	0	0	0	0	0	0	0	0	0	0	0	0	0	0	0	0	0	0	0	0	0	0	0	0	0	0	0	0	0	0	0	0	0	0	0	0	0	0	0	0	1	0	0	0	0	0	0	0
X_dyei_na_FOR_F23	1	0	0	0	0	0	0	0	0	0	0	0	0	0	0	0	0	0	0	0	0	0	0	0	0	0	0	0	0	0	0	0	0	0	0	0	0	0	0	0	0	1	0	0	0	0	0	0	0
X_dyei_na_FOR_F26	1	0	0	0	0	0	0	0	0	0	0	0	0	0	0	0	0	0	0	0	0	0	0	0	0	0	0	0	0	0	0	0	0	0	0	0	0	0	0	0	0	1	0	0	0	0	0	0	0
X_arboricola_na_MEDV_A37	1	0	0	0	0	1	0	0	0	1	1	0	0	1	0	0	0	0	0	0	0	0	1	0	1	0	0	0	1	0	1	0	0	0	0	0	0	0	0	0	0	0	0	0	0	0	0	0	0
X_arboricola_na_MEDV_P39	1	0	0	0	0	0	0	0	0	0	0	0	0	0	0	0	0	0	0	0	0	0	1	0	1	0	0	0	0	0	0	0	0	0	0	0	0	0	0	0	0	0	0	0	0	0	0	0	0
X_hortorum_na_MEU_M1	1	0	0	0	0	1	0	0	1	1	1	0	0	0	1	0	0	0	0	0	0	0	0	0	1	0	0	0	1	0	1	0	0	0	0	0	0	0	0	0	0	0	0	0	0	0	0	0	0
X_euroxanthea_na_NL_P126	1	1	0	0	1	1	1	0	0	1	1	1	1	1	0	0	0	0	1	0	0	0	0	0	1	0	0	0	1	0	1	0	0	0	0	0	1	0	0	0	0	0	1	0	0	0	0	0	0
X_dyei_na_PLY_3	1	0	0	0	0	0	0	0	0	0	0	0	0	0	0	0	0	0	0	0	0	0	0	0	0	0	0	0	0	0	0	0	0	0	0	0	0	0	0	0	0	1	0	0	0	0	0	0	0
X_dyei_na_PLY_4	1	0	0	0	0	0	0	0	0	0	0	0	0	0	0	0	0	0	0	0	0	0	0	0	0	0	0	0	0	0	0	0	0	0	0	0	0	0	0	0	0	1	0	0	0	0	0	0	0
X_dyei_na_PLY_9	1	0	0	0	0	0	0	0	0	0	0	0	0	0	0	0	0	0	0	0	0	0	0	0	0	0	0	0	0	0	0	0	0	0	0	0	0	0	0	0	0	1	0	0	0	0	0	0	0
X_arboricola_na_SL2098	1	0	0	0	0	0	0	0	0	0	0	0	0	0	0	0	0	0	0	0	0	0	1	0	1	0	0	0	0	0	0	0	0	0	0	0	0	0	0	0	0	0	0	0	0	0	0	0	0
X_arboricola_populi_CFBP3122	1	0	0	0	0	0	0	0	0	0	0	0	0	0	0	0	0	0	0	0	0	0	1	0	1	0	0	0	0	0	0	0	0	0	0	0	0	0	0	0	0	0	0	0	0	0	0	0	0
X_arboricola_populi_CFBP3123	1	0	0	0	0	0	0	0	0	0	0	0	0	0	0	0	0	0	0	0	0	0	1	0	0	0	0	0	0	0	0	0	0	0	0	0	0	0	0	0	0	0	0	0	0	0	0	0	0
X_arboricola_pruni_15_088	1	1	1	1	0	1	1	0	1	1	1	1	0	1	1	0	0	0	1	0	0	0	1	1	1	0	1	0	1	0	1	0	0	0	1	0	0	0	1	0	0	1	0	1	0	1	0	0	0
X_arboricola_pruni_CFBP3894	1	1	1	1	0	1	1	0	1	1	1	1	0	1	1	0	0	0	1	0	0	0	1	1	1	0	1	0	1	0	1	0	0	0	1	0	0	0	1	0	0	1	1	1	0	1	0	0	0
X_arboricola_pruni_CITA9	1	1	1	1	0	1	1	0	1	1	1	1	0	1	1	0	0	0	1	0	0	0	1	1	1	0	1	0	1	0	1	0	0	0	1	0	0	0	1	0	0	1	1	1	0	1	0	0	0
X_arboricola_pruni_CITA99	1	1	1	1	0	1	1	0	1	1	1	1	0	1	1	0	0	0	1	0	0	0	1	1	1	0	1	0	1	0	1	0	0	0	1	0	0	0	1	0	0	1	1	1	0	1	0	0	0
X_arboricola_pruni_IVIA2626_1	0	0	0	0	0	0	0	0	0	0	0	0	0	0	0	0	0	0	0	0	0	0	0	0	0	0	0	0	0	0	0	0	0	0	0	0	0	0	0	0	0	0	0	0	0	0	0	0	0
X_arboricola_pruni_MAFF301420	1	1	1	1	0	1	1	0	1	1	1	1	0	1	1	0	0	0	1	0	0	0	1	1	1	0	1	0	1	0	1	0	0	0	1	0	0	0	1	0	0	1	0	1	0	0	0	0	0
X_arboricola_pruni_MAFF301427	1	1	1	1	0	1	1	0	1	1	1	1	0	1	1	0	0	0	1	0	0	0	1	1	1	0	1	0	1	0	1	0	0	0	1	0	0	0	1	0	0	1	0	1	0	0	0	0	0
X_arboricola_pruni_MAFF311562	1	1	1	1	0	1	1	0	1	1	1	1	0	1	1	0	0	0	1	0	0	0	1	1	1	0	1	0	1	0	1	0	0	0	1	0	0	0	1	0	0	1	0	1	0	0	0	0	0
X_arboricola_pruni_Xap33	1	1	1	1	0	1	1	0	1	1	1	1	0	1	1	0	0	0	1	0	0	0	1	1	1	0	1	0	1	0	1	0	0	0	1	0	0	0	1	0	0	1	1	1	0	1	0	0	0
X_arboricola_zantedeschiae_CFBP7410	1	0	0	0	0	1	0	0	1	1	1	1	1	1	0	0	0	1	0	0	0	0	1	0	1	0	0	0	1	0	1	0	0	0	0	0	0	0	0	0	0	0	0	0	0	0	0	0	0
X_axonopodis_axonopodis_LMG982	1	0	1	1	1	1	1	0	0	1	1	1	0	1	1	1	0	0	1	1	1	0	0	1	1	1	1	0	0	0	0	0	0	0	0	0	1	0	1	0	0	0	0	0	1	0	1	0	0
X_citri_bauhiniae_LMG548	1	1	1	1	1	1	1	0	0	1	1	1	1	1	1	0	1	1	1	1	1	0	1	1	1	1	1	1	0	0	0	0	1	1	0	1	1	0	1	0	0	0	0	0	0	1	1	0	0
X_phaseoli_begoniae_CFBP2524	1	1	0	1	1	1	1	0	1	1	1	1	1	1	1	1	1	1	1	1	0	0	0	1	1	1	1	1	0	0	0	0	0	0	0	1	0	0	1	0	0	0	0	0	0	0	1	0	0
X_phaseoli_begoniae_NBC96	1	1	0	1	1	1	1	0	1	1	1	1	1	1	1	1	1	1	1	1	0	0	0	1	1	1	1	1	0	0	0	0	0	0	0	1	0	0	1	0	0	0	0	0	0	0	1	0	0
X_citri_cajani_LMG558	1	1	0	1	1	1	1	0	0	1	0	1	1	1	1	0	1	1	1	1	1	0	1	1	1	1	1	1	0	0	1	0	0	0	0	1	1	1	1	0	0	0	0	1	0	1	0	1	0
X_perforans_citrumelo_F1	1	1	0	1	1	1	1	1	1	1	1	1	1	1	1	1	1	1	1	1	1	1	1	1	1	1	1	0	0	0	0	0	0	0	0	0	0	0	1	0	1	0	0	0	0	0	0	0	0
X_citri_clitoriae_LMG9045	1	1	0	1	1	1	1	0	0	1	0	1	1	1	1	1	1	1	1	1	1	0	1	1	1	1	1	1	0	0	1	0	0	0	0	0	1	0	1	0	0	0	0	1	0	1	0	0	0
X_perforans_commiphoreae_LMG26789	1	1	1	1	1	1	1	1	1	1	1	1	1	1	1	1	1	1	1	1	1	0	1	1	1	1	1	0	0	0	0	0	0	0	0	0	0	1	1	1	0	0	0	0	0	0	1	0	0
X_citri_eucalyptorum_LPF602	1	1	0	1	1	1	1	0	0	1	1	1	1	1	1	0	1	1	1	0	1	0	0	1	1	1	1	1	0	0	1	1	0	0	0	1	1	0	1	1	0	0	0	1	0	0	0	0	0
X_citri_glycines_122	1	1	0	1	1	1	1	0	0	1	0	1	0	1	0	0	1	1	1	1	1	0	1	1	1	1	1	1	0	0	0	1	0	0	0	0	1	0	1	0	1	0	0	1	0	1	0	0	0
X_citri_khayae_LMG753	1	1	1	1	1	1	1	0	0	1	0	1	1	1	1	1	1	1	1	1	1	0	1	1	1	1	0	1	0	0	0	0	0	0	0	1	1	0	1	0	0	0	0	1	0	0	0	0	0
X_phaseoli_manihotis_AFNC1360	1	1	0	1	1	1	1	0	1	1	1	1	1	1	1	1	0	1	1	1	0	0	0	1	1	1	1	1	0	0	0	0	0	0	0	0	0	0	1	0	0	0	0	0	0	0	0	0	0
X_phaseoli_manihotis_AT6B	1	1	0	1	1	1	1	0	1	1	1	1	1	1	1	1	0	1	1	1	0	0	0	1	1	1	1	1	0	0	0	0	0	0	0	0	0	0	1	0	0	0	0	0	0	0	0	0	0
X_phaseoli_manihotis_CFBP1851	1	1	0	1	1	1	1	0	1	1	1	1	1	1	1	1	1	1	1	1	0	0	0	1	1	1	1	1	0	0	0	0	0	0	0	0	0	0	1	0	0	0	0	0	0	0	0	0	0
X_phaseoli_manihotis_CIO1	1	1	0	1	1	1	1	0	1	1	1	1	1	1	1	1	1	1	1	1	0	0	0	1	1	1	1	1	0	0	0	0	0	0	0	0	0	0	1	0	0	0	0	0	0	0	0	0	0
X_phaseoli_manihotis_CIO151	1	1	0	1	1	1	1	0	1	1	1	1	1	1	1	1	1	1	1	1	0	0	0	1	1	1	1	1	0	0	0	0	0	0	0	0	0	0	1	1	0	0	0	0	0	0	0	0	0
X_phaseoli_manihotis_IBSBF1182	1	1	0	1	1	1	1	0	1	1	1	1	0	1	1	1	1	1	1	1	0	0	0	1	1	1	1	1	0	0	0	0	0	0	0	0	0	0	1	0	0	0	0	0	0	0	0	0	0
X_phaseoli_manihotis_IBSBF1411	1	1	0	1	1	1	1	0	1	1	1	1	1	1	1	1	1	1	1	1	0	0	0	1	1	1	1	1	0	0	0	0	0	0	0	0	0	0	1	0	0	0	0	0	0	0	0	0	0
X_phaseoli_manihotis_IBSBF1994	1	1	0	1	1	1	1	0	1	1	1	1	1	1	1	1	1	1	1	1	0	0	0	1	1	1	1	1	0	0	0	0	0	0	0	0	0	0	1	0	0	0	0	0	0	0	0	0	0
X_phaseoli_manihotis_IBSBF2345	1	1	0	1	1	1	1	0	1	1	1	1	1	1	1	1	1	1	1	1	0	0	0	1	1	1	1	1	0	0	0	0	0	0	0	0	0	0	1	0	0	0	0	0	0	0	0	0	0
X_phaseoli_manihotis_IBSBF2346	1	1	0	1	1	1	1	0	1	1	1	1	1	1	1	1	1	1	1	1	0	0	0	1	1	1	1	1	0	0	0	0	0	0	0	0	0	0	1	0	0	0	0	0	0	0	0	0	0
X_phaseoli_manihotis_IBSBF2538	1	1	0	1	1	1	1	0	1	1	1	1	0	1	1	1	1	1	1	1	0	0	0	1	1	1	1	1	0	0	0	0	0	0	0	0	0	0	1	0	0	0	0	0	0	0	0	0	0
X_phaseoli_manihotis_IBSBF2539	1	1	0	1	1	1	1	0	1	1	1	1	1	1	1	1	1	1	1	1	0	0	0	1	1	1	1	1	0	0	0	0	0	1	0	0	0	0	1	0	0	0	0	0	0	0	0	0	0
X_phaseoli_manihotis_IBSBF2665	1	1	0	1	1	1	1	0	1	1	1	1	1	1	1	1	1	1	1	1	0	0	0	1	1	1	1	1	0	0	0	0	0	0	0	0	0	0	1	0	0	0	0	0	0	0	0	0	0
X_phaseoli_manihotis_IBSBF2666	1	1	0	1	1	1	1	0	1	1	1	1	1	1	1	1	1	1	1	1	0	0	0	1	1	1	1	1	0	0	0	0	0	0	0	0	0	0	1	0	0	0	0	0	0	0	0	0	0
X_phaseoli_manihotis_IBSBF2667	1	1	0	1	1	1	1	0	1	1	1	1	1	1	1	1	1	1	1	1	0	0	0	1	1	1	1	1	0	0	0	0	0	0	0	0	0	0	1	0	0	0	0	0	0	0	0	0	0
X_phaseoli_manihotis_IBSBF2670	1	1	0	1	1	1	1	0	1	1	1	1	1	1	1	1	1	1	1	1	0	0	0	1	1	1	1	1	0	0	0	0	0	0	0	0	0	0	1	0	0	0	0	0	0	0	0	0	0
X_phaseoli_manihotis_IBSBF2672	1	1	0	1	1	1	1	0	1	1	1	1	1	1	1	1	1	1	1	1	0	0	0	1	1	1	1	1	0	0	0	0	0	0	0	0	0	0	1	0	0	0	0	0	0	0	0	0	0
X_phaseoli_manihotis_IBSBF2673	1	1	0	1	1	1	1	0	1	1	1	1	1	1	1	1	1	1	1	1	0	0	0	1	1	1	1	1	0	0	0	0	0	0	0	0	0	0	1	0	0	0	0	0	0	0	0	0	0
X_phaseoli_manihotis_IBSBF278	1	1	0	1	1	1	1	0	1	1	1	1	1	1	1	1	1	1	1	1	0	0	0	1	1	1	1	1	0	0	0	0	0	0	0	0	0	0	1	0	0	0	0	0	0	0	0	0	0
X_phaseoli_manihotis_IBSBF280	1	1	0	1	1	1	1	0	1	1	1	1	0	1	1	1	1	1	1	1	0	0	0	1	1	1	1	1	0	0	0	0	0	1	0	0	0	0	1	0	0	0	0	0	0	0	0	0	0
X_phaseoli_manihotis_IBSBF2816	1	1	0	1	1	1	1	0	1	1	1	1	1	1	1	1	1	1	1	1	0	0	0	1	1	1	1	1	0	0	0	0	0	0	0	0	0	0	1	0	0	0	0	0	0	0	0	0	0
X_phaseoli_manihotis_IBSBF2818	1	1	0	1	1	1	1	0	1	1	1	1	1	1	1	1	1	1	1	1	0	0	0	1	1	1	1	1	0	0	0	0	0	0	0	0	0	0	1	0	0	0	0	0	0	0	0	0	0
X_phaseoli_manihotis_IBSBF2819	1	1	0	1	1	1	1	0	1	1	1	1	1	1	1	1	1	1	1	1	0	0	0	1	1	1	1	1	0	0	0	0	0	0	0	0	0	0	1	0	0	0	0	0	0	0	0	0	0
X_phaseoli_manihotis_IBSBF2820	1	1	0	1	1	1	1	0	1	1	1	1	1	1	1	1	1	1	1	1	0	0	0	1	1	1	1	1	0	0	0	0	0	0	0	0	0	0	1	0	0	0	0	0	0	0	0	0	0
X_phaseoli_manihotis_IBSBF2821	1	1	0	1	1	1	1	0	1	1	1	1	1	1	1	1	1	1	1	1	0	0	0	1	1	1	1	1	0	0	0	0	0	0	0	0	0	0	1	0	0	0	0	0	0	0	0	0	0
X_phaseoli_manihotis_IBSBF2822	1	1	0	1	1	1	1	0	1	1	1	1	0	1	1	1	1	1	1	1	0	0	0	1	1	1	1	1	0	0	0	0	0	0	0	0	0	0	1	0	0	0	0	0	0	0	0	0	0
X_phaseoli_manihotis_IBSBF285	1	1	0	1	1	1	1	0	1	1	1	1	1	1	1	1	1	1	1	1	0	0	0	1	1	1	1	1	0	0	0	0	0	0	0	0	0	0	1	0	0	0	0	0	0	0	0	0	0
X_phaseoli_manihotis_IBSBF289	1	1	0	1	1	1	1	0	1	1	1	1	1	1	1	1	1	1	1	1	0	0	0	1	1	1	1	1	0	0	0	0	0	0	0	0	0	0	1	0	0	0	0	0	0	0	0	0	0
X_phaseoli_manihotis_IBSBF320	1	1	0	1	1	1	1	0	1	1	1	1	1	1	1	1	1	1	1	1	0	0	0	1	1	1	1	1	0	0	0	0	0	0	0	0	0	0	1	0	0	0	0	0	0	0	0	0	0
X_phaseoli_manihotis_IBSBF321	1	1	0	1	1	1	1	0	1	1	1	1	0	1	1	1	1	1	1	1	0	0	0	1	1	1	1	1	0	0	0	0	0	0	0	0	0	0	1	0	0	0	0	0	0	0	0	0	0
X_phaseoli_manihotis_IBSBF356	1	1	0	1	1	1	1	0	1	1	1	1	1	1	1	1	1	1	1	1	0	0	0	1	1	1	1	1	0	0	0	0	0	0	0	0	0	0	1	0	0	0	0	0	0	0	0	0	0
X_phaseoli_manihotis_IBSBF436	1	1	0	1	1	1	1	0	1	1	1	1	1	1	1	1	1	1	1	1	0	0	0	1	1	1	1	1	0	0	0	0	0	0	0	0	0	0	1	0	0	0	0	0	0	0	0	0	0
X_phaseoli_manihotis_IBSBF614	1	1	0	1	1	1	1	0	1	1	1	1	0	1	1	1	1	1	1	1	0	0	0	1	1	1	1	1	0	0	0	0	0	0	0	0	0	0	1	0	0	0	0	0	0	0	0	0	0
X_phaseoli_manihotis_IBSBF725	1	1	0	1	1	1	1	0	1	1	1	1	1	1	1	1	1	1	1	1	0	0	0	1	1	1	1	1	0	0	0	0	0	0	0	0	0	0	1	0	0	0	0	0	0	0	0	0	0
X_phaseoli_manihotis_IBSBF726	1	1	0	1	1	1	1	0	1	1	1	1	1	1	1	1	1	1	1	1	0	0	0	1	1	1	1	1	0	0	0	0	0	0	0	0	0	0	1	0	0	0	0	0	0	0	0	0	0
X_phaseoli_manihotis_NCPPB1159	1	1	0	1	1	1	1	0	1	1	1	1	1	1	1	1	1	1	1	1	0	0	0	1	1	1	1	1	0	0	0	0	0	0	0	0	0	0	1	0	0	0	0	0	0	0	0	0	0
X_phaseoli_manihotis_NG1	1	1	0	1	1	1	1	0	1	1	1	1	0	1	1	1	0	1	1	1	0	0	0	1	1	1	1	1	0	0	0	0	0	0	0	0	0	0	1	0	0	0	0	0	0	0	0	0	0
X_phaseoli_manihotis_ORST17	1	1	0	1	1	1	1	0	1	1	1	1	1	1	1	1	0	1	1	1	0	0	0	1	1	1	1	1	0	0	0	0	0	0	0	0	0	1	1	0	0	0	0	0	0	0	0	0	0
X_phaseoli_manihotis_ORST4	1	1	0	1	1	1	1	0	1	1	1	1	0	1	1	1	1	1	1	1	0	0	0	1	1	1	1	1	0	0	0	0	0	0	0	0	0	0	1	0	0	0	0	0	0	0	0	0	0
X_phaseoli_manihotis_ORSTX27	1	1	0	1	1	1	1	0	1	1	1	1	1	1	1	1	0	1	1	1	0	0	0	1	1	1	1	1	0	0	0	0	0	0	0	0	0	0	1	0	0	0	0	0	0	0	0	0	0
X_phaseoli_manihotis_ThaiXam	1	1	0	1	1	1	1	0	1	1	1	1	1	1	1	1	1	1	1	1	0	0	0	1	1	1	1	1	0	0	0	0	0	1	0	0	0	0	1	0	0	0	0	0	0	0	0	0	0
X_phaseoli_manihotis_UA226	1	1	0	1	1	1	1	0	0	1	1	1	1	1	1	1	1	1	1	1	0	0	0	1	1	1	1	1	0	0	0	0	0	0	0	0	0	0	1	0	0	0	0	0	0	0	0	0	0
X_phaseoli_manihotis_UA303	1	1	0	1	1	1	1	0	1	1	1	1	1	1	1	1	0	1	1	1	0	0	0	1	1	1	1	1	0	0	0	0	0	0	0	0	0	0	1	0	0	0	0	0	0	0	0	0	0
X_phaseoli_manihotis_UA306	1	1	0	1	1	1	1	0	1	1	1	1	1	1	1	1	0	1	1	1	0	0	0	1	1	1	1	1	0	0	0	0	0	0	0	0	0	1	1	0	0	0	0	0	0	0	0	0	0
X_phaseoli_manihotis_UA323	1	1	0	1	1	1	1	0	1	1	1	1	1	1	1	1	0	1	1	1	0	0	0	1	1	1	1	1	0	0	0	0	0	0	0	0	0	0	1	0	0	0	0	0	0	0	0	0	0
X_phaseoli_manihotis_UA324	1	1	0	1	1	1	1	0	1	1	1	1	1	1	1	1	0	1	1	1	0	0	0	1	1	1	1	1	0	0	0	0	0	0	0	0	0	0	1	0	0	0	0	0	0	0	0	0	0
X_phaseoli_manihotis_UA536	1	1	0	1	1	1	1	0	1	1	1	1	1	1	1	1	0	1	1	1	0	0	0	1	1	1	1	1	0	0	0	0	0	0	0	0	0	0	1	0	0	0	0	0	0	0	0	0	0
X_phaseoli_manihotis_UA556	1	1	0	1	1	1	1	0	1	1	1	1	1	1	1	1	0	1	1	1	0	0	0	1	1	1	1	1	0	0	0	0	0	0	0	0	0	0	1	0	0	0	0	0	0	0	0	0	0
X_phaseoli_manihotis_UA560	1	1	0	1	1	1	1	0	1	1	1	1	1	1	1	1	0	1	1	1	0	0	0	1	1	1	1	1	0	0	0	0	0	0	0	0	0	0	1	0	0	0	0	0	0	0	0	0	0
X_phaseoli_manihotis_UA686	1	1	0	1	1	1	1	0	1	1	1	1	1	1	1	1	0	1	1	1	0	0	0	1	1	1	1	1	0	0	0	0	0	0	0	0	0	0	1	0	0	0	0	0	0	0	0	0	0
X_phaseoli_manihotis_UG21	1	1	0	1	1	1	1	0	1	1	1	1	1	1	1	1	0	1	1	1	0	0	0	1	1	1	1	1	0	0	0	0	0	0	0	0	0	0	1	0	0	0	0	0	0	0	0	0	0
X_phaseoli_manihotis_UG23	1	1	0	1	1	1	1	0	1	1	1	1	1	1	1	1	0	1	1	1	0	0	0	1	1	1	1	1	0	0	0	0	0	0	0	0	0	0	1	0	0	0	0	0	0	0	0	0	0
X_phaseoli_manihotis_UG24	1	1	0	1	1	1	1	0	1	1	1	1	1	1	1	1	0	1	1	1	0	0	0	1	1	1	1	1	0	0	0	0	0	0	0	0	0	0	1	0	0	0	0	0	0	0	0	0	0
X_phaseoli_manihotis_UG27	1	1	0	1	1	1	1	0	1	1	1	1	1	1	1	1	0	1	1	1	0	0	0	1	1	1	1	1	0	0	0	0	0	0	0	0	0	0	1	0	0	0	0	0	0	0	0	0	0
X_phaseoli_manihotis_UG28	1	1	0	1	1	1	1	0	1	1	1	1	1	1	1	0	0	1	1	1	0	0	0	1	1	1	1	1	0	0	0	0	0	0	0	0	1	0	0	0	0	0	0	0	0	0	0	0	0
X_phaseoli_manihotis_UG39	1	1	0	1	1	1	1	0	1	1	1	1	1	1	1	1	0	1	1	1	0	0	0	1	1	1	1	1	0	0	0	0	0	0	0	0	0	0	1	0	0	0	0	0	0	0	0	0	0
X_phaseoli_manihotis_UG43	1	1	0	1	1	1	1	0	1	1	1	1	1	1	1	1	0	1	1	1	0	0	0	1	1	1	1	1	0	0	0	0	0	0	0	0	0	0	1	0	0	0	0	0	0	0	0	0	0
X_phaseoli_manihotis_UG44	1	1	0	1	1	1	1	0	1	1	1	1	1	1	1	1	0	1	1	1	0	0	0	1	1	1	1	1	0	0	0	0	0	0	0	0	0	0	1	0	0	0	0	0	0	0	0	0	0
X_phaseoli_manihotis_UG45	1	1	0	1	1	1	1	0	1	1	1	1	1	1	1	1	0	1	1	1	0	0	0	1	1	1	1	1	0	0	0	0	0	0	0	0	0	0	1	0	0	0	0	0	0	0	0	0	0
X_phaseoli_manihotis_UG51	1	1	0	1	1	1	1	0	1	1	1	1	1	1	1	0	0	1	1	1	0	0	0	1	1	1	1	1	0	0	0	0	0	0	0	0	0	0	1	0	0	0	0	0	0	0	0	0	0
X_phaseoli_manihotis_Xam1134	1	1	0	1	1	1	1	0	1	1	1	1	1	1	1	1	0	1	1	1	0	0	0	1	1	1	1	1	0	0	0	0	0	0	0	0	0	0	1	0	0	0	0	0	0	0	0	0	0
X_phaseoli_manihotis_Xam668	1	1	0	1	1	1	1	0	1	1	1	1	1	1	1	1	1	1	1	1	0	0	0	1	1	1	1	1	0	0	0	0	0	0	0	0	0	0	1	0	0	0	0	0	0	0	0	0	0
X_phaseoli_manihotis_Xam669	1	1	0	1	1	1	1	0	1	1	1	1	1	1	1	1	1	1	1	1	0	0	0	1	1	1	1	1	0	0	0	0	0	0	0	0	0	0	1	0	0	0	0	0	0	0	0	0	0
X_phaseoli_manihotis_Xam672	1	1	0	1	1	1	1	0	1	1	1	1	1	1	1	1	1	1	1	1	0	0	0	1	1	1	1	1	0	0	0	0	0	0	0	0	0	0	1	0	0	0	0	0	0	0	0	0	0
X_phaseoli_manihotis_Xam678	1	1	0	1	1	1	1	0	1	1	1	1	1	1	1	1	0	1	1	1	0	0	0	1	1	1	1	1	0	0	0	0	0	0	0	0	0	0	1	0	0	0	0	0	0	0	0	0	0
X_citri_martyniicola_LMG9049	1	1	0	1	0	0	1	0	0	1	1	1	1	1	1	1	1	1	1	1	1	0	1	1	1	1	1	0	0	0	1	0	0	0	0	1	0	0	1	0	0	0	0	1	0	1	0	0	0
X_citri_melhusii_LMG9050	1	1	0	1	1	1	1	0	0	1	1	1	1	1	0	0	1	1	1	1	1	0	1	1	1	1	1	0	0	0	0	0	0	0	0	0	1	0	1	0	0	0	0	1	0	1	0	0	0
X_perforans_na_CFBP7922	1	1	1	1	1	1	1	0	0	1	1	1	1	1	1	1	1	1	1	1	1	0	1	1	1	0	1	0	0	0	0	0	0	0	1	0	1	1	1	0	0	0	0	0	1	0	0	0	0
X_axonopodis_na_DSM3585	1	0	1	1	1	1	1	0	0	1	1	1	1	1	1	1	1	1	1	1	1	0	0	1	1	1	1	0	0	0	0	0	0	0	0	1	1	0	1	0	0	0	0	0	1	0	1	0	0
X_axonopodis_na_Xa85	1	0	0	1	1	1	1	0	0	1	1	1	1	1	1	1	0	0	1	1	1	0	0	1	1	1	1	0	0	0	0	0	0	0	0	1	0	0	1	0	0	0	0	0	0	0	0	0	0
X_citri_na_Xac29_1	1	1	0	1	1	1	1	0	0	1	0	1	1	1	1	0	1	1	1	1	1	0	1	1	1	1	1	0	0	0	1	0	0	0	0	0	0	0	1	1	0	0	0	0	0	1	0	0	0
X_axonopodis_vasculorum_CFBP5823	1	1	1	1	1	1	1	0	0	1	1	1	0	0	1	1	1	1	1	1	1	0	0	1	1	0	1	1	0	0	0	0	0	0	0	1	0	1	1	0	0	0	0	0	0	0	1	0	0
X_axonopodis_vasculorum_NCPPB796	1	1	1	1	1	1	1	0	0	1	1	1	1	0	1	1	1	1	1	1	1	0	0	1	1	0	1	1	0	0	0	0	0	0	0	1	0	0	1	1	0	0	0	0	0	0	1	0	0
X_axonopodis_vasculorum_NCPPB900	1	1	1	1	1	1	1	0	0	1	1	1	1	0	1	1	1	1	1	1	1	0	0	1	1	0	1	1	0	0	0	0	0	0	0	1	0	0	1	0	0	0	0	0	1	0	1	0	0
X_bromi_na_CFBP1976	1	1	1	1	1	1	1	1	0	1	1	1	1	1	1	0	0	1	1	0	1	0	0	1	0	0	1	1	0	0	0	0	0	1	1	0	0	0	1	0	0	0	0	0	0	0	1	0	0
X_bromi_na_LMG947	1	1	1	1	1	1	1	1	0	1	1	1	1	1	1	0	0	1	1	0	1	0	0	1	0	0	1	1	0	0	0	0	0	1	1	0	0	0	1	0	0	0	0	0	0	0	1	0	0
X_sp_badrii_NEB122	1	1	0	1	0	1	1	0	1	1	1	1	0	1	1	0	0	1	1	1	0	1	0	0	1	0	0	0	1	0	1	0	0	0	1	0	0	0	1	0	0	0	0	0	0	0	0	0	0
X_perforans_blepharidis_NCPPB1757	1	1	0	1	1	1	1	0	1	1	1	1	1	1	1	1	1	1	1	1	1	0	1	1	1	1	1	0	0	0	0	0	0	0	0	1	1	0	1	0	1	0	0	0	0	0	1	0	0
X_campestris_campestris_17	1	0	0	1	0	1	1	0	1	1	1	1	0	1	1	0	1	0	1	0	0	0	0	1	1	0	0	1	1	0	1	1	1	1	1	0	1	0	1	0	0	1	0	0	0	0	1	0	0
X_campestris_campestris_3811	1	0	0	1	0	1	1	0	0	1	1	1	0	1	1	0	1	0	1	0	0	0	0	1	1	0	0	1	1	0	1	1	1	1	1	0	0	1	1	0	0	1	0	0	0	0	1	0	0
X_campestris_campestris_8004	1	1	0	1	0	1	1	0	1	1	1	1	0	1	1	0	1	0	1	0	0	0	0	1	1	0	0	1	1	0	1	1	1	1	1	0	1	0	1	0	0	1	0	0	0	0	1	0	0
X_campestris_campestris_ATCC33913	1	1	0	1	0	1	1	0	1	1	1	1	0	1	1	0	1	0	1	0	0	0	0	1	1	0	0	1	1	0	1	1	1	1	1	0	1	0	1	0	0	1	0	0	0	0	1	0	0
X_campestris_campestris_B_1459	1	1	0	1	0	1	1	0	1	1	1	1	0	1	1	0	1	0	1	0	0	0	0	1	1	0	0	1	1	0	1	1	0	0	0	0	0	0	1	0	0	1	0	0	0	0	1	0	0
X_campestris_campestris_B100	1	0	0	1	0	1	1	0	0	1	1	1	0	1	1	0	1	0	1	0	0	0	0	1	1	0	0	1	1	0	1	1	1	1	1	0	0	1	1	0	0	1	0	0	0	0	1	0	0
X_campestris_campestris_BrA1	1	0	0	1	0	1	1	0	0	1	1	1	0	1	1	0	1	0	1	0	0	0	0	1	1	0	0	1	1	1	1	1	0	0	1	0	1	0	1	0	0	1	0	0	0	0	1	0	0
X_campestris_campestris_CFBP1119	1	0	0	1	0	1	1	0	0	1	1	1	0	1	1	0	1	0	1	0	0	0	0	1	1	0	0	1	1	0	1	1	1	1	1	0	0	1	1	0	0	1	0	0	0	0	1	0	0
X_campestris_campestris_CFBP1869	1	0	0	1	0	1	1	0	0	1	1	1	0	1	1	0	1	0	1	0	0	0	0	1	1	0	0	1	1	0	1	1	1	1	1	0	0	1	1	0	0	1	0	0	0	0	1	0	0
X_campestris_campestris_CFBP4953	1	0	0	1	0	1	1	0	0	1	1	1	0	1	1	0	1	0	1	0	0	0	0	1	1	0	0	1	1	0	1	1	1	1	1	0	0	1	1	0	0	1	0	0	0	0	1	0	0
X_campestris_campestris_CFBP4956	1	1	0	1	0	1	1	0	1	1	1	1	0	1	1	0	1	0	1	0	0	0	0	1	1	0	0	1	1	0	1	1	1	1	1	0	0	0	1	0	0	1	0	0	0	0	1	0	0
X_campestris_campestris_CFBP5817	1	0	0	1	0	1	1	0	1	1	1	1	0	1	1	0	1	0	1	0	0	0	0	1	1	0	0	1	1	0	1	1	1	1	1	0	1	0	1	0	0	1	0	0	0	0	1	0	0
X_campestris_campestris_CFBP6863	1	1	0	1	0	1	1	0	1	1	1	1	0	1	1	0	1	0	1	0	0	0	0	1	1	0	0	1	1	0	1	0	1	1	1	0	1	0	1	0	0	1	0	0	0	0	1	0	0
X_campestris_campestris_CN03	1	1	0	1	0	1	1	0	0	1	1	1	0	1	1	0	1	0	1	0	0	0	0	1	1	0	0	1	1	0	1	1	1	1	1	0	1	0	1	1	0	1	0	0	0	0	1	0	0
X_campestris_campestris_CN11	1	1	0	1	0	1	1	0	0	1	1	1	0	1	1	0	1	0	1	0	0	0	0	1	1	0	0	1	1	0	1	1	1	1	1	0	0	1	1	0	0	1	0	0	0	0	1	0	0
X_campestris_campestris_CN12	1	1	0	1	0	1	1	0	0	1	1	1	0	1	1	0	1	0	1	0	0	0	0	1	1	0	0	1	1	0	1	1	0	0	0	0	1	0	1	1	0	1	0	0	0	0	1	0	0
X_campestris_campestris_CN13	1	1	0	1	0	1	1	0	1	1	1	1	0	1	1	0	1	0	1	0	0	0	0	1	1	0	0	1	1	0	1	1	0	0	0	0	0	0	1	0	0	1	0	0	0	0	1	0	0
X_campestris_campestris_CN14	1	0	0	1	0	1	1	0	1	1	1	1	0	1	1	0	1	0	1	0	0	0	0	1	1	0	0	1	1	0	1	1	0	0	0	0	0	1	1	1	0	1	0	1	0	0	1	0	0
X_campestris_campestris_CN15	1	1	0	1	0	1	1	0	1	1	1	1	0	1	1	0	1	0	1	0	0	0	0	1	1	0	0	1	1	0	1	1	0	0	0	0	0	1	1	1	0	1	0	1	0	0	1	0	0
X_campestris_campestris_CN16	1	1	0	1	0	1	1	0	1	1	1	1	0	1	1	0	1	0	1	0	0	0	0	1	1	0	0	1	1	0	1	1	0	0	0	0	0	1	1	1	0	1	0	1	0	0	1	0	0
X_campestris_campestris_CN17	1	1	0	1	0	1	1	0	0	1	1	1	0	1	1	0	1	0	1	0	0	0	0	1	1	0	0	1	1	1	1	1	0	0	0	0	1	0	1	1	0	1	0	0	0	0	1	0	0
X_campestris_campestris_CN18	1	1	0	1	0	1	1	0	0	1	1	1	0	1	1	0	1	0	1	0	0	0	0	1	1	0	0	1	1	1	1	1	0	0	0	0	1	0	1	1	0	1	0	0	0	0	1	0	0
X_campestris_campestris_CN19	1	0	0	1	0	1	1	0	1	1	1	1	0	1	1	0	1	0	1	0	0	0	0	1	1	0	0	1	1	0	1	1	1	1	1	0	1	0	1	0	0	1	0	0	0	0	1	0	0
X_campestris_campestris_CN20	1	1	0	1	0	1	1	0	1	1	1	1	0	1	1	0	1	0	1	0	0	0	0	1	1	0	0	1	1	0	1	1	1	1	1	0	1	0	1	0	0	1	0	0	0	0	1	0	0
X_campestris_campestris_ICMP21080	1	1	0	1	0	1	1	0	1	1	1	1	0	1	1	0	1	0	1	0	0	0	0	1	1	0	0	1	1	0	1	1	0	0	0	0	0	0	1	0	0	1	0	0	0	0	1	0	0
X_campestris_campestris_ICMP4013	1	0	0	1	0	1	1	0	1	1	1	1	0	1	1	0	1	0	1	0	0	0	0	1	1	0	0	1	1	0	1	1	1	1	1	0	1	0	1	0	0	1	0	0	0	0	1	0	0
X_campestris_campestris_MAFF106712	1	1	0	1	0	1	1	0	0	1	1	1	0	1	1	0	1	0	1	0	0	0	0	1	1	0	0	1	1	0	1	1	0	0	1	0	1	0	1	1	0	1	0	0	0	0	1	0	0
X_campestris_campestris_MAFF106771	1	1	0	1	0	1	1	0	1	1	1	1	0	1	0	0	1	0	1	0	0	0	0	1	1	0	0	1	1	0	1	1	0	0	1	0	0	0	1	0	0	1	0	0	0	0	1	0	0
X_campestris_campestris_MAFF301176	1	0	0	1	0	1	1	0	0	1	1	1	0	1	1	0	1	0	1	0	0	0	0	1	1	0	0	1	1	0	1	1	1	1	1	0	0	1	1	0	0	1	0	0	0	0	1	0	0
X_campestris_campestris_MAFF302021	1	0	0	1	0	1	1	0	0	1	1	1	0	1	1	0	1	0	1	0	0	0	0	1	1	0	0	1	1	1	1	1	1	1	1	0	1	1	1	0	0	1	0	0	0	0	1	0	0
X_campestris_campestris_WHRI10003	1	1	0	1	0	1	1	0	1	1	1	1	0	1	1	0	1	0	1	0	0	0	0	1	1	0	0	1	1	0	1	1	0	0	0	0	0	0	1	0	0	1	0	0	0	0	1	0	0
X_campestris_campestris_WHRI10004	1	0	0	1	0	0	0	0	1	1	1	0	1	1	1	0	1	0	0	0	0	0	0	1	1	0	0	0	1	0	1	0	0	0	0	0	1	0	1	0	0	1	0	0	1	0	1	0	0
X_campestris_campestris_WHRI8960	1	1	0	1	0	1	1	0	1	1	1	1	0	1	1	0	1	0	1	0	0	0	0	1	1	0	0	1	1	0	1	1	0	0	0	0	0	0	1	0	0	1	0	0	0	0	1	0	0
X_campestris_campestris_Xca5	1	1	0	1	0	1	1	0	1	1	1	1	0	1	1	0	1	0	1	0	0	0	0	1	1	0	0	1	1	0	1	1	0	1	1	0	1	0	1	0	0	1	0	0	0	0	1	0	0
X_campestris_campestris_Xcc_C7	1	1	0	1	0	1	1	0	0	1	1	1	0	1	1	0	1	0	1	0	0	0	0	1	1	0	0	1	1	0	1	1	1	1	1	0	1	1	1	0	0	1	0	0	0	0	1	0	0
X_perforans_carissae_NCPPB2373	1	1	0	1	1	1	1	0	1	1	1	1	1	1	1	1	1	1	1	1	1	0	1	1	1	1	1	1	0	0	1	0	0	0	0	0	0	1	1	0	0	0	0	1	0	0	1	0	0
X_citri_centellae_LMG9044	1	1	1	1	1	1	1	0	0	1	0	1	1	1	0	0	0	1	1	1	1	0	1	1	1	1	1	0	0	0	0	1	0	0	0	0	0	1	1	0	1	0	0	0	0	1	0	0	0
X_perforans_clerodendri_NCPPB575	1	1	0	1	1	1	1	1	1	1	1	1	1	1	1	1	1	1	1	1	1	0	1	1	1	1	1	0	0	0	0	0	0	0	0	0	1	0	1	0	1	0	0	0	0	0	0	0	0
X_perforans_convolvuli_NCPPB2498	1	1	1	1	1	1	1	0	1	1	1	1	1	1	1	1	1	1	1	1	1	0	1	1	1	1	1	0	0	0	0	0	0	1	0	0	1	0	1	0	1	0	0	0	1	0	1	0	0
X_perforans_coriandri_NCPPB1758	1	1	1	1	1	1	1	1	1	1	1	1	1	1	1	1	1	1	1	1	1	0	1	1	1	1	1	1	0	0	1	0	0	0	0	0	1	0	1	0	0	0	0	0	0	0	0	0	0
X_perforans_daturae_NCPPB2932	1	1	1	1	1	1	1	1	1	1	1	1	1	1	1	1	1	1	1	1	1	0	1	1	1	1	1	0	0	0	0	0	0	0	0	1	1	1	1	0	1	0	0	0	1	0	0	1	0
X_perforans_euphorbiae_NCPPB1828	1	1	1	1	1	1	1	1	1	1	1	1	1	1	1	1	1	1	1	1	1	0	1	1	1	1	1	1	0	0	0	0	0	0	0	1	1	1	1	0	0	0	0	0	0	0	0	1	0
X_perforans_fici_NCPPB2372	1	1	1	1	1	1	1	0	1	1	1	1	1	1	1	1	1	1	1	1	1	0	1	1	1	1	1	0	0	0	1	0	0	0	0	0	1	0	1	0	0	0	0	0	1	0	0	0	0
X_perforans_heliotropii_NCPPB2057	1	1	1	1	1	1	1	0	0	1	1	1	1	1	1	1	1	1	1	1	1	0	1	1	1	1	1	1	0	0	1	0	0	0	0	0	1	0	1	0	0	0	0	1	0	0	0	0	0
X_campestris_incanae_CFBP1606R	1	1	0	1	0	1	0	0	1	1	1	1	0	0	1	0	1	0	0	0	0	0	0	1	1	0	0	0	1	0	1	1	0	0	0	0	0	0	1	1	0	1	0	0	0	0	1	0	0
X_campestris_incanae_CFBP2527R	1	1	0	1	0	1	1	0	1	1	1	1	1	1	1	0	1	1	1	0	0	0	0	1	1	0	0	1	1	0	1	1	1	0	0	1	0	1	1	0	0	1	1	0	0	0	1	0	0
X_campestris_incanae_WHRI8527	1	1	0	1	0	1	1	0	1	1	1	1	1	1	1	0	1	1	1	0	0	0	0	1	1	0	0	1	1	0	1	1	1	0	0	1	0	1	1	0	0	1	1	0	0	0	1	0	0
X_perforans_ionidii_NCPPB1334	1	1	0	1	1	1	1	0	1	1	1	1	1	1	1	1	1	1	1	1	1	0	1	1	1	1	1	0	0	0	0	0	0	0	0	1	0	0	1	0	1	0	0	0	0	0	1	0	0
X_perforans_lawsoniae_NCPPB579	1	1	1	1	1	1	1	1	1	1	1	1	1	1	1	1	1	1	1	1	1	0	1	1	1	1	1	0	0	0	0	0	0	0	1	0	0	1	1	0	0	0	0	0	0	0	0	0	0
X_citri_leeana_LMG9048	1	1	1	1	1	1	1	0	0	1	0	1	1	1	0	0	1	0	0	1	0	0	1	1	1	1	1	1	0	0	0	1	0	0	0	0	1	0	1	0	0	1	0	1	0	1	0	0	0
X_citri_merremiae_NCPPB3114	1	1	0	1	0	1	1	0	0	1	1	1	1	1	1	1	1	1	0	0	1	0	0	1	1	1	1	1	0	0	1	0	0	1	0	0	1	0	1	0	0	0	0	0	0	0	1	0	0
X_perforans_mirabilis_NCPPB4348	1	1	1	1	1	1	1	1	1	1	1	1	1	1	1	1	1	1	1	1	1	0	1	1	1	1	1	1	0	0	0	0	0	0	1	0	0	0	1	0	0	0	0	1	0	0	0	0	0
X_sp_na_3075	1	0	0	0	0	0	0	0	0	0	0	0	0	0	0	0	0	0	0	0	0	0	0	0	0	0	0	0	0	0	0	0	0	0	0	0	0	0	0	0	0	0	0	0	0	0	0	0	0
X_euroxanthea_na_3338	1	0	0	0	0	0	0	0	0	0	0	0	0	1	0	0	0	0	0	0	0	0	0	0	0	0	0	0	0	0	0	0	0	0	0	0	0	0	0	0	0	0	0	0	0	0	0	0	0
X_cannabis_na_8590	1	0	0	0	0	0	0	0	0	0	0	0	0	0	0	0	0	0	0	0	0	0	0	0	1	0	0	0	0	0	0	0	0	0	0	0	0	0	0	0	0	1	0	0	0	0	0	0	0
X_campestris_na_BRE_17	1	0	0	0	0	0	0	0	0	0	0	0	0	0	0	0	0	0	0	0	0	0	0	0	1	0	0	0	0	0	0	0	0	0	0	0	0	0	0	0	0	1	0	0	0	0	0	0	0
X_campestris_na_CFBP3277	1	1	0	1	0	1	1	0	1	1	1	1	0	1	1	0	1	0	1	0	0	0	0	1	1	0	0	1	1	0	1	1	1	1	1	0	0	0	1	0	0	1	0	0	0	0	1	0	0
X_campestris_na_CFBP5825R	1	0	1	1	0	1	0	0	1	1	1	0	0	1	1	0	1	0	0	0	0	0	0	1	1	0	0	0	1	0	1	1	0	0	0	0	1	1	1	1	0	1	0	0	0	0	1	0	0
X_euroxanthea_na_CFBP7635	1	0	0	0	0	0	0	0	0	0	0	0	0	1	0	0	0	0	0	0	0	0	0	0	0	0	0	0	0	0	0	0	0	0	0	0	0	0	0	0	0	0	0	0	0	0	0	0	0
X_arboricola_na_CFBP7680	1	0	0	0	0	1	0	0	1	1	1	0	0	1	0	0	0	0	0	0	0	0	1	0	1	0	0	0	1	0	1	0	0	0	0	0	0	0	0	0	0	0	0	0	0	0	0	0	0
X_campestris_na_CFBP7700	1	0	0	0	0	0	0	0	0	0	0	0	0	0	0	0	0	0	0	0	0	0	0	0	1	0	0	0	0	0	0	0	0	0	0	0	0	0	0	0	0	1	0	0	0	0	0	0	0
X_arboricola_na_CFBP8145	1	0	0	0	0	0	0	0	0	0	0	0	0	0	0	0	0	0	0	0	0	0	1	0	1	0	0	0	0	0	0	0	0	0	0	0	0	0	0	0	0	0	0	0	0	0	0	0	0
X_arboricola_na_CFBP8151	1	0	0	0	0	0	0	0	0	0	0	0	0	0	0	0	0	0	0	0	0	0	1	0	1	0	0	0	0	0	0	0	0	0	0	0	0	0	0	0	0	0	0	0	0	0	0	0	0
X_cannabis_na_CFBP8593	1	0	0	0	0	0	0	0	0	0	0	0	0	0	0	0	0	0	0	0	0	0	0	0	1	0	0	0	0	0	0	0	0	0	0	0	0	0	0	0	0	1	0	0	0	0	0	0	0
X_cannabis_na_CFBP8596	1	0	0	0	0	0	0	0	0	0	0	0	0	0	0	0	0	0	0	0	0	0	0	0	1	0	0	0	0	0	0	0	0	0	0	0	0	0	0	0	0	1	0	0	0	0	0	0	0
X_cannabis_na_CFBP8605	1	0	0	0	0	0	0	0	0	0	0	0	0	0	0	0	0	0	0	0	0	0	0	0	1	0	0	0	0	0	0	0	0	0	0	0	0	0	0	0	0	1	0	0	0	0	0	0	0
X_campestris_na_CFBP8782	1	1	0	1	0	1	1	0	1	1	1	1	0	1	1	0	1	0	1	0	0	0	0	1	1	0	0	1	1	0	1	1	1	1	1	0	1	0	1	0	0	1	0	0	0	0	1	0	0
X_campestris_na_E1	1	0	0	0	0	0	0	0	0	0	0	0	0	0	0	0	0	0	0	0	0	0	0	0	1	0	0	0	0	0	0	0	0	0	0	0	0	0	0	0	0	1	0	0	0	0	0	0	0
X_arboricola_na_F19	1	0	0	0	0	0	0	0	0	0	0	0	0	0	0	0	0	0	0	0	0	0	1	0	1	0	0	0	0	0	0	0	0	0	0	0	0	0	0	0	0	0	0	0	0	0	0	0	0
X_arboricola_na_F7	1	0	0	0	0	0	0	0	0	0	0	0	0	0	0	0	0	0	0	0	0	0	1	0	1	0	0	0	0	0	0	0	0	0	0	0	0	0	0	0	0	0	0	0	0	0	0	0	0
X_campestris_na_JX	1	1	0	1	0	1	1	0	0	1	1	1	0	1	1	0	1	0	1	0	0	0	0	1	1	0	0	1	1	0	1	1	1	1	1	0	0	1	1	0	0	1	0	0	0	0	1	0	0
X_campestris_na_LMCP11	1	0	0	0	0	0	0	0	0	0	0	0	0	0	0	0	0	0	0	0	0	0	0	0	1	0	0	0	0	0	0	0	0	0	0	0	0	0	0	0	0	1	0	0	0	0	0	0	0
X_campestris_na_LMC_P11	1	0	0	0	0	0	0	0	0	0	0	0	0	0	0	0	0	0	0	0	0	0	0	0	1	0	0	0	0	0	0	0	0	0	0	0	0	0	0	0	0	1	0	0	0	0	0	0	0
X_campestris_na_LMC_P25	1	0	0	0	0	0	0	0	0	0	0	0	0	0	0	0	0	0	0	0	0	0	0	0	1	0	0	0	0	0	0	0	0	0	0	0	0	0	0	0	0	1	0	0	0	0	0	0	0
X_campestris_na_LMC_P47	1	0	0	0	0	0	0	0	0	0	0	0	0	0	0	0	0	0	0	0	0	0	0	0	1	0	0	0	0	0	0	0	0	0	0	0	0	0	0	0	0	1	0	0	0	0	0	0	0
X_campestris_na_LMC_P73	1	0	0	0	0	0	0	0	0	0	0	0	0	0	0	0	0	0	0	0	0	0	0	0	1	0	0	0	0	0	0	0	0	0	0	0	0	0	0	0	0	1	0	0	0	0	0	0	0
X_campestris_na_LMG8031	1	1	0	1	0	1	1	0	1	1	1	1	0	1	1	0	1	0	1	0	0	0	0	1	1	0	0	1	1	0	1	1	1	1	1	0	0	0	1	0	0	1	0	0	0	0	1	0	0
X_campestris_na_M28	1	1	0	1	0	1	1	0	1	1	1	1	0	1	1	0	1	0	1	0	0	0	0	1	1	0	0	1	1	0	1	1	0	0	0	0	0	0	1	1	0	1	0	0	0	0	1	0	0
X_campestris_na_MEDV_A40	1	0	0	0	0	0	0	0	0	0	0	0	0	0	0	0	0	0	0	0	0	0	0	0	1	0	0	0	0	0	0	0	0	0	0	0	0	0	0	0	0	1	0	0	0	0	0	0	0
X_campestris_na_MEDV_P25	1	0	0	0	0	0	0	0	0	0	0	0	0	0	0	0	0	0	0	0	0	0	0	0	1	0	0	0	0	0	0	0	0	0	0	0	0	0	0	0	0	1	0	0	0	0	0	0	0
X_campestris_na_NL_P121	1	0	0	0	0	0	0	0	0	0	0	0	0	0	0	0	0	0	0	0	0	0	0	0	1	0	0	0	0	0	0	0	0	0	0	0	0	0	0	0	0	1	0	0	0	0	0	0	0
X_campestris_na_NL_P172	1	0	0	0	0	0	0	0	0	0	0	0	0	0	0	0	0	0	0	0	0	0	0	0	1	0	0	0	0	0	0	0	0	0	0	0	0	0	0	0	0	1	0	0	0	0	0	0	0
X_campestris_na_WHRI8473	1	1	0	1	0	1	0	0	1	1	1	1	0	0	1	0	1	0	0	0	0	0	0	1	1	0	0	0	1	0	1	1	0	0	0	0	0	0	1	1	0	1	0	0	0	0	1	0	0
X_campestris_na_WHRI8481	1	0	0	0	0	0	0	0	0	0	0	0	0	0	0	0	0	0	0	0	0	0	0	0	1	0	0	0	0	0	0	0	0	0	0	0	0	0	0	0	0	1	0	0	0	0	0	0	0
X_campestris_na_WHRI8525	1	1	0	1	0	1	0	0	1	1	1	1	0	0	1	0	1	0	0	0	0	0	0	1	1	0	0	1	1	0	1	1	0	0	0	0	0	0	1	1	0	1	0	0	0	0	1	0	0
X_campestris_na_Xc86	1	0	0	1	0	1	1	0	1	1	1	1	0	1	1	0	1	0	1	0	0	0	0	1	1	0	0	1	1	0	1	1	0	0	0	0	1	0	0	0	0	1	0	0	0	0	1	0	0
X_perforans_obscurae_NCPPB3759	1	1	1	1	1	1	1	0	0	1	1	1	1	1	1	0	1	1	0	1	1	0	1	1	1	1	1	1	0	0	0	0	0	0	0	0	1	0	1	0	1	0	0	0	1	0	0	0	0
X_citri_olitorii_NCPPB464	1	1	1	1	1	1	1	1	0	1	1	1	1	1	1	0	1	1	1	1	1	0	1	1	1	1	1	0	0	0	0	0	0	0	0	0	1	1	1	0	1	0	0	0	1	0	0	0	0
X_perforans_paulliniae_NCPPB3079	1	1	0	1	1	1	1	0	0	1	1	1	1	1	1	1	1	1	1	1	1	1	1	1	1	1	1	0	0	0	0	0	0	0	0	0	0	0	1	0	0	0	0	0	0	0	0	0	0
X_perforans_pennamericanum_NCPPB4349	1	1	0	1	1	1	1	1	1	1	1	1	1	1	1	1	1	1	1	1	1	0	1	1	1	1	1	0	0	0	0	0	0	0	0	0	1	0	1	0	0	0	0	1	0	0	1	1	0
X_campestris_raphani_756C	1	0	0	0	0	0	0	0	1	1	1	0	1	1	0	0	1	0	0	0	0	0	0	0	1	0	0	0	1	0	1	1	0	0	0	0	0	0	0	0	0	1	1	0	0	0	0	0	0
X_campestris_raphani_CFBP5828R	1	0	0	0	0	0	0	0	1	1	1	1	1	1	0	0	1	0	0	0	0	0	0	0	1	0	0	0	1	0	1	1	0	0	0	0	0	0	0	0	0	1	1	0	0	0	0	0	0
X_campestris_raphani_MAFF106181	1	0	0	0	0	0	0	0	1	1	1	1	1	1	0	0	1	0	0	0	0	0	0	0	1	0	0	0	1	0	1	1	0	0	0	0	0	0	0	0	0	1	1	0	0	0	0	0	0
X_campestris_raphani_WHRI10006	1	0	0	0	0	0	0	0	1	1	1	1	1	1	0	0	1	0	0	0	0	0	0	0	1	0	0	0	1	0	1	1	0	0	0	0	0	0	0	0	0	1	1	0	0	0	0	0	0
X_perforans_spermacoces_NCPPB1760	1	1	0	1	1	1	1	1	1	1	1	1	1	1	1	1	1	1	1	1	1	1	1	1	1	1	1	0	0	0	0	0	0	0	0	0	1	0	1	0	0	0	0	1	0	0	0	0	0
X_citri_thespesiae_LMG9057	1	1	1	1	1	1	1	0	0	1	0	1	1	1	0	0	1	0	0	1	1	0	1	1	1	1	1	1	0	0	0	1	0	0	0	0	1	0	1	0	0	1	0	1	0	1	0	0	0
X_citri_trichodesmae_NCPPB585	1	1	0	1	1	1	1	0	1	1	1	1	0	1	1	0	1	1	1	0	1	0	0	1	1	1	1	0	0	0	0	1	1	1	1	0	1	0	1	0	1	0	0	1	0	0	0	1	0
X_perforans_uppalii_NCPPB586	1	1	1	1	1	1	1	0	1	1	1	1	1	1	1	1	1	1	1	0	1	0	1	1	1	1	1	1	0	0	0	0	0	0	0	0	1	0	1	0	1	0	0	0	0	0	0	1	0
X_perforans_veroniae_NCPPB1787	1	1	0	1	1	1	1	1	1	1	1	1	1	1	1	1	1	1	1	1	1	0	1	1	1	1	1	0	0	0	0	0	0	0	0	1	1	1	1	0	0	0	0	0	0	0	0	0	0
X_perforans_vesicatoria_85_10	1	1	0	1	1	1	1	1	1	1	1	1	1	1	1	0	1	1	0	1	1	0	1	1	1	1	1	0	0	1	0	0	1	1	0	1	1	1	1	0	1	0	0	0	1	0	0	1	0
X_perforans_viegasii_NCPPB4351	1	1	1	1	1	1	1	0	1	1	1	1	1	1	1	1	1	1	1	1	1	0	1	1	1	1	1	0	0	0	0	0	0	0	0	0	1	0	1	0	0	0	0	0	0	0	0	0	0
X_citri_vitiscarnosae_LMG939	1	1	0	1	0	1	1	0	0	1	1	1	1	1	1	1	1	1	1	1	1	0	1	1	1	1	1	0	0	0	1	0	0	0	0	1	0	0	1	0	0	0	0	1	0	1	0	0	0
X_citri_vitistrifoliae_LMG940	1	1	0	1	0	1	1	0	0	1	1	1	1	1	1	1	1	1	0	1	1	0	1	1	1	1	0	1	0	0	0	0	0	0	0	1	1	1	1	0	1	0	0	1	0	1	0	0	0
X_citri_vitiswoodrowii_LMG954	1	1	1	1	1	1	1	0	0	1	0	1	1	1	1	1	1	1	1	1	1	0	1	1	1	1	1	1	0	0	0	0	0	0	0	1	0	0	1	0	0	0	0	0	0	1	1	0	0
X_perforans_zingibericola_NCPPB4352	1	1	1	1	1	1	1	1	1	1	1	1	1	1	1	1	1	1	1	1	1	0	1	1	1	1	1	0	0	0	0	0	0	0	0	0	0	0	1	0	0	0	0	0	0	0	0	0	0
X_cannabis_cannabis_NCPPB2877	1	0	0	0	0	0	0	0	0	0	0	0	0	0	0	0	0	0	0	0	0	0	0	0	1	0	0	0	0	0	0	0	0	0	0	0	0	0	0	0	0	1	0	0	0	0	0	0	0
X_cannabis_cannabis_NCPPB3753	1	0	0	0	0	0	0	0	0	0	0	0	0	0	0	0	0	0	0	0	0	0	0	0	1	0	0	0	0	0	0	0	0	0	0	0	0	0	0	0	0	0	0	0	0	0	0	0	0
X_cannabis_phaseoli_Nyagatare	1	0	0	0	0	1	0	0	1	1	1	0	0	0	0	0	0	0	0	0	0	0	0	0	1	0	0	0	1	0	1	0	0	0	0	0	1	0	0	0	0	1	0	0	0	0	0	0	0
X_cassavae_na_CFBP4642	1	1	1	1	0	1	0	0	0	1	0	1	0	1	1	0	0	0	0	0	0	0	0	1	1	0	0	0	1	0	1	0	0	0	0	0	0	0	1	0	0	1	0	1	0	1	0	0	0
X_citri_na_LMG7399	1	1	0	1	1	1	1	0	1	1	1	1	0	1	1	1	1	1	1	0	1	0	0	1	1	1	1	1	0	0	0	1	0	0	0	1	0	1	1	0	0	0	0	0	0	0	1	0	0
X_citri_anacardii_CFBP2913	1	1	1	1	1	1	1	0	0	1	1	1	0	1	1	0	1	1	1	0	1	0	0	1	1	1	1	1	0	0	1	0	0	0	0	1	1	0	1	1	0	0	0	1	0	1	1	0	0
X_citri_anacardii_IBSBF2579	1	1	1	1	1	1	1	0	0	1	1	1	1	1	1	0	1	1	1	0	1	0	0	1	1	1	1	1	0	0	1	0	0	0	0	1	1	0	1	0	0	0	0	1	0	1	1	0	0
X_citri_anacardii_TAQ13	1	1	0	1	1	1	1	0	0	1	1	1	1	1	1	0	1	1	1	0	1	0	0	1	1	1	1	1	0	0	1	1	0	0	0	1	1	0	1	0	0	0	0	1	0	0	1	0	0
X_citri_anacardii_TAQ18	1	1	0	1	1	1	1	0	0	1	1	1	1	1	1	0	1	1	1	0	1	0	0	1	1	1	1	1	0	0	1	1	0	0	0	1	1	0	1	0	0	0	0	1	0	1	1	0	0
X_citri_aurantifolii_1566	1	1	0	1	1	1	1	0	0	1	1	1	1	1	1	0	1	1	1	0	1	0	0	1	1	1	1	1	0	0	1	0	0	0	0	1	1	0	1	1	0	0	0	1	0	1	0	0	0
X_citri_aurantifolii_AM_0519	1	1	0	1	1	1	1	0	0	1	1	1	1	1	1	0	0	0	1	0	1	0	0	1	1	1	1	0	0	0	1	0	0	0	0	1	1	0	1	0	0	0	0	1	0	0	1	0	0
X_citri_aurantifolii_FDC1559	1	1	1	1	1	1	1	0	0	1	1	1	1	1	1	0	0	1	1	0	1	0	0	1	1	1	1	1	0	0	1	0	0	0	0	1	1	0	1	1	0	0	0	1	0	1	0	0	0
X_citri_aurantifolii_FDC1561	1	1	0	1	1	1	1	0	0	1	1	1	1	1	1	0	1	1	1	0	1	0	0	1	1	1	1	1	0	0	1	0	0	0	0	1	1	0	1	0	0	0	0	1	0	1	0	0	0
X_citri_aurantifolii_FDC1609	1	1	1	1	1	1	1	0	0	1	1	1	1	1	1	0	1	1	1	0	1	0	0	1	1	1	1	1	0	0	1	0	0	0	0	1	1	0	1	1	0	0	0	1	0	1	0	0	0
X_citri_aurantifolii_FDC535	1	1	1	1	1	1	1	0	0	1	1	1	1	1	1	0	1	1	1	0	1	0	0	1	1	1	1	1	0	0	1	0	0	0	0	1	1	0	1	0	0	0	0	1	0	1	0	0	0
X_citri_aurantifolii_FDC763	1	1	1	1	1	1	1	0	0	1	1	1	1	1	1	0	0	1	1	0	1	0	0	1	1	1	1	1	0	0	1	0	0	0	0	1	1	0	1	0	0	0	0	1	0	1	0	0	0
X_citri_aurantifolii_FDC867	1	1	1	1	1	1	1	0	0	1	1	1	1	1	1	0	0	1	1	0	1	0	0	1	1	1	1	1	0	0	1	0	0	0	0	1	1	0	1	0	0	0	0	1	0	1	0	0	0
X_citri_aurantifolii_ICPB10535	1	1	1	1	1	1	1	0	0	1	1	1	1	1	1	0	0	1	1	0	1	0	0	0	1	1	1	1	0	0	1	0	0	0	0	1	1	0	1	1	0	0	0	0	0	1	0	0	0
X_citri_aurantifolii_ICPB11122	1	1	0	1	0	1	1	0	0	1	1	1	1	1	1	0	1	1	1	0	1	0	0	1	1	1	1	1	0	0	1	0	0	0	0	0	1	0	1	1	0	0	0	1	0	1	0	0	0
X_citri_bilvae_NCPPB3213	1	1	1	1	1	1	1	0	0	1	0	1	1	1	0	0	1	1	1	1	1	0	1	1	1	1	1	1	0	0	1	0	0	0	0	1	1	1	1	0	0	0	0	0	0	1	1	0	0
X_citri_citri_03_1638_1_1	1	1	0	1	1	1	1	0	0	1	0	1	1	1	1	0	1	1	1	1	1	0	1	1	1	1	1	0	0	0	1	0	0	0	0	0	0	0	1	1	0	0	0	1	0	1	0	0	0
X_citri_citri_306	1	1	0	1	1	1	1	0	0	1	0	1	1	1	1	0	1	1	1	1	1	0	1	1	1	1	1	0	0	0	1	0	0	0	0	0	0	0	1	1	0	0	0	1	0	1	0	0	0
X_citri_citri_5208	1	1	0	1	1	1	1	0	0	1	0	1	1	1	1	0	1	1	1	1	1	0	1	1	1	1	1	0	0	0	1	0	0	0	0	0	0	0	1	1	0	0	0	1	0	1	0	0	0
X_citri_citri_A306	1	1	0	1	1	1	1	0	0	1	0	1	1	1	1	0	1	1	1	1	1	0	1	1	1	1	1	0	0	0	1	0	0	0	0	0	0	0	1	1	0	0	0	1	0	1	0	0	0
X_citri_citri_AS270	1	1	1	1	1	1	1	0	0	1	0	1	1	1	1	0	1	1	1	1	1	0	1	1	1	1	1	0	0	0	1	0	0	0	0	0	0	0	1	1	1	0	0	1	0	1	0	0	0
X_citri_citri_AS8	1	1	1	1	1	1	1	0	0	1	0	1	1	1	1	0	1	1	1	1	1	0	1	1	1	1	1	0	0	0	1	0	0	0	0	0	0	0	1	1	1	0	0	1	0	1	0	0	0
X_citri_citri_AS9	1	1	1	1	1	1	1	0	0	1	0	1	1	1	1	0	1	1	1	1	1	0	1	1	1	1	1	0	0	0	1	0	0	0	0	0	0	0	1	1	1	0	0	1	0	1	0	0	0
X_citri_citri_AW13	1	1	1	1	1	1	1	0	0	1	0	1	1	1	1	0	1	1	1	1	1	0	1	1	1	1	1	1	0	0	1	0	0	0	0	0	0	0	1	1	0	0	0	1	0	1	0	0	0
X_citri_citri_AW15	1	1	1	1	1	1	1	0	0	1	0	1	1	1	1	0	1	1	1	1	1	0	1	1	1	1	1	1	0	0	1	0	0	0	0	0	0	0	1	1	0	0	0	1	0	1	0	0	0
X_citri_citri_AW16	1	1	1	1	1	1	1	0	0	1	0	1	1	1	1	0	1	1	1	1	1	0	1	1	1	1	1	1	0	0	1	0	0	0	0	0	0	0	1	1	0	0	0	1	0	1	0	0	0
X_citri_citri_Aw12879	1	1	1	1	1	1	1	0	0	1	0	1	1	1	1	0	1	1	1	1	1	0	1	1	1	1	1	1	0	0	1	0	0	0	0	0	0	0	1	1	0	0	0	1	0	1	0	0	0
X_citri_citri_B25	1	1	0	1	1	1	1	0	0	1	0	1	1	1	1	0	1	1	1	1	1	0	1	1	1	1	1	0	0	0	1	0	0	0	0	0	0	0	1	0	0	0	0	1	0	1	0	0	0
X_citri_citri_BL18	1	1	0	1	1	1	1	0	0	1	0	1	1	1	1	0	1	1	1	1	1	0	1	1	1	1	1	0	0	0	1	0	0	0	0	0	0	0	1	1	0	0	0	1	0	1	0	0	0
X_citri_citri_C20	1	1	0	1	1	1	1	0	0	1	0	1	1	1	1	0	1	1	1	1	1	0	1	1	1	1	1	0	0	0	1	0	0	0	0	0	0	0	1	0	0	0	0	1	0	1	0	0	0
X_citri_citri_C40	1	1	0	1	1	1	1	0	0	1	0	1	1	1	1	0	1	1	1	1	1	0	1	1	1	1	1	0	0	0	1	0	0	0	0	0	0	0	1	1	0	0	0	1	0	1	0	0	0
X_citri_citri_CFBP1209	1	1	0	1	1	1	1	0	0	1	0	1	1	1	1	0	1	1	1	1	1	0	1	1	1	1	1	0	0	0	1	0	0	0	0	0	0	0	1	0	0	0	0	1	0	1	0	0	0
X_citri_citri_CFBP1814	1	1	0	1	1	1	1	0	0	1	0	1	1	1	1	0	1	1	1	1	1	0	1	1	1	1	1	0	0	0	1	0	0	0	0	0	0	0	1	0	0	0	0	1	0	1	0	0	0
X_citri_citri_CFBP2525	1	1	0	1	1	1	1	0	0	1	0	1	1	1	1	0	1	1	1	1	1	0	1	1	1	1	1	0	0	0	1	0	0	0	0	0	0	0	1	0	0	0	0	1	0	1	0	0	0
X_citri_citri_CFBP2852	1	1	0	1	1	1	1	0	0	1	0	1	1	1	1	0	1	1	1	1	1	0	1	1	1	1	1	0	0	0	1	0	0	0	0	0	0	0	1	0	0	0	0	1	0	1	0	0	0
X_citri_citri_CFBP2853	1	1	0	1	1	1	1	0	0	1	0	1	1	1	1	0	1	1	1	1	1	0	1	1	1	1	1	0	0	0	1	0	0	0	0	0	0	0	1	0	0	0	0	1	0	1	0	0	0
X_citri_citri_CFBP2855	1	1	0	1	1	1	1	0	0	1	0	1	1	1	1	0	1	1	1	1	1	0	1	1	1	1	1	0	0	0	1	0	0	0	0	0	0	0	1	0	0	0	0	1	0	1	0	0	0
X_citri_citri_CFBP2857	1	1	0	1	1	1	1	0	0	1	0	1	1	1	1	0	1	1	1	1	1	0	1	1	1	1	1	0	0	0	1	0	0	0	0	0	0	0	1	0	0	0	0	1	0	1	0	0	0
X_citri_citri_CFBP2865	1	1	0	1	1	1	1	0	0	1	0	1	1	1	1	0	1	1	1	1	1	0	1	1	1	1	1	0	0	0	1	0	0	0	0	0	0	0	1	0	0	0	0	1	0	1	0	0	0
X_citri_citri_CFBP2908	1	1	0	1	1	1	1	0	0	1	0	1	1	1	1	0	1	1	1	1	1	0	1	1	1	1	1	0	0	0	1	0	0	0	0	0	0	0	1	0	0	0	0	1	0	1	0	0	0
X_citri_citri_CFBP2911	1	1	1	1	1	1	1	0	0	1	0	1	1	1	1	0	1	1	1	1	1	0	1	1	1	1	1	0	0	0	1	0	0	0	0	0	0	0	1	0	1	0	0	1	0	1	0	0	0
X_citri_citri_D02	1	1	0	1	1	1	1	0	0	1	0	1	1	1	1	0	1	1	1	1	1	0	1	1	1	1	1	0	0	0	1	0	0	0	0	0	0	0	1	0	0	0	0	1	0	1	0	0	0
X_citri_citri_D07	1	1	0	1	1	1	1	0	0	1	0	1	1	1	1	0	1	1	1	1	1	0	1	1	1	1	1	0	0	0	1	0	0	0	0	0	0	0	1	0	0	0	0	1	0	1	0	0	0
X_citri_citri_DAR72029	1	1	1	1	1	1	1	0	0	1	0	1	1	1	1	0	1	1	1	1	1	0	1	1	1	1	1	0	0	0	1	0	0	0	0	0	0	0	1	1	0	0	0	1	0	1	0	0	0
X_citri_citri_DAR73886	1	1	1	1	1	1	1	0	0	1	0	1	1	1	1	0	1	1	1	1	1	0	1	1	1	1	1	0	0	0	1	0	0	0	0	0	0	0	1	1	1	0	0	1	0	1	0	0	0
X_citri_citri_DAR73889	1	1	1	1	1	1	1	0	0	1	0	1	1	1	1	0	1	1	1	1	1	0	1	1	1	1	1	0	0	0	1	0	0	0	0	0	0	0	1	1	0	0	0	1	0	1	0	0	0
X_citri_citri_DAR73909	1	1	1	1	1	1	1	0	0	1	0	1	1	1	1	0	1	1	1	1	1	0	1	1	1	1	1	0	0	0	1	0	0	0	0	0	0	0	1	1	0	0	0	1	0	1	0	0	0
X_citri_citri_DAR73910	1	1	0	1	1	1	1	0	0	1	0	1	1	1	1	0	1	1	1	0	1	0	1	1	1	1	1	0	0	0	1	0	0	0	0	0	0	0	1	1	0	0	0	1	0	0	0	0	0
X_citri_citri_DAR84832	1	1	1	1	1	1	1	0	0	1	0	1	1	1	1	0	1	1	1	1	1	0	1	1	1	1	1	0	0	0	1	0	0	0	0	0	0	0	1	1	1	0	0	1	0	1	0	0	0
X_citri_citri_FB19	1	1	0	1	1	1	1	0	0	1	0	1	1	1	1	0	1	1	1	1	1	0	1	1	1	1	1	0	0	0	1	0	0	0	0	0	0	0	1	1	0	0	0	1	0	1	0	0	0
X_citri_citri_FDC1083	1	1	0	1	1	1	1	0	0	1	0	1	1	1	1	0	1	1	1	1	1	0	1	1	1	1	1	0	0	0	1	0	0	0	0	0	0	0	1	0	0	0	0	1	0	1	0	0	0
X_citri_citri_FDC1662	1	1	0	1	1	1	1	0	0	1	0	1	1	1	1	0	1	1	1	1	1	0	1	1	1	1	1	0	0	0	1	0	0	0	0	0	0	0	1	0	0	0	0	1	0	1	0	0	0
X_citri_citri_FDC1682	1	1	1	1	1	1	1	0	0	1	0	1	1	1	1	0	1	1	1	1	1	0	1	1	1	1	1	0	0	0	1	0	0	0	0	0	0	0	1	0	1	0	0	1	0	0	0	0	0
X_citri_citri_FDC217	1	1	0	1	1	1	1	0	0	1	0	1	1	1	1	0	1	1	1	1	1	0	1	1	1	1	1	0	0	0	1	0	0	0	0	0	0	0	1	0	0	0	0	1	0	1	0	0	0
X_citri_citri_FDC628	1	1	0	1	1	1	1	0	0	1	0	1	1	1	1	0	1	1	1	1	1	0	1	1	1	1	1	0	0	0	1	0	0	0	0	0	0	0	1	0	0	0	0	1	0	1	0	0	0
X_citri_citri_FDC636	1	1	0	1	1	1	1	0	0	1	0	1	1	1	1	0	1	1	1	1	1	0	1	1	1	1	1	0	0	0	1	0	0	0	0	0	0	0	1	0	0	0	0	1	0	1	0	0	0
X_citri_citri_FDC654	1	1	0	1	1	1	1	0	0	1	0	1	1	1	1	0	1	1	1	1	1	0	1	1	1	1	1	0	0	0	1	0	0	0	0	0	0	0	1	0	0	0	0	1	0	1	0	0	0
X_citri_citri_FDC828	1	1	0	1	1	1	1	0	0	1	0	1	1	1	1	0	1	1	1	1	1	0	1	1	1	1	1	0	0	0	1	0	0	0	0	0	0	0	1	0	0	0	0	1	0	1	0	0	0
X_citri_citri_GD82	1	1	0	1	1	1	1	0	0	1	0	1	1	1	1	0	1	1	1	1	1	0	1	1	1	1	1	0	0	0	1	0	0	0	0	0	0	0	1	1	0	0	0	1	0	1	0	0	0
X_citri_citri_Herb_1937	1	1	0	1	1	1	1	0	0	1	0	1	1	1	1	0	0	1	1	1	1	0	1	1	1	1	1	0	0	0	1	0	0	0	0	0	0	0	1	0	0	0	0	1	0	1	0	0	0
X_citri_citri_JA159_1	1	1	0	1	1	1	1	0	0	1	0	1	1	1	1	0	1	1	1	1	1	0	1	1	1	1	1	0	0	0	1	0	0	0	0	0	0	0	1	0	0	0	0	1	0	1	0	0	0
X_citri_citri_JB003_5	1	1	0	1	1	1	1	0	0	1	0	1	1	1	1	0	1	1	1	1	1	0	1	1	1	1	1	0	0	0	1	0	0	0	0	0	0	0	1	0	0	0	0	1	0	1	0	0	0
X_citri_citri_JF90_2	1	1	1	1	1	1	1	0	0	1	0	1	1	1	1	0	1	1	1	1	1	0	1	1	1	1	1	0	0	0	1	0	0	0	0	0	0	0	1	0	1	0	0	1	0	1	0	0	0
X_citri_citri_JF90_8	1	1	1	1	1	1	1	0	0	1	0	1	1	1	1	0	1	1	1	1	1	0	1	1	1	1	1	1	0	0	1	0	0	0	0	0	0	0	1	0	0	0	0	1	0	1	0	0	0
X_citri_citri_JJ009_04	1	1	0	1	1	1	1	0	0	1	0	1	1	1	1	0	1	1	1	1	1	0	1	1	1	1	1	0	0	0	1	0	0	0	0	0	0	0	1	0	0	0	0	1	0	1	0	0	0
X_citri_citri_JJ009_1	1	1	0	1	1	1	1	0	0	1	0	1	1	1	1	0	1	1	1	1	1	0	1	1	1	1	1	0	0	0	1	0	0	0	0	0	0	0	1	0	0	0	0	1	0	1	0	0	0
X_citri_citri_JJ009_8	1	1	0	1	1	1	1	0	0	1	0	1	1	1	1	0	1	1	1	1	1	0	1	1	1	1	1	0	0	0	1	0	0	0	0	0	0	0	1	0	0	0	0	1	0	1	0	0	0
X_citri_citri_JJ010_02	1	1	0	1	1	1	1	0	0	1	0	1	1	1	1	0	1	1	1	1	1	0	1	1	1	1	1	0	0	0	1	0	0	0	0	0	0	0	1	0	0	0	0	1	0	1	0	0	0
X_citri_citri_JJ010_4	1	1	0	1	1	1	1	0	0	1	0	1	1	1	1	0	1	1	1	1	1	0	1	1	1	1	1	0	0	0	1	0	0	0	0	0	0	0	1	0	0	0	0	1	0	1	0	0	0
X_citri_citri_JJ053_06	1	1	0	1	1	1	1	0	0	1	0	1	1	1	1	0	1	1	1	1	1	0	1	1	1	1	1	0	0	0	1	0	0	0	0	0	0	0	1	0	0	0	0	1	0	1	0	0	0
X_citri_citri_JJ10_1	1	1	0	1	1	1	1	0	0	1	0	1	1	1	1	0	1	1	1	1	1	0	1	1	1	1	1	0	0	0	1	0	0	0	0	0	0	0	1	0	0	0	0	1	0	1	0	0	0
X_citri_citri_JJ155	1	1	0	1	1	1	1	0	0	1	0	1	1	1	1	0	1	1	1	1	1	0	1	1	1	1	1	0	0	0	1	0	0	0	0	0	0	0	1	0	0	0	0	1	0	1	0	0	0
X_citri_citri_JJ165	1	1	0	1	1	1	1	0	0	1	0	1	1	1	1	0	1	1	1	1	1	0	1	1	1	1	1	0	0	0	1	0	0	0	0	0	0	0	1	0	0	0	0	1	0	1	0	0	0
X_citri_citri_JJ238_04	1	1	0	1	1	1	1	0	0	1	0	1	1	1	1	0	1	1	1	1	1	0	1	1	1	1	1	0	0	0	1	0	0	0	0	0	0	0	1	0	0	0	0	1	0	1	0	0	0
X_citri_citri_JJ238_06	1	1	0	1	1	1	1	0	0	1	0	1	1	1	1	0	1	1	1	1	1	0	1	1	1	1	1	0	0	0	1	0	0	0	0	0	0	0	1	0	0	0	0	1	0	1	0	0	0
X_citri_citri_JJ238_07	1	1	0	1	1	1	1	0	0	1	0	1	1	1	1	0	1	1	1	1	1	0	1	1	1	1	1	0	0	0	1	0	0	0	0	0	0	0	1	0	0	0	0	1	0	1	0	0	0
X_citri_citri_JJ238_08	1	1	0	1	1	1	1	0	0	1	0	1	1	1	1	0	1	1	1	1	1	0	1	1	1	1	1	0	0	0	1	0	0	0	0	0	0	0	1	0	0	0	0	1	0	1	0	0	0
X_citri_citri_JJ238_09	1	1	0	1	1	1	1	0	0	1	0	1	1	1	1	0	1	1	1	1	1	0	1	1	1	1	1	0	0	0	1	0	0	0	0	0	0	0	1	0	0	0	0	1	0	1	0	0	0
X_citri_citri_JJ238_10	1	1	0	1	1	1	1	0	0	1	0	1	1	1	1	0	1	1	1	1	1	0	1	1	1	1	1	0	0	0	1	0	0	0	0	0	0	0	1	0	0	0	0	1	0	1	0	0	0
X_citri_citri_JJ238_11	1	1	0	1	1	1	1	0	0	1	0	1	1	1	1	0	1	1	1	1	1	0	1	1	1	1	1	0	0	0	1	0	0	0	0	0	0	0	1	0	0	0	0	1	0	1	0	0	0
X_citri_citri_JJ238_16	1	1	0	1	1	1	1	0	0	1	0	1	1	1	1	0	1	1	1	1	1	0	1	1	1	1	1	0	0	0	1	0	0	0	0	0	0	0	1	0	0	0	0	1	0	1	0	0	0
X_citri_citri_JJ238_24	1	1	1	1	1	1	1	0	0	1	0	1	1	1	1	0	1	1	1	1	1	0	1	1	1	1	1	0	0	0	1	0	0	0	0	0	0	0	1	0	0	0	0	1	0	1	0	0	0
X_citri_citri_JK004_04	1	1	0	1	1	1	1	0	0	1	0	1	1	1	1	0	1	1	1	1	1	0	1	1	1	1	1	0	0	0	1	0	0	0	0	0	0	0	1	0	0	0	0	1	0	1	0	0	0
X_citri_citri_JK101_1	1	1	0	1	1	1	1	0	0	1	0	1	1	1	1	0	1	1	1	1	1	0	1	1	1	1	1	0	0	0	1	0	0	0	0	0	0	0	1	0	0	0	0	1	0	1	0	0	0
X_citri_citri_JK143_11	1	1	1	1	1	1	1	0	0	1	0	1	1	1	1	0	1	1	1	1	1	0	1	1	1	1	1	0	0	0	1	0	0	0	0	0	0	0	1	0	0	0	0	1	0	1	0	0	0
X_citri_citri_JK143_9	1	1	1	1	1	1	1	0	0	1	0	1	0	1	1	0	0	1	1	1	1	0	1	1	1	1	0	0	0	0	1	0	0	0	0	0	0	0	0	0	0	0	0	1	0	1	0	0	0
X_citri_citri_JK161	1	1	0	1	1	1	1	0	0	1	0	1	1	1	1	0	1	1	1	1	1	0	1	1	1	1	1	0	0	0	1	0	0	0	0	0	0	0	1	0	0	0	0	1	0	1	0	0	0
X_citri_citri_JK167_1	1	1	0	1	1	1	1	0	0	1	0	1	1	1	1	0	1	1	1	1	1	0	1	1	1	1	1	0	0	0	1	0	0	0	0	0	0	0	1	0	0	0	0	1	0	1	0	0	0
X_citri_citri_JK169	1	1	0	1	1	1	1	0	0	1	0	1	1	1	1	0	1	1	1	1	1	0	1	1	1	1	1	0	0	0	1	0	0	0	0	0	0	0	1	0	0	0	0	1	0	1	0	0	0
X_citri_citri_JK170	1	1	0	1	1	1	1	0	0	1	0	1	1	1	1	0	1	1	1	1	1	0	1	1	1	1	1	0	0	0	1	0	0	0	0	0	0	0	1	0	0	0	0	1	0	1	0	0	0
X_citri_citri_JK2_10	1	1	1	1	1	1	1	0	0	1	0	1	1	1	1	0	1	1	1	1	1	0	1	1	1	1	1	0	0	0	1	0	0	0	0	0	0	0	1	0	1	0	0	1	0	1	0	0	0
X_citri_citri_JK4_1	1	1	0	1	1	1	1	0	0	1	0	1	1	1	1	0	1	1	1	1	1	0	1	1	1	1	1	0	0	0	1	0	0	0	0	0	0	0	1	0	0	0	0	1	0	1	0	0	0
X_citri_citri_JK48	1	1	1	1	1	1	1	0	0	1	0	1	0	1	1	0	1	1	1	1	1	0	1	1	1	1	0	0	0	0	1	0	0	0	0	0	0	0	0	0	1	0	0	1	0	1	0	0	0
X_citri_citri_JM027_2	1	1	0	1	1	1	1	0	0	1	0	1	1	1	1	0	1	1	1	1	1	0	1	1	1	1	1	0	0	0	1	0	0	0	0	0	0	0	1	0	0	0	0	1	0	1	0	0	0
X_citri_citri_JM35_2	1	1	1	1	1	1	1	0	0	1	0	1	1	1	1	0	1	1	1	1	1	0	1	1	1	1	1	0	0	0	1	0	0	0	0	0	0	0	1	0	1	0	0	1	0	0	0	0	0
X_citri_citri_JN564	1	1	0	1	1	1	1	0	0	1	0	1	1	1	1	0	1	1	1	1	1	0	1	1	1	1	1	0	0	0	1	0	0	0	0	0	0	0	1	0	0	0	0	1	0	1	0	0	0
X_citri_citri_JP608	1	1	0	1	1	1	1	0	0	1	0	1	1	1	1	0	1	1	1	1	1	0	1	1	1	1	1	0	0	0	1	0	0	0	0	0	0	0	1	0	0	0	0	1	0	1	0	0	0
X_citri_citri_JP637_01	1	1	0	1	1	1	1	0	0	1	0	1	1	1	1	0	1	1	1	1	1	0	1	1	1	1	1	0	0	0	1	0	0	0	0	0	0	0	1	0	0	0	0	1	0	1	0	0	0
X_citri_citri_JP668	1	1	0	1	1	1	1	0	0	1	0	1	1	1	1	0	1	1	1	1	1	0	1	1	1	1	1	0	0	0	1	0	0	0	0	0	0	0	1	0	0	0	0	1	0	1	0	0	0
X_citri_citri_JP669	1	1	0	1	1	1	1	0	0	1	0	1	1	1	1	0	1	1	1	1	1	0	1	1	1	1	1	0	0	0	1	0	0	0	0	0	0	0	1	0	0	0	0	1	0	1	0	0	0
X_citri_citri_JP710_06	1	1	0	1	1	1	1	0	0	1	0	1	1	1	1	0	1	1	1	1	1	0	1	1	1	1	1	0	0	0	1	0	0	0	0	0	0	0	1	0	0	0	0	1	0	1	0	0	0
X_citri_citri_JP727	1	1	0	1	1	1	1	0	0	1	0	1	1	1	1	0	1	1	1	1	1	0	1	1	1	1	1	0	0	0	1	0	0	0	0	0	0	0	1	0	0	0	0	1	0	1	0	0	0
X_citri_citri_JP764_01	1	1	0	1	1	1	1	0	0	1	0	1	1	1	1	0	1	1	1	1	1	0	1	1	1	1	1	0	0	0	1	0	0	0	0	0	0	0	1	0	0	0	0	1	0	1	0	0	0
X_citri_citri_JQ612_17	1	1	0	1	1	1	1	0	0	1	0	1	1	1	1	0	1	1	1	1	1	0	1	1	1	1	1	0	0	0	1	0	0	0	0	0	0	0	1	0	0	0	0	1	0	1	0	0	0
X_citri_citri_JQ613_01	1	1	0	1	1	1	1	0	0	1	0	1	1	1	1	0	1	1	1	1	1	0	1	1	1	1	1	0	0	0	1	0	0	0	0	0	0	0	1	0	0	0	0	1	0	1	0	0	0
X_citri_citri_JS502_01	1	1	0	1	1	1	1	0	0	1	0	1	1	1	1	0	1	1	1	1	1	0	1	1	1	1	1	0	0	0	1	0	0	0	0	0	0	0	1	0	0	0	0	1	0	1	0	0	0
X_citri_citri_JS503_05	1	1	0	1	1	1	1	0	0	1	0	1	1	1	1	0	1	1	1	1	1	0	1	1	1	1	1	0	0	0	1	0	0	0	0	0	0	0	1	0	0	0	0	1	0	1	0	0	0
X_citri_citri_JS536_01	1	1	0	1	1	1	1	0	0	1	0	1	1	1	1	0	1	1	1	1	1	0	1	1	1	1	1	0	0	0	1	0	0	0	0	0	0	0	1	0	0	0	0	1	0	1	0	0	0
X_citri_citri_JS538_02	1	1	0	1	1	1	1	0	0	1	0	1	1	1	1	0	1	1	1	1	1	0	1	1	1	1	1	0	0	0	1	0	0	0	0	0	0	0	1	0	0	0	0	1	0	1	0	0	0
X_citri_citri_JS581	1	1	1	1	1	1	1	0	0	1	0	1	1	1	1	0	1	1	1	1	1	0	1	1	1	1	1	0	0	0	1	0	0	0	0	0	0	0	1	0	1	0	0	1	0	1	0	0	0
X_citri_citri_JS582	1	1	1	1	1	1	1	0	0	1	0	1	0	1	1	0	0	1	1	1	1	0	1	1	1	1	0	0	0	0	1	0	0	0	0	0	0	0	0	0	1	0	0	1	0	1	0	0	0
X_citri_citri_JS584	1	1	1	1	1	1	1	0	0	1	0	1	1	1	1	0	1	1	1	1	1	0	1	1	1	1	1	0	0	0	1	0	0	0	0	0	0	0	1	0	1	0	0	1	0	1	0	0	0
X_citri_citri_JS858_01	1	1	0	1	1	1	1	0	0	1	0	1	1	1	1	0	1	1	1	1	1	0	1	1	1	1	1	0	0	0	1	0	0	0	0	0	0	0	1	0	0	0	0	1	0	1	0	0	0
X_citri_citri_JW160	1	1	1	1	1	1	1	0	0	1	0	1	1	1	1	0	1	1	1	1	1	0	1	1	1	1	1	0	0	0	1	0	0	0	0	0	0	0	1	0	0	0	0	1	0	1	0	0	0
X_citri_citri_JZ092	1	1	0	1	1	1	1	0	0	1	0	1	1	1	1	0	1	1	1	1	1	0	1	1	1	1	1	0	0	0	1	0	0	0	0	0	0	0	1	0	0	0	0	1	0	1	0	0	0
X_citri_citri_JZ094	1	1	0	1	1	1	1	0	0	1	0	1	1	1	1	0	1	1	1	1	1	0	1	1	1	1	1	0	0	0	1	0	0	0	0	0	0	0	1	0	0	0	0	1	0	1	0	0	0
X_citri_citri_LA087_2	1	1	0	1	1	1	1	0	0	1	0	1	1	1	1	0	1	1	1	1	1	0	1	1	1	1	1	0	0	0	1	0	0	0	0	0	0	0	1	0	0	0	0	1	0	1	0	0	0
X_citri_citri_LB100_1	1	1	0	1	1	1	1	0	0	1	0	1	1	1	1	0	1	1	1	1	1	0	1	1	1	1	1	0	0	0	1	0	0	0	0	0	0	0	1	0	0	0	0	1	0	1	0	0	0
X_citri_citri_LB100_3	1	1	0	1	1	1	1	0	0	1	0	1	1	1	1	0	1	1	1	1	1	0	1	1	1	1	1	0	0	0	1	0	0	0	0	0	0	0	1	0	0	0	0	1	0	1	0	0	0
X_citri_citri_LB302	1	1	1	1	1	1	1	0	0	1	0	1	0	1	1	0	0	1	1	1	1	0	1	1	1	1	1	1	0	0	1	0	0	0	0	0	0	0	0	0	0	0	0	1	0	1	0	0	0
X_citri_citri_LC004_1	1	1	0	1	1	1	1	0	0	1	0	1	1	1	1	0	1	1	1	1	1	0	1	1	1	1	1	0	0	0	1	0	0	0	0	0	0	0	1	0	0	0	0	1	0	1	0	0	0
X_citri_citri_LC045_02	1	1	0	1	1	1	1	0	0	1	0	1	1	1	1	0	1	1	1	1	1	0	1	1	1	1	1	0	0	0	1	0	0	0	0	0	0	0	1	0	0	0	0	1	0	1	0	0	0
X_citri_citri_LC046	1	1	0	1	1	1	1	0	0	1	0	1	1	1	1	0	1	1	1	1	1	0	1	1	1	1	1	0	0	0	1	0	0	0	0	0	0	0	1	0	0	0	0	1	0	1	0	0	0
X_citri_citri_LC048	1	1	0	1	1	1	1	0	0	1	0	1	1	1	1	0	1	1	1	1	1	0	1	1	1	1	1	0	0	0	1	0	0	0	0	0	0	0	1	0	0	0	0	1	0	1	0	0	0
X_citri_citri_LC80	1	1	0	1	1	1	1	0	0	1	0	1	1	1	1	0	1	1	1	1	1	0	1	1	1	1	1	0	0	0	1	0	0	0	0	0	0	0	1	0	0	0	0	1	0	1	0	0	0
X_citri_citri_LD71a	1	1	1	1	1	1	1	0	0	1	0	1	1	1	1	0	1	1	1	1	1	0	1	1	1	1	1	0	0	0	1	0	0	0	0	0	0	0	1	0	0	0	0	1	0	1	0	0	0
X_citri_citri_LE116_1	1	1	0	1	1	1	1	0	0	1	0	1	0	1	1	0	1	1	0	1	1	0	1	1	1	1	0	0	0	0	1	0	0	0	0	0	0	0	0	0	0	0	0	1	0	1	0	0	0
X_citri_citri_LE20_1	1	1	1	1	1	1	1	0	0	1	0	1	1	1	0	0	1	1	1	1	1	0	1	1	1	1	1	0	0	0	1	0	0	0	0	0	0	0	1	0	0	0	0	1	0	0	0	0	0
X_citri_citri_LE3_1	1	1	1	1	1	1	1	0	0	1	0	1	0	1	1	0	1	1	1	1	1	0	1	1	1	1	1	0	0	0	1	0	0	0	0	0	0	0	0	0	0	0	0	1	0	1	0	0	0
X_citri_citri_LG102	1	1	1	1	1	1	1	0	0	1	0	1	0	1	1	0	1	1	1	1	1	0	1	1	1	1	1	0	0	0	1	0	0	0	0	0	0	0	0	0	0	0	0	1	0	1	0	0	0
X_citri_citri_LG115	1	1	1	1	1	1	1	0	0	1	0	1	1	1	1	0	1	1	1	1	1	0	1	1	1	1	1	1	0	0	1	0	0	0	0	0	0	0	1	0	0	0	0	1	0	1	0	0	0
X_citri_citri_LG117	1	1	0	1	1	1	1	0	0	1	0	1	1	1	1	0	1	1	1	1	1	0	1	1	1	1	1	0	0	0	1	0	0	0	0	0	0	0	1	0	0	0	0	0	0	1	0	0	0
X_citri_citri_LG136_04	1	1	0	1	1	1	1	0	0	1	0	1	1	1	1	0	1	1	1	1	1	0	1	1	1	1	1	0	0	0	1	0	0	0	0	0	0	0	1	0	0	0	0	1	0	1	0	0	0
X_citri_citri_LG97	1	1	1	1	1	1	1	0	0	1	0	1	0	1	1	0	1	1	1	1	1	0	1	1	1	1	1	0	0	0	1	0	0	0	0	0	0	0	0	0	0	0	0	1	0	1	0	0	0
X_citri_citri_LG98	1	1	1	1	1	1	1	0	0	1	0	1	1	1	1	0	1	1	1	1	1	0	1	1	1	1	1	0	0	0	1	0	0	0	0	0	0	0	1	0	0	0	0	1	0	1	0	0	0
X_citri_citri_LH201	1	1	0	1	1	1	1	0	0	1	0	1	1	1	1	0	1	1	1	1	1	0	1	1	1	1	1	0	0	0	1	0	0	0	0	0	0	0	1	1	0	0	0	1	0	1	0	0	0
X_citri_citri_LH212	1	1	0	1	1	1	1	0	0	1	0	1	1	1	1	0	1	1	1	1	1	0	1	1	1	1	1	0	0	0	1	0	0	0	0	0	0	0	1	0	0	0	0	1	0	1	0	0	0
X_citri_citri_LH221	1	1	0	1	1	1	1	0	0	1	0	1	1	1	1	0	1	1	1	1	1	0	1	1	1	1	1	0	0	0	1	0	0	0	0	0	0	0	1	0	0	0	0	1	0	1	0	0	0
X_citri_citri_LH238	1	1	0	1	1	1	1	0	0	1	0	1	1	1	1	0	1	1	1	1	1	0	1	1	1	1	1	0	0	0	1	0	0	0	0	0	0	0	1	0	0	0	0	1	0	1	0	0	0
X_citri_citri_LH240	1	1	0	1	1	1	1	0	0	1	0	1	1	1	1	0	1	1	1	1	1	0	1	1	1	1	1	0	0	0	1	0	0	0	0	0	0	0	1	0	0	0	0	1	0	1	0	0	0
X_citri_citri_LH241	1	1	0	1	1	1	1	0	0	1	0	1	1	1	1	0	1	1	1	1	1	0	1	1	1	1	1	0	0	0	1	0	0	0	0	0	0	0	1	0	0	0	0	1	0	1	0	0	0
X_citri_citri_LH276	1	1	0	1	1	1	1	0	0	1	0	1	1	1	1	0	1	1	1	1	1	0	1	1	1	1	1	0	0	0	1	0	0	0	0	0	0	0	1	1	0	0	0	1	0	1	0	0	0
X_citri_citri_LH320	1	1	0	1	1	1	1	0	0	1	0	1	1	1	1	0	1	1	1	1	1	0	1	1	1	1	1	0	0	0	1	0	0	0	0	0	0	0	1	0	0	0	0	1	0	1	0	0	0
X_citri_citri_LH322	1	1	0	1	1	1	1	0	0	1	0	1	1	1	1	0	1	1	1	1	1	0	1	1	1	1	1	0	0	0	1	0	0	0	0	0	0	0	1	0	0	0	0	1	0	1	0	0	0
X_citri_citri_LH37_1	1	1	0	1	1	1	1	0	0	1	0	1	1	1	1	0	1	1	1	1	1	0	1	1	1	1	1	0	0	0	1	0	0	0	0	0	0	0	1	0	0	0	0	1	0	1	0	0	0
X_citri_citri_LI070_01	1	1	0	1	1	1	1	0	0	1	0	1	1	1	1	0	1	1	1	1	1	0	1	1	1	1	1	0	0	0	1	0	0	0	0	0	0	0	1	0	0	0	0	1	0	1	0	0	0
X_citri_citri_LI070_02	1	1	0	1	1	1	1	0	0	1	0	1	1	1	1	0	1	1	1	1	1	0	1	1	1	1	1	0	0	0	1	0	0	0	0	0	0	0	1	0	0	0	0	1	0	1	0	0	0
X_citri_citri_LI070_03	1	1	0	1	1	1	1	0	0	1	0	1	1	1	1	0	1	1	1	1	1	0	1	1	1	1	1	0	0	0	1	0	0	0	0	0	0	0	1	0	0	0	0	1	0	1	0	0	0
X_citri_citri_LI139_03	1	1	0	1	1	1	1	0	0	1	0	1	1	1	1	0	1	1	1	1	1	0	1	1	1	1	1	0	0	0	1	0	0	0	0	0	0	0	1	0	0	0	0	1	0	1	0	0	0
X_citri_citri_LI139_05	1	1	0	1	1	1	1	0	0	1	0	1	1	1	1	0	1	1	1	1	1	0	1	1	1	1	1	0	0	0	1	0	0	0	0	0	0	0	1	0	0	0	0	1	0	1	0	0	0
X_citri_citri_LI139_6	1	1	0	1	1	1	1	0	0	1	0	1	1	1	1	0	1	1	1	1	1	0	1	1	1	1	1	0	0	0	1	0	0	0	0	0	0	0	1	0	0	0	0	1	0	1	0	0	0
X_citri_citri_LI214_01	1	1	0	1	1	1	1	0	0	1	0	1	1	1	1	0	1	1	1	1	1	0	1	1	1	1	1	0	0	0	1	0	0	0	0	0	0	0	1	0	0	0	0	1	0	1	0	0	0
X_citri_citri_LI214_02	1	1	0	1	1	1	1	0	0	1	0	1	1	1	1	0	1	1	1	1	1	0	1	1	1	1	1	0	0	0	1	0	0	0	0	0	0	0	1	0	0	0	0	1	0	1	0	0	0
X_citri_citri_LI214_05	1	1	0	1	1	1	1	0	0	1	0	1	1	1	1	0	1	1	1	1	1	0	1	1	1	1	1	0	0	0	1	0	0	0	0	0	0	0	1	0	0	0	0	1	0	1	0	0	0
X_citri_citri_LI214_07	1	1	0	1	1	1	1	0	0	1	0	1	1	1	1	0	1	1	1	1	1	0	1	1	1	1	1	0	0	0	1	0	0	0	0	0	0	0	1	0	0	0	0	1	0	1	0	0	0
X_citri_citri_LI214_09	1	1	0	1	1	1	1	0	0	1	0	1	1	1	1	0	1	1	1	1	1	0	1	1	1	1	1	0	0	0	1	0	0	0	0	0	0	0	1	0	0	0	0	1	0	1	0	0	0
X_citri_citri_LI214_10	1	1	0	1	1	1	1	0	0	1	0	1	1	1	1	0	1	1	1	1	1	0	1	1	1	1	1	0	0	0	1	0	0	0	0	0	0	0	1	0	0	0	0	1	0	1	0	0	0
X_citri_citri_LJ001_1	1	1	0	1	1	1	1	0	0	1	0	1	1	1	1	0	1	1	1	1	1	0	1	1	1	1	1	0	0	0	1	0	0	0	0	0	0	0	1	0	0	0	0	1	0	1	0	0	0
X_citri_citri_LJ003_1	1	1	0	1	1	1	1	0	0	1	0	1	1	1	1	0	1	1	1	1	1	0	1	1	1	1	1	0	0	0	1	0	0	0	0	0	0	0	1	0	0	0	0	1	0	1	0	0	0
X_citri_citri_LJ125_01	1	1	0	1	1	1	1	0	0	1	0	1	1	1	1	0	1	1	1	1	1	0	1	1	1	1	1	0	0	0	1	0	0	0	0	0	0	0	1	0	0	0	0	1	0	1	0	0	0
X_citri_citri_LJ207_7	1	1	0	1	1	1	1	0	0	1	0	1	1	1	1	0	1	1	1	1	1	0	1	1	1	1	1	0	0	0	1	0	0	0	0	0	0	0	1	1	0	0	0	1	0	1	0	0	0
X_citri_citri_LJ225_01	1	1	0	1	1	1	1	0	0	1	0	1	1	1	1	0	1	1	1	1	1	0	1	1	1	1	1	0	0	0	1	0	0	0	0	0	0	0	1	0	0	0	0	1	0	1	0	0	0
X_citri_citri_LJ225_2	1	1	0	1	1	1	1	0	0	1	0	1	1	1	1	0	1	1	1	1	1	0	1	1	1	1	1	0	0	0	1	0	0	0	0	0	0	0	1	0	0	0	0	1	0	1	0	0	0
X_citri_citri_LJ226_02	1	1	0	1	1	1	1	0	0	1	0	1	1	1	1	0	1	1	1	1	1	0	1	1	1	1	1	0	0	0	1	0	0	0	0	0	0	0	1	0	0	0	0	1	0	1	0	0	0
X_citri_citri_LJ228_1	1	1	0	1	1	1	1	0	0	1	0	1	1	1	1	0	1	1	1	1	1	0	1	1	1	1	1	0	0	0	1	0	0	0	0	0	0	0	1	0	0	0	0	1	0	1	0	0	0
X_citri_citri_LJ229_06	1	1	0	1	1	1	1	0	0	1	0	1	1	1	1	0	1	1	1	1	1	0	1	1	1	1	1	0	0	0	1	0	0	0	0	0	0	0	1	0	0	0	0	1	0	1	0	0	0
X_citri_citri_LJ230_03	1	1	0	1	1	1	1	0	0	1	0	1	1	1	1	0	1	1	1	1	1	0	1	1	1	1	1	0	0	0	1	0	0	0	0	0	0	0	1	0	0	0	0	1	0	1	0	0	0
X_citri_citri_LJ231_09	1	1	0	1	1	1	1	0	0	1	0	1	1	1	1	0	1	1	1	1	1	0	1	1	1	1	1	0	0	0	1	0	0	0	0	0	0	0	1	0	0	0	0	1	0	1	0	0	0
X_citri_citri_LJ232_01	1	1	0	1	1	1	1	0	0	1	0	1	1	1	1	0	1	1	1	1	1	0	1	1	1	1	1	0	0	0	1	0	0	0	0	0	0	0	1	0	0	0	0	1	0	1	0	0	0
X_citri_citri_LJ232_05	1	1	0	1	1	1	1	0	0	1	0	1	1	1	1	0	1	1	1	1	1	0	1	1	1	1	1	0	0	0	1	0	0	0	0	0	0	0	1	0	0	0	0	1	0	1	0	0	0
X_citri_citri_LK126_01	1	1	0	1	1	1	1	0	0	1	0	1	1	1	1	0	1	1	1	1	1	0	1	1	1	1	1	0	0	0	1	0	0	0	0	0	0	0	1	0	0	0	0	1	0	1	0	0	0
X_citri_citri_LK126_02	1	1	0	1	1	1	1	0	0	1	0	1	1	1	1	0	1	1	1	1	1	0	1	1	1	1	1	0	0	0	1	0	0	0	0	0	0	0	1	0	0	0	0	1	0	1	0	0	0
X_citri_citri_LK126_03	1	1	0	1	1	1	1	0	0	1	0	1	1	1	1	0	1	1	1	1	1	0	1	1	1	1	1	0	0	0	1	0	0	0	0	0	0	0	1	0	0	0	0	1	0	1	0	0	0
X_citri_citri_LK127_01	1	1	0	1	1	1	1	0	0	1	0	1	1	1	1	0	1	1	1	1	1	0	1	1	1	1	1	0	0	0	1	0	0	0	0	0	0	0	1	0	0	0	0	1	0	1	0	0	0
X_citri_citri_LK127_03	1	1	0	1	1	1	1	0	0	1	0	1	1	1	1	0	1	1	1	1	1	0	1	1	1	1	1	0	0	0	1	0	0	0	0	0	0	0	1	0	0	0	0	1	0	1	0	0	0
X_citri_citri_LK128_01	1	1	0	1	1	1	1	0	0	1	0	1	1	1	1	0	1	1	1	1	1	0	1	1	1	1	1	0	0	0	1	0	0	0	0	0	0	0	1	0	0	0	0	1	0	1	0	0	0
X_citri_citri_LK128_02	1	1	0	1	1	1	1	0	0	1	0	1	1	1	1	0	1	1	1	1	1	0	1	1	1	1	1	0	0	0	1	0	0	0	0	0	0	0	1	0	0	0	0	1	0	1	0	0	0
X_citri_citri_LK129_03	1	1	0	1	1	1	1	0	0	1	0	1	1	1	1	0	1	1	1	1	1	0	1	1	1	1	1	0	0	0	1	0	0	0	0	0	0	0	1	0	0	0	0	1	0	1	0	0	0
X_citri_citri_LK130_04	1	1	0	1	1	1	1	0	0	1	0	1	1	1	1	0	1	1	1	1	1	0	1	1	1	1	1	0	0	0	1	0	0	0	0	0	0	0	1	0	0	0	0	1	0	1	0	0	0
X_citri_citri_LK130_06	1	1	0	1	1	1	1	0	0	1	0	1	1	1	1	0	1	1	1	1	1	0	1	1	1	1	1	0	0	0	1	0	0	0	0	0	0	0	1	0	0	0	0	1	0	1	0	0	0
X_citri_citri_LK130_09	1	1	0	1	1	1	1	0	0	1	0	1	1	1	1	0	1	1	1	1	1	0	1	1	1	1	1	0	0	0	1	0	0	0	0	0	0	0	1	1	0	0	0	1	0	1	0	0	0
X_citri_citri_LK130_11	1	1	0	1	1	1	1	0	0	1	0	1	1	1	1	0	1	1	1	1	1	0	1	1	1	1	1	0	0	0	1	0	0	0	0	0	0	0	1	0	0	0	0	1	0	1	0	0	0
X_citri_citri_LK131_01	1	1	0	1	1	1	1	0	0	1	0	1	1	1	1	0	1	1	1	1	1	0	1	1	1	1	1	0	0	0	1	0	0	0	0	0	0	0	1	0	0	0	0	1	0	1	0	0	0
X_citri_citri_LK131_04	1	1	0	1	1	1	1	0	0	1	0	1	1	1	1	0	1	1	1	1	1	0	1	1	1	1	1	0	0	0	1	0	0	0	0	0	0	0	1	0	0	0	0	1	0	1	0	0	0
X_citri_citri_LK131_10	1	1	0	1	1	1	1	0	0	1	0	1	1	1	1	0	1	1	1	1	1	0	1	1	1	1	1	0	0	0	1	0	0	0	0	0	0	0	1	0	0	0	0	1	0	1	0	0	0
X_citri_citri_LK132_03	1	1	0	1	1	1	1	0	0	1	0	1	1	1	1	0	1	1	1	1	1	0	1	1	1	1	1	0	0	0	1	0	0	0	0	0	0	0	1	0	0	0	0	1	0	1	0	0	0
X_citri_citri_LK132_08	1	1	0	1	1	1	1	0	0	1	0	1	1	1	1	0	1	1	1	1	1	0	1	1	1	1	1	0	0	0	1	0	0	0	0	0	0	0	1	0	0	0	0	1	0	1	0	0	0
X_citri_citri_LK135_03	1	1	0	1	1	1	1	0	0	1	0	1	1	1	1	0	1	1	1	1	1	0	1	1	1	1	1	0	0	0	1	0	0	0	0	0	0	0	1	0	0	0	0	1	0	1	0	0	0
X_citri_citri_LK136_01	1	1	0	1	1	1	1	0	0	1	0	1	1	1	1	0	1	1	1	1	1	0	1	1	1	1	1	0	0	0	1	0	0	0	0	0	0	0	1	0	0	0	0	1	0	1	0	0	0
X_citri_citri_LK136_04	1	1	0	1	1	1	1	0	0	1	0	1	1	1	1	0	1	1	1	1	1	0	1	1	1	1	1	0	0	0	1	0	0	0	0	0	0	0	1	0	0	0	0	1	0	1	0	0	0
X_citri_citri_LK136_05	1	1	0	1	1	1	1	0	0	1	0	1	1	1	1	0	0	1	1	1	1	0	1	1	1	1	1	0	0	0	1	0	0	0	0	0	0	0	1	1	0	0	0	1	0	1	0	0	0
X_citri_citri_LK136_08	1	1	0	1	1	1	1	0	0	1	0	1	1	1	1	0	1	1	1	1	1	0	1	1	1	1	1	0	0	0	1	0	0	0	0	0	0	0	1	0	0	0	0	1	0	1	0	0	0
X_citri_citri_LK137_01	1	1	0	1	1	1	1	0	0	1	0	1	1	1	1	0	1	1	1	1	1	0	1	1	1	1	1	0	0	0	1	0	0	0	0	0	0	0	1	1	0	0	0	1	0	1	0	0	0
X_citri_citri_LK137_02	1	1	0	1	1	1	1	0	0	1	0	1	1	1	1	0	1	1	1	1	1	0	1	1	1	1	1	0	0	0	1	0	0	0	0	0	0	0	1	0	0	0	0	1	0	1	0	0	0
X_citri_citri_LK141_03	1	1	0	1	1	1	1	0	0	1	0	1	1	1	1	0	1	1	1	1	1	0	1	1	1	1	1	0	0	0	1	0	0	0	0	0	0	0	1	0	0	0	0	1	0	1	0	0	0
X_citri_citri_LK141_09	1	1	0	1	1	1	1	0	0	1	0	1	1	1	1	0	1	1	1	1	1	0	1	1	1	1	1	0	0	0	1	0	0	0	0	0	0	0	1	0	0	0	0	1	0	1	0	0	0
X_citri_citri_LK141_15	1	1	0	1	1	1	1	0	0	1	0	1	1	1	1	0	1	1	1	1	1	0	1	1	1	1	1	0	0	0	1	0	0	0	0	0	0	0	1	0	0	0	0	1	0	1	0	0	0
X_citri_citri_LK142_04	1	1	0	1	1	1	1	0	0	1	0	1	1	1	1	0	1	1	1	1	1	0	1	1	1	1	1	0	0	0	1	0	0	0	0	0	0	0	1	0	0	0	0	1	0	1	0	0	0
X_citri_citri_LK144_08	1	1	0	1	1	1	1	0	0	1	0	1	1	1	1	0	1	1	1	1	1	0	1	1	1	1	1	0	0	0	1	0	0	0	0	0	0	0	1	0	0	0	0	1	0	1	0	0	0
X_citri_citri_LK145_07	1	1	0	1	1	1	1	0	0	1	0	1	1	1	1	0	1	1	1	1	1	0	1	1	1	1	1	0	0	0	1	0	0	0	0	0	0	0	1	0	0	0	0	1	0	1	0	0	0
X_citri_citri_LK145_10	1	1	0	1	1	1	1	0	0	1	0	1	1	1	1	0	1	1	1	1	1	0	1	1	1	1	1	0	0	0	1	0	0	0	0	0	0	0	1	0	0	0	0	1	0	1	0	0	0
X_citri_citri_LK145_14	1	1	0	1	1	1	0	0	0	1	0	1	1	1	1	0	1	1	1	1	1	0	1	1	1	1	1	0	0	0	1	0	0	0	0	0	0	0	1	1	0	0	0	1	0	1	0	0	0
X_citri_citri_LK148_03	1	1	0	1	1	1	1	0	0	1	0	1	1	1	1	0	1	1	1	1	1	0	1	1	1	1	1	0	0	0	1	0	0	0	0	0	0	0	1	0	0	0	0	1	0	1	0	0	0
X_citri_citri_LK169_01	1	1	0	1	1	1	1	0	0	1	0	1	1	1	1	0	1	1	1	1	1	0	1	1	1	1	1	0	0	0	1	0	0	0	0	0	0	0	1	0	0	0	0	1	0	1	0	0	0
X_citri_citri_LK169_03	1	1	0	1	1	1	1	0	0	1	0	1	1	1	1	0	1	1	1	1	1	0	1	1	1	1	1	0	0	0	1	0	0	0	0	0	0	0	1	1	0	0	0	1	0	1	0	0	0
X_citri_citri_LK169_04	1	1	0	1	1	1	1	0	0	1	0	1	1	1	1	0	1	1	1	1	1	0	1	1	1	1	1	0	0	0	1	0	0	0	0	0	0	0	1	0	0	0	0	1	0	1	0	0	0
X_citri_citri_LK170_01	1	1	0	1	1	1	1	0	0	1	0	1	1	1	1	0	1	1	1	1	1	0	1	1	1	1	1	0	0	0	1	0	0	0	0	0	0	0	1	0	0	0	0	1	0	1	0	0	0
X_citri_citri_LK170_03	1	1	0	1	1	1	1	0	0	1	0	1	1	1	1	0	1	1	1	1	1	0	1	1	1	1	1	0	0	0	1	0	0	0	0	0	0	0	1	0	0	0	0	1	0	1	0	0	0
X_citri_citri_LK170_05	1	1	0	1	1	1	1	0	0	1	0	1	1	1	1	0	1	1	1	1	1	0	1	1	1	1	1	0	0	0	1	0	0	0	0	0	0	0	1	0	0	0	0	1	0	1	0	0	0
X_citri_citri_LK171_01	1	1	0	1	1	1	1	0	0	1	0	1	1	1	1	0	1	1	1	1	1	0	1	1	1	1	1	0	0	0	1	0	0	0	0	0	0	0	1	0	0	0	0	1	0	1	0	0	0
X_citri_citri_LK171_02	1	1	0	1	1	1	1	0	0	1	0	1	1	1	1	0	1	1	1	1	1	0	1	1	1	1	1	0	0	0	1	0	0	0	0	0	0	0	1	0	0	0	0	1	0	1	0	0	0
X_citri_citri_LK172_01	1	1	0	1	1	1	1	0	0	1	0	1	1	1	1	0	1	1	1	1	1	0	1	1	1	1	1	0	0	0	1	0	0	0	0	0	0	0	1	0	0	0	0	1	0	1	0	0	0
X_citri_citri_LK172_02	1	1	0	1	1	1	1	0	0	1	0	1	1	1	1	0	1	1	1	1	1	0	1	1	1	1	1	0	0	0	1	0	0	0	0	0	0	0	1	0	0	0	0	1	0	1	0	0	0
X_citri_citri_LK173_01	1	1	0	1	1	1	1	0	0	1	0	1	1	1	1	0	1	1	1	1	1	0	1	1	1	1	1	0	0	0	1	0	0	0	0	0	0	0	1	0	0	0	0	1	0	1	0	0	0
X_citri_citri_LK173_02	1	1	0	1	1	1	1	0	0	1	0	1	1	1	1	0	1	1	1	1	1	0	1	1	1	1	1	0	0	0	1	0	0	0	0	0	0	0	1	0	0	0	0	1	0	1	0	0	0
X_citri_citri_LL068_04	1	1	0	1	1	1	1	0	0	1	0	1	1	1	1	0	1	1	1	1	1	0	1	1	1	1	1	0	0	0	1	0	0	0	0	0	0	0	1	0	0	0	0	1	0	1	0	0	0
X_citri_citri_LL068_06	1	1	0	1	1	1	1	0	0	1	0	1	1	1	1	0	1	1	1	1	1	0	1	1	1	1	1	0	0	0	1	0	0	0	0	0	0	0	1	0	0	0	0	1	0	1	0	0	0
X_citri_citri_LL068_07	1	1	0	1	1	1	1	0	0	1	0	1	1	1	1	0	1	1	1	1	1	0	1	1	1	1	1	0	0	0	1	0	0	0	0	0	0	0	1	0	0	0	0	1	0	1	0	0	0
X_citri_citri_LL074_04	1	1	0	1	1	1	1	0	0	1	0	1	1	1	1	0	1	1	1	1	1	0	1	1	1	1	1	0	0	0	1	0	0	0	0	0	0	0	1	0	0	0	0	1	0	1	0	0	0
X_citri_citri_LL074_4	1	1	0	1	1	1	1	0	0	1	0	1	1	1	1	0	1	1	1	1	1	0	1	1	1	1	1	0	0	0	1	0	0	0	0	0	0	0	1	1	0	0	0	1	0	1	0	0	0
X_citri_citri_LL082_03	1	1	0	1	1	1	1	0	0	1	0	1	1	1	1	0	1	1	1	1	1	0	1	1	1	1	1	0	0	0	1	0	0	0	0	0	0	0	1	0	0	0	0	1	0	1	0	0	0
X_citri_citri_LL082_04	1	1	0	1	1	1	1	0	0	1	0	1	1	1	1	0	1	1	1	1	1	0	1	1	1	1	1	0	0	0	1	0	0	0	0	0	0	0	1	0	0	0	0	1	0	1	0	0	0
X_citri_citri_LL082_13	1	1	0	1	1	1	1	0	0	1	0	1	1	1	1	0	1	1	1	1	1	0	1	1	1	1	1	0	0	0	1	0	0	0	0	0	0	0	1	0	0	0	0	1	0	1	0	0	0
X_citri_citri_LL082_15	1	1	0	1	1	1	1	0	0	1	0	1	1	1	1	0	1	1	1	1	1	0	1	1	1	1	1	0	0	0	1	0	0	0	0	0	0	0	1	0	0	0	0	1	0	1	0	0	0
X_citri_citri_LL082_16	1	1	0	1	1	1	1	0	0	1	0	1	1	1	1	0	1	1	1	1	1	0	1	1	1	1	1	0	0	0	1	0	0	0	0	0	0	0	1	0	0	0	0	1	0	1	0	0	0
X_citri_citri_LL082_18	1	1	0	1	1	1	1	0	0	1	0	1	1	1	1	0	1	1	1	1	1	0	1	1	1	1	1	0	0	0	1	0	0	0	0	0	0	0	1	0	0	0	0	1	0	1	0	0	0
X_citri_citri_LL082_21	1	1	0	1	1	1	1	0	0	1	0	1	1	1	1	0	1	1	1	1	1	0	1	1	1	1	1	0	0	0	1	0	0	0	0	0	0	0	1	0	0	0	0	1	0	1	0	0	0
X_citri_citri_LL082_25	1	1	0	1	1	1	1	0	0	1	0	1	1	1	1	0	1	1	1	1	1	0	1	1	1	1	1	0	0	0	1	0	0	0	0	0	0	0	1	0	0	0	0	1	0	1	0	0	0
X_citri_citri_LL085_02	1	1	0	1	1	1	1	0	0	1	0	1	1	1	1	0	1	1	1	1	1	0	1	1	1	1	1	0	0	0	1	0	0	0	0	0	0	0	1	0	0	0	0	1	0	1	0	0	0
X_citri_citri_LL085_03	1	1	0	1	1	1	1	0	0	1	0	1	1	1	1	0	1	1	1	1	1	0	1	1	1	1	1	0	0	0	1	0	0	0	0	0	0	0	1	0	0	0	0	1	0	1	0	0	0
X_citri_citri_LL087_01	1	1	0	1	1	1	1	0	0	1	0	1	1	1	1	0	1	1	1	1	1	0	1	1	1	1	1	0	0	0	1	0	0	0	0	0	0	0	1	0	0	0	0	1	0	1	0	0	0
X_citri_citri_LL087_02	1	1	0	1	1	1	1	0	0	1	0	1	1	1	1	0	1	1	1	1	1	0	1	1	1	1	1	0	0	0	1	0	0	0	0	0	0	0	1	0	0	0	0	1	0	1	0	0	0
X_citri_citri_LL095_02	1	1	0	1	1	1	1	0	0	1	0	1	1	1	1	0	1	1	1	1	1	0	1	1	1	1	1	0	0	0	1	0	0	0	0	0	0	0	1	0	0	0	0	1	0	1	0	0	0
X_citri_citri_LL095_08	1	1	0	1	1	1	1	0	0	1	0	1	1	1	1	0	1	1	1	1	1	0	1	1	1	1	1	0	0	0	1	0	0	0	0	0	0	0	1	0	0	0	0	1	0	1	0	0	0
X_citri_citri_LL095_20	1	1	0	1	1	1	1	0	0	1	0	1	1	1	1	0	1	1	1	1	1	0	1	1	1	1	1	0	0	0	1	0	0	0	0	0	0	0	1	0	0	0	0	1	0	1	0	0	0
X_citri_citri_LL096_06	1	1	0	1	1	1	1	0	0	1	0	1	1	1	1	0	1	1	1	1	1	0	1	1	1	1	1	0	0	0	1	0	0	0	0	0	0	0	1	0	0	0	0	1	0	1	0	0	0
X_citri_citri_LL096_08	1	1	0	1	1	1	1	0	0	1	0	1	1	1	1	0	1	1	1	1	1	0	1	1	1	1	1	0	0	0	1	0	0	0	0	0	0	0	1	0	0	0	0	1	0	1	0	0	0
X_citri_citri_LL096_09	1	1	0	1	1	1	1	0	0	1	0	1	1	1	1	0	1	1	1	1	1	0	1	1	1	1	1	0	0	0	1	0	0	0	0	0	0	0	1	0	0	0	0	1	0	1	0	0	0
X_citri_citri_LL096_13	1	1	0	1	1	1	1	0	0	1	0	1	1	1	1	0	1	1	1	1	1	0	1	1	1	1	1	0	0	0	1	0	0	0	0	0	0	0	1	0	0	0	0	1	0	1	0	0	0
X_citri_citri_LL098_02	1	1	0	1	1	1	1	0	0	1	0	1	1	1	1	0	1	1	1	1	1	0	1	1	1	1	1	0	0	0	1	0	0	0	0	0	0	0	1	1	0	0	0	1	0	1	0	0	0
X_citri_citri_LL100_12	1	1	0	1	1	1	1	0	0	1	0	1	1	1	1	0	1	1	1	1	1	0	1	1	1	1	1	0	0	0	1	0	0	0	0	0	0	0	1	0	0	0	0	1	0	1	0	0	0
X_citri_citri_LL102_02	1	1	0	1	1	1	1	0	0	1	0	1	1	1	1	0	1	1	1	1	1	0	1	1	1	1	1	0	0	0	1	0	0	0	0	0	0	0	1	0	0	0	0	1	0	1	0	0	0
X_citri_citri_LL111_06	1	1	0	1	1	1	1	0	0	1	0	1	1	1	1	0	1	1	1	1	1	0	1	1	1	1	1	0	0	0	1	0	0	0	0	0	0	0	1	0	0	0	0	1	0	1	0	0	0
X_citri_citri_LL115_09	1	1	0	1	1	1	1	0	0	1	0	1	1	1	1	0	1	1	1	1	1	0	1	1	1	1	1	0	0	0	1	0	0	0	0	0	0	0	1	1	0	0	0	1	0	1	0	0	0
X_citri_citri_LL115_17	1	1	0	1	1	1	1	0	0	1	0	1	1	1	1	0	1	1	1	1	1	0	1	1	1	1	1	0	0	0	1	0	0	0	0	0	0	0	1	0	0	0	0	1	0	1	0	0	0
X_citri_citri_LL115_20	1	1	0	1	1	1	1	0	0	1	0	1	1	1	1	0	1	1	1	1	1	0	1	1	1	1	1	0	0	0	1	0	0	0	0	0	0	0	1	0	0	0	0	1	0	1	0	0	0
X_citri_citri_LL124_01	1	1	0	1	1	1	1	0	0	1	0	1	1	1	1	0	1	1	1	1	1	0	1	1	1	1	1	0	0	0	1	0	0	0	0	0	0	0	1	0	0	0	0	1	0	1	0	0	0
X_citri_citri_LL131_03	1	1	0	1	1	1	1	0	0	1	0	1	1	1	1	0	1	1	1	1	1	0	1	1	1	1	1	0	0	0	1	0	0	0	0	0	0	0	1	0	0	0	0	1	0	1	0	0	0
X_citri_citri_LL132_01	1	1	0	1	1	1	1	0	0	1	0	1	1	1	1	0	1	1	1	1	1	0	1	1	1	1	1	0	0	0	1	0	0	0	0	0	0	0	1	0	0	0	0	1	0	1	0	0	0
X_citri_citri_LL162_01	1	1	0	1	1	1	1	0	0	1	0	1	1	1	1	0	1	1	1	1	1	0	1	1	1	1	1	0	0	0	1	0	0	0	0	0	0	0	1	0	0	0	0	1	0	1	0	0	0
X_citri_citri_LL164_02	1	1	0	1	1	1	1	0	0	1	0	1	1	1	1	0	1	1	1	1	1	0	1	1	1	1	1	0	0	0	1	0	0	0	0	0	0	0	1	0	0	0	0	1	0	1	0	0	0
X_citri_citri_LL174_01	1	1	0	1	1	1	1	0	0	1	0	1	1	1	1	0	1	1	1	1	1	0	1	1	1	1	1	0	0	0	1	0	0	0	0	0	0	0	1	0	0	0	0	1	0	1	0	0	0
X_citri_citri_LL174_02	1	1	0	1	1	1	1	0	0	1	0	1	1	1	1	0	1	1	1	1	1	0	1	1	1	1	1	0	0	0	1	0	0	0	0	0	0	0	1	0	0	0	0	1	0	1	0	0	0
X_citri_citri_LL174_04	1	1	0	1	1	1	1	0	0	1	0	1	1	1	1	0	1	1	1	1	1	0	1	1	1	1	1	0	0	0	1	0	0	0	0	0	0	0	1	0	0	0	0	1	0	1	0	0	0
X_citri_citri_LL174_05	1	1	0	1	1	1	1	0	0	1	0	1	1	1	1	0	1	1	1	1	1	0	1	1	1	1	1	0	0	0	1	0	0	0	0	0	0	0	1	1	0	0	0	1	0	1	0	0	0
X_citri_citri_LL186_5	1	1	0	1	1	1	1	0	0	1	0	1	1	1	1	0	1	1	1	1	1	0	1	1	1	1	1	0	0	0	1	0	0	0	0	0	0	0	1	0	0	0	0	1	0	1	0	0	0
X_citri_citri_LM053_06	1	1	0	1	1	1	1	0	0	1	0	1	1	1	1	0	1	1	1	1	1	0	1	1	1	1	1	0	0	0	1	0	0	0	0	0	0	0	1	0	0	0	0	1	0	1	0	0	0
X_citri_citri_LM053_07	1	1	0	1	1	1	1	0	0	1	0	1	1	1	1	0	1	1	1	1	1	0	1	1	1	1	1	0	0	0	1	0	0	0	0	0	0	0	1	0	0	0	0	1	0	1	0	0	0
X_citri_citri_LM054_06	1	1	0	1	1	1	1	0	0	1	0	1	1	1	1	0	1	1	1	1	1	0	1	1	1	1	1	0	0	0	1	0	0	0	0	0	0	0	1	0	0	0	0	1	0	1	0	0	0
X_citri_citri_LM054_17	1	1	0	1	1	1	1	0	0	1	0	1	1	1	1	0	1	1	1	1	1	0	1	1	1	1	1	0	0	0	1	0	0	0	0	0	0	0	1	0	0	0	0	1	0	1	0	0	0
X_citri_citri_LM055_08	1	1	0	1	1	1	1	0	0	1	0	1	1	1	1	0	1	1	1	1	1	0	1	1	1	1	1	0	0	0	1	0	0	0	0	0	0	0	1	0	0	0	0	1	0	1	0	0	0
X_citri_citri_LM057_04	1	1	0	1	1	1	1	0	0	1	0	1	1	1	1	0	1	1	1	1	1	0	1	1	1	1	1	0	0	0	1	0	0	0	0	0	0	0	1	0	0	0	0	1	0	1	0	0	0
X_citri_citri_LM057_14	1	1	0	1	1	1	1	0	0	1	0	1	1	1	1	0	1	1	1	1	1	0	1	1	1	1	1	0	0	0	1	0	0	0	0	0	0	0	1	0	0	0	0	1	0	1	0	0	0
X_citri_citri_LM057_15	1	1	0	1	1	1	1	0	0	1	0	1	1	1	1	0	1	1	1	1	1	0	1	1	1	1	1	0	0	0	1	0	0	0	0	0	0	0	1	0	0	0	0	1	0	1	0	0	0
X_citri_citri_LM069_01	1	1	0	1	1	1	1	0	0	1	0	1	1	1	1	0	1	1	1	1	1	0	1	1	1	1	1	0	0	0	1	0	0	0	0	0	0	0	1	0	0	0	0	1	0	1	0	0	0
X_citri_citri_LM070	1	1	0	1	1	1	1	0	0	1	0	1	1	1	1	0	1	1	1	1	1	0	1	1	1	1	1	0	0	0	1	0	0	0	0	0	0	0	1	0	0	0	0	1	0	1	0	0	0
X_citri_citri_LM088_18	1	1	0	1	1	1	1	0	0	1	0	1	1	1	1	0	1	1	1	1	1	0	1	1	1	1	1	0	0	0	1	0	0	0	0	0	0	0	1	0	0	0	0	1	0	1	0	0	0
X_citri_citri_LM088_20	1	1	0	1	1	1	1	0	0	1	0	1	1	1	1	0	1	1	1	1	1	0	1	1	1	1	1	0	0	0	1	0	0	0	0	0	0	0	1	0	0	0	0	1	0	1	0	0	0
X_citri_citri_LM088_25	1	1	0	1	1	1	1	0	0	1	0	1	1	1	1	0	1	1	1	1	1	0	1	1	1	1	1	0	0	0	1	0	0	0	0	0	0	0	1	0	0	0	0	1	0	1	0	0	0
X_citri_citri_LM088_28	1	1	0	1	1	1	1	0	0	1	0	1	1	1	1	0	1	1	1	1	1	0	1	1	1	1	1	0	0	0	1	0	0	0	0	0	0	0	1	0	0	0	0	1	0	1	0	0	0
X_citri_citri_LM088_37	1	1	0	1	1	1	1	0	0	1	0	1	1	1	1	0	1	1	1	1	1	0	1	1	1	1	1	0	0	0	1	0	0	0	0	0	0	0	1	0	0	0	0	1	0	1	0	0	0
X_citri_citri_LM088_40	1	1	0	1	1	1	1	0	0	1	0	1	1	1	1	0	1	1	1	1	1	0	1	1	1	1	1	0	0	0	1	0	0	0	0	0	0	0	1	0	0	0	0	1	0	1	0	0	0
X_citri_citri_LM088_42	1	1	0	1	1	1	1	0	0	1	0	1	1	1	1	0	1	1	1	1	1	0	1	1	1	1	1	0	0	0	1	0	0	0	0	0	0	0	1	0	0	0	0	1	0	1	0	0	0
X_citri_citri_LM089_02	1	1	0	1	1	1	1	0	0	1	0	1	1	1	1	0	1	1	1	1	1	0	1	1	1	1	1	0	0	0	1	0	0	0	0	0	0	0	1	0	0	0	0	1	0	1	0	0	0
X_citri_citri_LM089_06	1	1	0	1	1	1	1	0	0	1	0	1	1	1	1	0	1	1	1	1	1	0	1	1	1	1	1	0	0	0	1	0	0	0	0	0	0	0	1	0	0	0	0	1	0	1	0	0	0
X_citri_citri_LM089_20	1	1	0	1	1	1	1	0	0	1	0	1	1	1	1	0	1	1	1	1	1	0	1	1	1	1	1	0	0	0	1	0	0	0	0	0	0	0	1	1	0	0	0	1	0	1	0	0	0
X_citri_citri_LM089_41	1	1	0	1	1	1	1	0	0	1	0	1	1	1	1	0	1	1	1	1	1	0	1	1	1	1	1	0	0	0	1	0	0	0	0	0	0	0	1	0	0	0	0	1	0	1	0	0	0
X_citri_citri_LM089_42	1	1	0	1	1	1	1	0	0	1	0	1	1	1	1	0	1	1	1	1	1	0	1	1	1	1	1	0	0	0	1	0	0	0	0	0	0	0	1	0	0	0	0	1	0	1	0	0	0
X_citri_citri_LM090_02	1	1	0	1	1	1	1	0	0	1	0	1	1	1	1	0	1	1	1	1	1	0	1	1	1	1	1	0	0	0	1	0	0	0	0	0	0	0	1	0	0	0	0	1	0	1	0	0	0
X_citri_citri_LM095_04	1	1	0	1	1	1	1	0	0	1	0	1	1	1	1	0	1	1	1	0	1	0	1	1	1	1	1	0	0	0	1	0	0	0	0	0	0	0	1	1	0	0	0	1	0	1	0	0	0
X_citri_citri_LM095_05	1	1	0	1	1	1	1	0	0	1	0	1	1	1	1	0	1	1	1	1	1	0	1	1	1	1	1	0	0	0	1	0	0	0	0	0	0	0	1	0	0	0	0	1	0	1	0	0	0
X_citri_citri_LM095_07	1	1	0	1	1	1	1	0	0	1	0	1	1	1	1	0	1	1	1	1	1	0	1	1	1	1	1	0	0	0	1	0	0	0	0	0	0	0	1	0	0	0	0	1	0	1	0	0	0
X_citri_citri_LM095_11	1	1	0	1	1	1	1	0	0	1	0	1	1	1	1	0	1	1	1	1	1	0	1	1	1	1	1	0	0	0	1	0	0	0	0	0	0	0	1	0	0	0	0	1	0	1	0	0	0
X_citri_citri_LM095_14	1	1	0	1	1	1	1	0	0	1	0	1	1	1	1	0	1	1	1	1	1	0	1	1	1	1	1	0	0	0	1	0	0	0	0	0	0	0	1	0	0	0	0	1	0	1	0	0	0
X_citri_citri_LM096_03	1	1	0	1	1	1	1	0	0	1	0	1	1	1	1	0	1	1	1	1	1	0	1	1	1	1	1	0	0	0	1	0	0	0	0	0	0	0	1	0	0	0	0	1	0	1	0	0	0
X_citri_citri_LM096_08	1	1	0	1	1	1	1	0	0	1	0	1	1	1	1	0	1	1	1	0	1	0	1	1	1	1	1	0	0	0	1	0	0	0	0	0	0	0	1	1	0	0	0	1	0	1	0	0	0
X_citri_citri_LM096_09	1	1	0	1	1	1	1	0	0	1	0	1	1	1	1	0	1	1	1	1	1	0	1	1	1	1	1	0	0	0	1	0	0	0	0	0	0	0	1	0	0	0	0	1	0	1	0	0	0
X_citri_citri_LM097_01	1	1	0	1	1	1	1	0	0	1	0	1	1	1	1	0	1	1	1	1	1	0	1	1	1	1	1	0	0	0	1	0	0	0	0	0	0	0	1	0	0	0	0	1	0	1	0	0	0
X_citri_citri_LM121_01	1	1	0	1	1	1	1	0	0	1	0	1	1	1	1	0	1	1	1	1	1	0	1	1	1	1	1	0	0	0	1	0	0	0	0	0	0	0	1	0	0	0	0	1	0	1	0	0	0
X_citri_citri_LM121_02	1	1	0	1	1	1	1	0	0	1	0	1	1	1	1	0	1	1	1	1	1	0	1	1	1	1	1	0	0	0	1	0	0	0	0	0	0	0	1	0	0	0	0	1	0	1	0	0	0
X_citri_citri_LM121_31	1	1	0	1	1	1	1	0	0	1	0	1	1	1	1	0	1	1	1	1	1	0	1	1	1	1	1	0	0	0	1	0	0	0	0	0	0	0	1	0	0	0	0	1	0	1	0	0	0
X_citri_citri_LM121_41	1	1	0	1	1	1	1	0	0	1	0	1	1	1	1	0	1	1	1	1	1	0	1	1	1	1	1	0	0	0	1	0	0	0	0	0	0	0	1	0	0	0	0	1	0	1	0	0	0
X_citri_citri_LM121_42	1	1	0	1	1	1	1	0	0	1	0	1	1	1	1	0	1	1	1	1	1	0	1	1	1	1	1	0	0	0	1	0	0	0	0	0	0	0	1	0	0	0	0	1	0	1	0	0	0
X_citri_citri_LM158	1	1	0	1	1	1	1	0	0	1	0	1	1	1	1	0	1	1	1	1	1	0	1	1	1	1	1	0	0	0	1	0	0	0	0	0	0	0	1	0	0	0	0	1	0	1	0	0	0
X_citri_citri_LM169	1	1	0	1	1	1	1	0	0	1	0	1	1	1	1	0	1	1	1	1	1	0	1	1	1	1	1	0	0	0	1	0	0	0	0	0	0	0	1	0	0	0	0	1	0	1	0	0	0
X_citri_citri_LM180	1	1	0	1	1	1	1	0	0	1	0	1	1	1	1	0	1	1	1	1	1	0	1	1	1	1	1	0	0	0	1	0	0	0	0	0	0	0	1	1	0	0	0	1	0	1	0	0	0
X_citri_citri_LM184	1	1	0	1	1	1	1	0	0	1	0	1	1	1	1	0	1	1	1	1	1	0	1	1	1	1	1	0	0	0	1	0	0	0	0	0	0	0	1	0	0	0	0	1	0	1	0	0	0
X_citri_citri_LM198	1	1	0	1	1	1	1	0	0	1	0	1	1	1	1	0	1	1	1	1	1	0	1	1	1	1	1	0	0	0	1	0	0	0	0	0	0	0	1	0	0	0	0	1	0	1	0	0	0
X_citri_citri_LM199	1	1	0	1	1	1	1	0	0	1	0	1	1	1	1	0	1	1	1	1	1	0	1	1	1	1	1	0	0	0	1	0	0	0	0	0	0	0	1	1	0	0	0	1	0	1	0	0	0
X_citri_citri_LM205	1	1	0	1	1	1	1	0	0	1	0	1	1	1	1	0	1	1	1	1	1	0	1	1	1	1	1	0	0	0	1	0	0	0	0	0	0	0	1	0	0	0	0	1	0	1	0	0	0
X_citri_citri_LM229	1	1	0	1	1	1	1	0	0	1	0	1	1	1	1	0	1	1	1	1	1	0	1	1	1	1	1	0	0	0	1	0	0	0	0	0	0	0	1	0	0	0	0	1	0	1	0	0	0
X_citri_citri_LM358_02	1	1	0	1	1	1	1	0	0	1	0	1	1	1	1	0	1	1	1	1	1	0	1	1	1	1	1	0	0	0	1	0	0	0	0	0	0	0	1	0	0	0	0	1	0	1	0	0	0
X_citri_citri_LM358_08	1	1	0	1	1	1	1	0	0	1	0	1	1	1	1	0	1	1	1	1	1	0	1	1	1	1	1	0	0	0	1	0	0	0	0	0	0	0	1	0	0	0	0	1	0	1	0	0	0
X_citri_citri_LM358_13	1	1	0	1	1	1	1	0	0	1	0	1	1	1	1	0	1	1	1	1	1	0	1	1	1	1	1	0	0	0	1	0	0	0	0	0	0	0	1	0	0	0	0	1	0	1	0	0	0
X_citri_citri_LM358_18	1	1	0	1	1	1	1	0	0	1	0	1	1	1	1	0	1	1	1	1	1	0	1	1	1	1	1	0	0	0	1	0	0	0	0	0	0	0	1	0	0	0	0	1	0	1	0	0	0
X_citri_citri_LM358_22	1	1	0	1	1	1	1	0	0	1	0	1	1	1	1	0	1	1	1	1	1	0	1	1	1	1	1	0	0	0	1	0	0	0	0	0	0	0	1	0	0	0	0	1	0	1	0	0	0
X_citri_citri_LMG9322	1	1	0	1	1	1	1	0	0	1	0	1	1	1	1	0	1	1	1	1	1	0	1	1	1	1	1	0	0	0	1	0	0	0	0	0	0	0	1	0	0	0	0	1	0	1	0	0	0
X_citri_citri_LN003_10	1	1	0	1	1	1	1	0	0	1	0	1	1	1	1	0	1	1	1	1	1	0	1	1	1	1	1	0	0	0	1	0	0	0	0	0	0	0	1	0	0	0	0	1	0	1	0	0	0
X_citri_citri_LN003_17	1	1	0	1	1	1	1	0	0	1	0	1	1	1	1	0	1	1	1	1	1	0	1	1	1	1	1	0	0	0	1	0	0	0	0	0	0	0	1	0	0	0	0	1	0	1	0	0	0
X_citri_citri_LN005_04	1	1	0	1	1	1	1	0	0	1	0	1	1	1	1	0	1	1	1	1	1	0	1	1	1	1	1	0	0	0	1	0	0	0	0	0	0	0	1	0	0	0	0	1	0	1	0	0	0
X_citri_citri_LN005_07	1	1	0	1	1	1	1	0	0	1	0	1	1	1	1	0	1	1	1	1	1	0	1	1	1	1	1	0	0	0	1	0	0	0	0	0	0	0	1	0	0	0	0	1	0	1	0	0	0
X_citri_citri_LN006_01	1	1	0	1	1	1	1	0	0	1	0	1	1	1	1	0	1	1	1	1	1	0	1	1	1	1	1	0	0	0	1	0	0	0	0	0	0	0	1	0	0	0	0	1	0	1	0	0	0
X_citri_citri_LN006_18	1	1	0	1	1	1	1	0	0	1	0	1	1	1	1	0	1	1	1	1	1	0	1	1	1	1	1	0	0	0	1	0	0	0	0	0	0	0	1	1	0	0	0	1	0	1	0	0	0
X_citri_citri_LN007_02	1	1	0	1	1	1	1	0	0	1	0	1	1	1	1	0	1	1	1	1	1	0	1	1	1	1	1	0	0	0	1	0	0	0	0	0	0	0	1	0	0	0	0	1	0	1	0	0	0
X_citri_citri_LN007_03	1	1	0	1	1	1	1	0	0	1	0	1	1	1	1	0	1	1	1	1	1	0	1	1	1	1	1	0	0	0	1	0	0	0	0	0	0	0	1	0	0	0	0	1	0	1	0	0	0
X_citri_citri_LN007_05	1	1	0	1	1	1	1	0	0	1	0	1	1	1	1	0	1	1	1	1	1	0	1	1	1	1	1	0	0	0	1	0	0	0	0	0	0	0	1	0	0	0	0	1	0	1	0	0	0
X_citri_citri_LN007_07	1	1	0	1	1	1	1	0	0	1	0	1	1	1	1	0	1	1	1	1	1	0	1	1	1	1	1	0	0	0	1	0	0	0	0	0	0	0	1	0	0	0	0	1	0	1	0	0	0
X_citri_citri_LN007_09	1	1	0	1	1	1	1	0	0	1	0	1	1	1	1	0	1	1	1	1	1	0	1	1	1	1	1	0	0	0	1	0	0	0	0	0	0	0	1	0	0	0	0	1	0	1	0	0	0
X_citri_citri_LN007_10	1	1	0	1	1	1	1	0	0	1	0	1	1	1	1	0	1	1	1	1	1	0	1	1	1	1	1	0	0	0	1	0	0	0	0	0	0	0	1	0	0	0	0	1	0	1	0	0	0
X_citri_citri_LP027_03	1	1	0	1	1	1	1	0	0	1	0	1	1	1	1	0	1	1	1	1	1	0	1	1	1	1	1	0	0	0	1	0	0	0	0	0	0	0	1	0	0	0	0	1	0	1	0	0	0
X_citri_citri_LP027_05	1	1	0	1	1	1	1	0	0	1	0	1	1	1	1	0	1	1	1	1	1	0	1	1	1	1	1	0	0	0	1	0	0	0	0	0	0	0	1	0	0	0	0	1	0	1	0	0	0
X_citri_citri_LP027_13	1	1	0	1	1	1	1	0	0	1	0	1	1	1	1	0	1	1	1	1	1	0	1	1	1	1	1	0	0	0	1	0	0	0	0	0	0	0	1	0	0	0	0	1	0	1	0	0	0
X_citri_citri_LP028_03	1	1	0	1	1	1	1	0	0	1	0	1	1	1	1	0	1	1	1	1	1	0	1	1	1	1	1	0	0	0	1	0	0	0	0	0	0	0	1	0	0	0	0	1	0	1	0	0	0
X_citri_citri_LP028_05	1	1	0	1	1	1	1	0	0	1	0	1	1	1	1	0	1	1	1	1	1	0	1	1	1	1	1	0	0	0	1	0	0	0	0	0	0	0	1	0	0	0	0	1	0	1	0	0	0
X_citri_citri_LP028_06	1	1	0	1	1	1	1	0	0	1	0	1	1	1	1	0	1	1	1	1	1	0	1	1	1	1	1	0	0	0	1	0	0	0	0	0	0	0	1	0	0	0	0	1	0	1	0	0	0
X_citri_citri_LP029_13	1	1	0	1	1	1	1	0	0	1	0	1	1	1	1	0	1	1	1	1	1	0	1	1	1	1	1	0	0	0	1	0	0	0	0	0	0	0	1	0	0	0	0	1	0	1	0	0	0
X_citri_citri_LP029_15	1	1	0	1	1	1	1	0	0	1	0	1	1	1	1	0	1	1	1	1	1	0	1	1	1	1	1	0	0	0	1	0	0	0	0	0	0	0	1	0	0	0	0	1	0	1	0	0	0
X_citri_citri_LP030_1	1	1	0	1	1	1	1	0	0	1	0	1	1	1	1	0	1	1	1	1	1	0	1	1	1	1	1	0	0	0	1	0	0	0	0	0	0	0	1	0	0	0	0	1	0	1	0	0	0
X_citri_citri_LP031_1	1	1	0	1	1	1	1	0	0	1	0	1	1	1	1	0	1	1	1	1	1	0	1	1	1	1	1	0	0	0	1	0	0	0	0	0	0	0	1	0	0	0	0	1	0	1	0	0	0
X_citri_citri_LP032_1	1	1	0	1	1	1	1	0	0	1	0	1	1	1	1	0	1	1	1	1	1	0	1	1	1	1	1	0	0	0	1	0	0	0	0	0	0	0	1	0	0	0	0	1	0	1	0	0	0
X_citri_citri_LP033_1	1	1	0	1	1	1	1	0	0	1	0	1	1	1	1	0	1	1	1	1	1	0	1	1	1	1	1	0	0	0	1	0	0	0	0	0	0	0	1	0	0	0	0	1	0	1	0	0	0
X_citri_citri_LP034_1	1	1	0	1	1	1	1	0	0	1	0	1	1	1	1	0	1	1	1	1	1	0	1	1	1	1	1	0	0	0	1	0	0	0	0	0	0	0	1	0	0	0	0	1	0	1	0	0	0
X_citri_citri_LP035_1	1	1	0	1	1	1	1	0	0	1	0	1	1	1	1	0	1	1	1	1	1	0	1	1	1	1	1	0	0	0	1	0	0	0	0	0	0	0	1	0	0	0	0	1	0	1	0	0	0
X_citri_citri_LP036_1	1	1	0	1	1	1	1	0	0	1	0	1	1	1	1	0	1	1	1	1	1	0	1	1	1	1	1	0	0	0	1	0	0	0	0	0	0	0	1	0	0	0	0	1	0	1	0	0	0
X_citri_citri_MN10	1	1	0	1	1	1	1	0	0	1	0	1	1	1	1	0	1	1	1	1	1	0	1	1	1	1	1	0	0	0	1	0	0	0	0	0	0	0	1	1	0	0	0	1	0	1	0	0	0
X_citri_citri_MN11	1	1	0	1	1	1	1	0	0	1	0	1	1	1	1	0	1	1	1	1	1	0	1	1	1	1	1	0	0	0	1	0	0	0	0	0	0	0	1	1	0	0	0	1	0	1	0	0	0
X_citri_citri_MN12	1	1	0	1	1	1	1	0	0	1	0	1	1	1	1	0	1	1	1	1	1	0	1	1	1	1	1	0	0	0	1	0	0	0	0	0	0	0	1	1	0	0	0	1	0	1	0	0	0
X_citri_citri_NCPPB211	1	1	0	1	1	1	1	0	0	1	0	1	1	1	1	0	1	1	1	1	1	0	1	1	1	1	1	0	0	0	1	0	0	0	0	0	0	0	1	0	0	0	0	1	0	1	0	0	0
X_citri_citri_NCPPB226	1	1	0	1	1	1	1	0	0	1	0	1	1	1	1	0	1	1	1	1	1	0	1	1	1	1	1	0	0	0	1	0	0	0	0	0	0	0	1	0	0	0	0	1	0	1	0	0	0
X_citri_citri_NCPPB3562	1	1	1	1	1	1	1	0	0	1	0	1	1	1	1	0	1	1	1	1	1	0	1	1	1	1	1	0	0	0	1	0	0	0	0	0	0	0	1	0	0	0	0	1	0	1	0	0	0
X_citri_citri_NCPPB3607	1	1	1	1	1	1	1	0	0	1	0	1	1	1	1	0	1	1	1	1	1	0	1	1	1	1	1	0	0	0	1	0	0	0	0	0	0	0	1	0	0	0	0	1	0	0	0	0	0
X_citri_citri_NCPPB3608	1	1	1	1	1	1	1	0	0	1	0	1	1	1	1	0	1	1	1	1	1	0	1	1	1	1	1	1	0	0	1	0	0	0	0	0	0	0	1	0	0	0	0	1	0	1	0	0	0
X_citri_citri_NCPPB3610	1	1	0	1	1	1	1	0	0	1	0	1	0	1	1	0	0	1	1	1	1	0	1	1	1	1	0	0	0	0	1	0	0	0	0	0	0	0	0	0	0	0	0	1	0	1	0	0	0
X_citri_citri_NCPPB3612	1	1	1	1	1	1	1	0	0	1	0	1	1	1	1	0	1	1	1	1	1	0	1	1	1	1	1	0	0	0	1	0	0	0	0	0	0	0	1	0	0	0	0	1	0	1	0	0	0
X_citri_citri_NCPPB406	1	1	0	1	1	1	1	0	0	1	0	1	1	1	1	0	1	1	1	1	1	0	1	1	1	1	1	0	0	0	1	0	0	0	0	0	0	0	1	0	0	0	0	1	0	1	0	0	0
X_citri_citri_NIGEB_386	1	1	1	1	1	1	1	0	0	1	0	1	1	1	1	0	1	1	1	1	1	0	1	1	1	1	1	0	0	0	1	0	0	0	0	0	0	0	1	1	0	0	0	1	0	1	0	0	0
X_citri_citri_NIGEB_88	1	1	1	1	1	1	1	0	0	1	0	1	1	1	1	0	1	1	1	1	1	0	1	1	1	1	1	0	0	0	1	0	0	0	0	0	0	0	1	1	0	0	0	1	0	1	0	0	0
X_citri_citri_NT17	1	1	0	1	1	1	1	0	0	1	0	1	1	1	1	0	1	1	1	1	1	0	1	1	1	1	1	0	0	0	1	0	0	0	0	0	0	0	1	1	0	0	0	1	0	1	0	0	0
X_citri_citri_TX160042	1	1	1	1	1	1	1	0	0	1	0	1	1	1	1	0	1	1	1	1	1	0	1	1	1	1	1	1	0	0	1	0	0	0	0	0	0	0	1	1	0	0	0	1	0	1	0	0	0
X_citri_citri_TX160149	1	1	1	1	1	1	1	0	0	1	0	1	1	1	1	0	1	1	1	1	1	0	1	1	1	1	1	1	0	0	1	0	0	0	0	0	0	0	1	1	0	0	0	1	0	1	0	0	0
X_citri_citri_TX160197	1	1	1	1	1	1	1	0	0	1	0	1	1	1	1	0	1	1	1	1	1	0	1	1	1	1	1	1	0	0	1	0	0	0	0	0	0	0	1	1	0	0	0	1	0	1	0	0	0
X_citri_citri_UI6	1	1	0	1	1	1	1	0	0	1	0	1	1	1	1	0	1	1	1	1	1	0	1	1	1	1	1	0	0	0	1	0	0	0	0	0	0	0	1	1	0	0	0	1	0	1	0	0	0
X_citri_citri_UI7	1	1	0	1	1	1	1	0	0	1	0	1	1	1	1	0	1	1	1	1	1	0	1	1	1	1	1	0	0	0	1	0	0	0	0	0	0	0	1	1	0	0	0	1	0	1	0	0	0
X_citri_citri_X2003_3218	1	1	1	1	1	1	1	0	0	1	0	1	1	1	1	0	1	1	1	1	1	0	1	1	1	1	1	1	0	0	1	0	0	0	0	0	0	0	1	0	0	0	0	1	0	1	0	0	0
X_citri_citri_Xcc29_1	1	1	0	1	1	1	1	0	0	1	0	1	1	1	1	0	1	1	1	1	1	0	1	1	1	1	1	0	0	0	1	0	0	0	0	0	0	0	1	1	0	0	0	1	0	1	0	0	0
X_citri_citri_Xcc49	1	1	0	1	1	1	1	0	0	1	0	1	1	1	1	0	1	1	1	1	1	0	1	1	1	1	1	0	0	0	1	0	0	0	0	0	0	0	1	1	0	0	0	1	0	1	0	0	0
X_citri_citri_gd2	1	1	0	1	1	1	1	0	0	1	0	1	1	1	1	0	1	1	1	1	1	0	1	1	1	1	1	0	0	0	1	0	0	0	0	0	0	0	1	1	0	0	0	1	0	1	0	0	0
X_citri_citri_gd3	1	1	0	1	1	1	1	0	0	1	0	1	1	1	1	0	1	1	1	1	1	0	1	1	1	1	1	0	0	0	1	0	0	0	0	0	0	0	1	1	0	0	0	1	0	1	0	0	0
X_citri_citri_jx_6	1	1	0	1	1	1	1	0	0	1	0	1	1	1	1	0	1	1	1	1	1	0	1	1	1	1	1	0	0	0	1	0	0	0	0	0	0	0	1	1	0	0	0	1	0	1	0	0	0
X_citri_citri_jx4	1	1	0	1	1	1	1	0	0	1	0	1	1	1	1	0	1	1	1	1	1	0	1	1	1	1	1	0	0	0	1	0	0	0	0	0	0	0	1	1	0	0	0	1	0	1	0	0	0
X_citri_citri_jx5	1	1	0	1	1	1	1	0	0	1	0	1	1	1	1	0	1	1	1	1	1	0	1	1	1	1	1	0	0	0	1	0	0	0	0	0	0	0	1	1	0	0	0	1	0	1	0	0	0
X_citri_citri_mf20	1	1	0	1	1	1	1	0	0	1	0	1	1	1	1	0	1	1	1	1	1	0	1	1	1	1	1	0	0	0	1	0	0	0	0	0	0	0	1	1	0	0	0	1	0	1	0	0	0
X_citri_fuscans_4834R	1	1	1	1	1	1	1	0	1	1	1	1	1	1	1	0	1	1	1	0	1	0	0	1	1	1	1	0	0	0	0	0	0	0	0	0	1	1	1	1	1	0	0	0	0	0	1	0	0
X_citri_fuscans_CFBP1815	1	1	1	1	1	1	1	0	1	1	1	1	1	1	1	0	1	1	1	0	1	0	0	1	1	1	1	0	0	0	0	0	0	0	0	0	1	1	1	0	1	0	0	0	0	0	1	0	0
X_citri_fuscans_CFBP4884	1	1	1	1	1	1	1	0	1	1	1	1	0	1	1	0	1	1	1	0	1	0	0	1	1	1	1	0	0	0	0	0	0	0	0	0	1	1	1	0	1	0	0	0	0	0	1	0	0
X_citri_fuscans_CFBP6960	1	1	1	1	1	1	1	0	1	1	1	1	1	1	1	0	1	1	1	0	1	0	0	1	1	1	1	0	0	0	0	0	0	0	0	0	1	1	1	0	1	0	0	0	0	0	1	0	0
X_citri_fuscans_CFBP6970	1	1	0	1	1	1	1	0	0	1	1	1	1	1	1	0	0	1	1	0	1	0	0	1	1	1	1	0	0	0	0	1	0	0	0	0	1	0	1	0	1	0	0	0	0	0	1	0	0
X_citri_fuscans_CFBP6988	1	1	0	1	1	1	1	0	0	1	1	1	1	1	1	1	1	1	0	0	1	0	0	1	1	1	1	0	0	0	1	1	0	1	0	0	1	0	1	1	0	0	0	1	0	0	0	0	0
X_citri_fuscans_CFBP6994	1	1	0	1	1	1	1	0	1	1	1	1	1	1	1	0	1	1	1	0	0	0	0	1	1	0	1	0	0	0	0	1	0	0	0	0	1	0	1	0	0	0	0	0	0	0	0	0	0
X_citri_fuscans_CFBP6996	1	1	0	1	1	1	1	0	0	1	1	1	1	1	1	0	1	1	1	0	1	0	0	1	1	0	1	0	0	0	0	1	0	0	0	0	1	0	1	0	0	0	0	0	0	0	0	0	0
X_citri_fuscans_CFBP7766	1	1	1	1	1	1	1	0	1	1	1	1	0	1	1	0	1	1	1	0	1	0	0	1	1	1	1	0	0	0	0	0	0	0	0	0	1	1	1	0	1	0	0	0	0	0	1	0	0
X_citri_fuscans_FH61	1	1	1	1	1	1	1	0	0	1	1	1	1	1	1	0	1	1	1	0	1	0	0	1	1	1	1	0	0	0	0	1	0	0	0	0	1	0	1	1	1	0	0	0	0	0	1	0	0
X_citri_fuscans_ISO118C1	1	1	1	1	1	1	1	0	0	1	1	1	1	1	1	0	1	1	1	0	1	0	0	1	1	1	1	0	0	0	0	1	0	0	0	0	1	0	1	1	1	0	0	0	0	0	1	0	0
X_citri_fuscans_ISO118C5	1	1	1	1	1	1	1	0	0	1	1	1	1	1	1	0	1	1	1	0	1	0	0	1	1	1	1	0	0	0	0	1	0	0	0	0	1	0	1	1	1	0	0	0	0	0	1	0	0
X_citri_fuscans_ISO12C3	1	1	1	1	1	1	1	0	0	1	1	1	1	1	1	0	1	1	1	0	1	0	0	1	1	1	1	0	0	0	0	1	0	0	0	0	1	0	1	1	1	0	0	0	0	0	1	0	0
X_citri_fuscans_LMG826	1	1	1	0	1	0	1	0	0	1	1	1	1	1	1	0	0	1	1	0	1	0	0	1	1	1	1	0	0	0	0	0	0	0	0	0	1	1	1	0	0	0	0	0	0	0	1	0	0
X_citri_fuscans_M12	1	1	0	1	1	1	1	0	0	1	1	1	1	1	1	0	1	1	1	0	1	0	0	1	1	1	1	0	0	0	0	1	0	0	0	0	1	0	1	1	1	0	0	0	0	0	1	0	0
X_citri_fuscans_NCPPB1056	1	1	0	1	1	1	1	0	1	1	1	1	1	1	1	0	1	1	1	0	1	0	0	1	1	1	1	0	0	0	0	1	0	0	0	0	1	0	1	1	1	0	0	0	0	0	1	0	0
X_citri_fuscans_NCPPB1058	1	1	1	1	1	1	1	0	1	1	1	1	1	1	1	0	1	1	1	0	1	0	0	1	1	1	1	0	0	0	0	1	0	0	0	0	1	0	1	0	1	0	0	0	0	0	1	0	0
X_citri_fuscans_NCPPB1402	1	1	0	1	1	1	1	0	1	1	1	1	1	1	1	0	1	1	1	0	1	0	0	1	1	1	1	0	0	0	0	1	0	0	0	0	1	0	1	1	1	0	0	0	0	0	1	0	0
X_citri_fuscans_NCPPB1433	1	1	1	1	1	1	1	0	1	1	1	1	1	1	1	0	1	1	1	0	1	0	0	1	1	1	1	0	0	0	0	0	0	0	0	0	1	1	1	1	1	0	0	0	0	0	1	0	0
X_citri_fuscans_NCPPB1654	1	1	1	1	1	1	1	0	1	1	1	1	1	1	1	0	1	1	1	0	1	0	0	1	1	1	1	0	0	0	0	0	0	0	0	0	1	1	1	1	1	0	0	0	0	0	1	0	0
X_citri_fuscans_NCPPB2665	1	1	1	1	1	1	1	0	1	1	1	1	1	1	1	0	1	1	1	0	1	0	0	1	1	1	1	0	0	0	0	0	0	0	0	0	1	1	1	1	1	0	0	0	0	0	1	0	0
X_citri_fuscans_NCPPB3660	1	1	1	1	1	1	1	0	1	1	1	1	1	1	1	0	1	1	1	0	1	0	0	1	1	1	1	0	0	0	0	1	0	0	0	0	1	0	1	1	1	0	0	0	0	0	1	0	0
X_citri_fuscans_NCPPB381	1	1	1	1	1	1	1	0	0	1	1	1	1	1	1	0	1	1	1	0	1	0	0	1	1	1	1	0	0	0	0	0	0	0	0	0	1	1	1	1	0	0	0	0	0	0	1	0	0
X_citri_fuscans_NCPPB670	1	1	0	1	1	1	1	0	1	1	1	1	1	1	1	0	1	1	1	0	1	0	0	1	1	1	1	0	0	0	0	1	0	0	0	0	1	0	1	0	1	0	0	0	0	0	1	0	0
X_citri_fuscans_PR8F	1	1	0	1	1	1	1	0	0	1	1	1	1	1	1	0	1	1	1	0	1	0	0	1	1	1	1	0	0	0	0	1	0	0	0	0	1	1	1	1	1	0	0	0	0	0	1	0	0
X_citri_fuscans_X621	1	1	0	1	1	1	1	0	0	1	1	1	1	1	1	0	1	1	1	0	1	0	0	1	1	1	1	0	0	0	0	1	0	0	0	0	1	1	1	1	1	0	0	0	0	0	1	0	0
X_citri_fuscans_XCP631	1	1	0	1	1	1	1	0	0	1	1	1	1	1	1	0	1	1	1	0	1	0	0	1	1	1	1	0	0	0	0	1	0	0	0	0	1	1	1	1	1	0	0	0	0	0	1	0	0
X_citri_fuscans_Xff49	1	1	0	1	1	1	1	0	1	1	1	1	1	1	1	0	1	1	1	0	1	0	0	1	1	1	1	0	0	0	0	1	0	0	0	0	1	0	1	1	1	0	0	0	0	0	1	0	0
X_citri_glycines_1017	1	1	0	1	1	1	1	0	0	1	0	1	1	1	0	0	1	1	1	1	1	0	1	1	1	1	1	1	0	0	0	1	0	0	0	0	1	0	1	1	1	0	0	1	0	1	0	0	0
X_citri_glycines_1018	1	1	0	1	1	1	1	0	0	1	0	1	1	1	0	0	1	1	1	1	1	0	1	1	1	1	1	1	0	0	0	1	0	0	0	0	1	0	1	1	1	0	0	1	0	1	0	0	0
X_citri_glycines_1045	1	1	0	1	1	1	1	0	0	1	0	1	1	1	0	0	1	1	1	1	1	0	1	1	1	1	1	1	0	0	0	1	0	0	0	0	1	0	1	1	1	0	0	1	0	1	0	0	0
X_citri_glycines_1157	1	1	0	1	1	1	1	0	0	1	0	1	1	1	0	0	0	1	1	1	1	0	1	1	1	1	1	1	0	0	0	1	0	0	0	0	1	0	1	1	1	0	0	1	0	1	0	0	0
X_citri_glycines_12_2	1	1	0	1	1	1	1	0	0	1	0	1	1	1	0	0	1	1	1	1	1	0	1	1	1	1	1	1	0	0	0	1	0	0	0	0	1	0	1	1	1	0	0	1	0	1	0	0	0
X_citri_glycines_12609	1	1	0	1	1	1	1	0	0	1	0	1	0	1	0	0	1	1	1	1	1	0	1	1	1	1	1	0	0	0	0	1	0	0	0	0	1	0	1	0	0	0	0	1	0	1	0	0	0
X_citri_glycines_8ra	1	1	0	1	1	1	1	0	0	1	0	1	1	1	0	0	1	1	1	1	1	0	1	1	1	1	1	1	0	0	0	1	1	1	0	0	1	0	1	1	1	0	0	1	0	1	0	0	0
X_citri_glycines_CFBP2526	1	1	0	1	1	1	1	0	0	1	0	1	1	1	0	0	1	1	1	1	1	0	1	1	1	1	1	1	0	0	0	1	0	0	0	0	1	0	1	0	1	0	0	1	0	1	0	0	0
X_citri_glycines_CFBP7119	1	1	0	1	1	1	1	0	0	1	0	1	1	1	0	0	1	1	1	1	1	0	1	1	1	1	1	1	0	0	0	1	0	0	0	0	1	0	1	0	1	0	0	1	0	1	0	0	0
X_citri_glycines_EB08	1	1	0	1	1	1	1	0	0	1	0	1	1	1	0	0	1	1	1	1	1	0	1	1	1	1	1	1	0	0	0	1	0	0	0	0	1	0	1	1	1	0	0	1	0	1	0	0	0
X_citri_glycines_K2	1	1	0	1	1	1	1	0	0	1	0	1	1	1	0	0	1	1	1	1	1	0	1	1	1	1	1	1	0	0	0	1	0	0	0	0	1	0	1	1	1	0	0	1	0	1	0	0	0
X_citri_glycines_LMG712	1	1	0	1	1	1	1	0	0	1	0	1	0	1	0	0	1	1	1	1	1	0	1	1	1	1	1	1	0	0	0	1	0	0	0	0	1	0	1	0	1	0	0	1	0	1	0	0	0
X_citri_malvacearum_AR81009	1	1	1	1	1	1	1	0	0	1	0	1	1	1	0	0	1	0	0	1	1	0	1	1	1	1	1	1	0	0	0	0	0	0	0	0	1	0	1	1	1	1	0	1	0	0	0	0	0
X_citri_malvacearum_GSPB1386	1	1	1	1	1	1	1	0	0	1	0	1	1	1	0	0	0	0	0	1	1	0	1	1	1	1	1	1	0	0	0	0	0	0	0	0	1	0	1	0	1	1	0	1	0	0	0	0	0
X_citri_malvacearum_GSPB2388	1	1	1	1	1	1	1	0	0	1	0	1	1	1	0	0	1	0	0	1	1	0	1	1	1	1	1	1	0	0	0	1	0	0	0	0	1	0	1	0	0	1	0	1	0	1	0	0	0
X_citri_malvacearum_HD_1	1	1	1	1	1	1	1	0	0	1	0	1	1	1	0	0	1	0	0	1	1	0	1	1	1	1	1	1	0	0	0	0	0	0	0	0	1	0	1	1	1	1	0	1	0	0	0	0	0
X_citri_malvacearum_LMG761	1	1	0	1	1	1	1	0	0	1	0	1	1	1	0	0	1	0	0	1	1	0	1	1	1	1	1	1	0	0	0	0	0	0	0	0	1	0	1	0	1	1	0	1	0	0	0	0	0
X_citri_malvacearum_MS14003	1	1	1	1	1	1	1	0	0	1	0	1	1	1	0	0	1	0	0	1	1	0	1	1	1	1	1	1	0	0	0	0	0	0	0	0	1	0	1	1	1	1	0	1	0	0	0	0	0
X_citri_malvacearum_MSCT	1	1	1	1	1	1	1	0	0	1	0	1	1	1	0	0	1	0	0	1	1	0	1	1	1	1	1	1	0	0	0	0	0	0	0	0	1	0	1	1	1	1	0	1	0	0	0	0	0
X_citri_malvacearum_WHRI5232	1	1	1	1	1	1	1	0	0	1	0	1	1	1	0	0	1	0	0	1	1	0	1	1	1	1	1	1	0	0	0	0	0	0	0	0	1	0	1	0	1	1	0	1	0	0	0	0	0
X_citri_malvacearum_X18	1	1	1	1	1	1	1	0	0	1	0	1	1	1	0	0	1	0	0	1	1	0	1	1	1	1	1	1	0	0	0	0	0	0	0	0	1	0	1	1	1	1	0	1	0	0	0	0	0
X_citri_malvacearum_X20	1	1	1	1	1	1	1	0	0	1	0	1	1	1	0	0	1	0	0	1	1	0	1	1	1	1	1	1	0	0	0	0	0	0	0	0	1	0	1	1	1	1	0	1	0	0	0	0	0
X_citri_malvacearum_XcmH1005	1	1	1	1	1	1	1	0	0	1	0	1	1	1	0	0	1	0	0	1	1	0	1	1	1	1	1	1	0	0	0	0	0	0	0	0	1	0	1	1	1	1	0	1	0	0	0	0	0
X_citri_malvacearum_XcmN1003	1	1	1	1	1	1	1	0	0	1	0	1	1	1	0	0	1	0	0	1	1	0	1	1	1	1	1	1	0	0	0	0	0	0	0	0	1	0	1	1	1	1	0	1	0	0	0	0	0
X_citri_mangiferaeindicae_LG56_10	1	1	1	1	1	1	1	0	0	1	0	1	1	1	0	0	0	1	1	1	1	0	1	1	1	1	1	0	0	0	0	1	0	0	0	0	0	0	1	1	1	0	0	1	0	0	0	0	0
X_citri_mangiferaeindicae_LG81_27	1	1	1	1	1	1	1	0	0	1	0	1	1	1	0	0	0	1	1	1	1	0	1	1	1	1	1	0	0	0	0	1	0	0	0	0	0	0	1	1	1	0	0	1	0	0	0	0	0
X_citri_mangiferaeindicae_LMG941	1	1	1	1	1	1	1	0	0	1	0	1	1	1	0	0	0	1	1	1	1	0	1	1	1	1	1	0	0	0	0	1	0	0	0	0	0	1	1	1	1	0	0	1	0	1	0	0	0
X_citri_na_CCRMXCV117	1	1	0	1	1	1	1	0	0	1	1	1	1	1	0	1	1	1	1	1	1	0	1	1	1	1	1	0	0	0	0	0	0	0	0	1	0	0	1	0	0	0	0	1	0	1	0	0	0
X_citri_na_CCRMXCV17	1	1	0	1	1	1	1	0	0	1	1	1	1	1	0	1	1	1	1	1	1	0	1	1	1	1	1	0	0	0	0	0	0	0	0	1	0	0	1	1	0	0	0	1	0	1	0	0	0
X_citri_na_CFBP2538	1	1	0	1	1	1	1	0	0	1	0	1	1	1	0	0	0	0	0	1	1	0	1	1	1	1	1	1	0	0	0	0	0	0	0	0	1	0	1	0	1	1	0	1	0	0	0	0	0
X_citri_na_CFBP7764	1	1	0	1	1	1	1	0	0	1	1	1	1	1	0	1	1	1	1	1	1	0	1	1	1	1	1	0	0	0	0	0	0	0	0	1	0	0	1	0	0	0	0	1	0	1	0	0	0
X_citri_na_M11	1	1	0	1	1	1	1	0	0	1	1	1	1	1	1	1	1	1	0	0	1	0	0	1	1	1	1	0	0	0	1	1	0	1	0	0	1	0	1	1	0	0	0	1	0	0	0	0	0
X_citri_na_T21	1	1	0	1	1	1	1	0	0	1	1	1	1	1	1	0	1	1	1	0	1	0	0	1	1	0	1	0	0	0	0	1	0	0	0	0	1	0	1	1	0	0	0	0	0	0	0	0	0
X_citri_na_UnB_Xtec2D	1	1	0	1	1	1	1	0	1	1	1	1	0	1	1	0	1	1	1	0	1	0	0	1	1	1	1	1	0	0	1	1	0	0	0	0	1	0	1	0	0	0	0	1	0	0	0	0	0
X_citri_na_UnB_XtecTG02_2	1	1	0	1	1	1	1	0	1	1	1	1	0	1	1	0	1	1	1	0	1	0	0	1	1	1	1	1	0	0	1	1	0	0	0	0	1	0	1	0	0	0	0	1	0	0	0	0	0
X_citri_phaseoli_CFBP4885	1	1	1	1	1	1	1	0	0	1	1	1	1	1	1	0	1	1	1	0	1	0	0	1	1	1	1	0	0	0	0	0	0	0	0	0	1	1	1	1	1	0	0	0	0	0	1	0	0
X_citri_phaseoli_CFBP6165	1	1	1	1	1	1	1	0	0	1	1	1	1	1	1	0	1	1	1	0	1	0	0	1	1	1	1	0	0	0	0	0	0	0	0	0	1	1	1	1	0	0	0	0	0	0	1	0	0
X_citri_phaseoli_CFBP6166	1	1	1	1	1	1	1	0	1	1	1	1	1	1	1	0	1	1	1	0	1	0	0	1	1	1	1	0	0	0	0	0	0	0	0	0	1	1	1	1	1	0	0	0	0	0	1	0	0
X_citri_phaseoli_CFBP6167	1	1	1	1	1	1	1	0	0	1	1	1	1	1	1	0	1	1	1	0	1	0	0	1	1	1	1	0	0	0	0	1	0	0	0	0	1	0	1	1	1	0	0	0	0	0	1	0	0
X_citri_phaseoli_CFBP6975	1	1	1	1	1	1	1	0	0	1	1	1	1	1	1	0	1	1	1	0	1	0	0	1	1	1	1	0	0	0	0	0	0	0	0	0	1	0	1	1	1	0	0	0	0	0	1	0	0
X_citri_phaseoli_CFBP6989	1	1	0	1	1	1	1	0	0	1	1	1	1	1	1	1	1	1	0	0	1	0	0	1	1	1	1	0	0	0	1	1	0	1	0	0	1	0	1	1	0	0	0	1	0	0	0	0	0
X_citri_phaseoli_CFBP6990	1	1	0	1	1	1	1	0	0	1	1	1	1	1	1	1	1	1	0	0	1	0	0	1	1	1	1	0	0	0	1	1	0	1	0	0	1	0	1	1	0	0	0	1	0	0	0	0	0
X_citri_phaseoli_CFBP6991	1	1	0	1	1	1	1	0	0	1	1	1	1	1	1	1	1	1	0	0	1	0	0	1	1	1	1	0	0	0	1	1	0	1	0	0	1	0	1	1	0	0	0	1	0	0	0	0	0
X_citri_phaseoli_CFBP6992	1	1	0	1	1	1	1	0	0	1	1	1	1	1	1	0	1	1	1	0	1	0	0	1	1	0	1	0	0	0	0	1	0	0	0	0	1	0	1	1	0	0	0	0	0	0	0	0	0
X_citri_phaseoli_CFBP7767	1	1	1	1	1	1	1	0	1	1	1	1	1	1	1	0	1	1	1	0	1	0	0	1	1	1	1	0	0	0	0	0	0	0	0	0	1	1	1	1	1	0	0	0	0	0	1	0	0
X_citri_punicae_BD0022	1	1	1	1	1	1	1	0	0	1	1	1	1	1	1	0	1	1	1	1	1	0	1	1	1	1	1	1	0	0	1	0	0	0	1	0	1	0	1	1	0	1	0	0	0	0	1	0	0
X_citri_punicae_BD0023	1	1	1	1	1	1	1	0	0	1	1	1	1	1	1	0	1	1	1	1	1	0	1	1	1	1	1	1	0	0	1	0	0	0	1	0	1	0	1	1	0	1	0	0	0	0	1	0	0
X_citri_punicae_BD0025	1	1	1	1	1	1	1	0	0	1	1	1	1	1	1	0	1	1	1	1	1	0	1	1	1	1	1	1	0	0	1	0	0	0	1	0	1	0	1	1	0	1	0	0	0	0	1	0	0
X_citri_punicae_Bagalkot	1	1	1	1	1	1	1	0	0	1	1	1	1	1	1	0	1	1	1	1	1	0	1	1	1	1	1	1	0	0	1	0	0	0	0	0	1	1	1	1	0	1	0	0	0	0	1	0	0
X_citri_punicae_LMG7439	1	1	1	1	1	1	1	0	0	1	1	1	1	1	1	0	1	1	1	1	1	0	1	1	1	1	1	1	0	0	1	0	0	0	1	0	1	0	1	1	0	1	0	0	0	0	1	0	0
X_citri_punicae_LMG7504	1	1	1	1	1	1	1	0	0	1	1	1	1	1	1	0	1	1	1	1	1	0	1	1	1	1	1	1	0	0	1	0	0	0	1	0	1	0	1	1	0	1	0	0	0	0	1	0	0
X_citri_punicae_LMG859	1	1	1	1	1	1	1	0	0	1	1	1	1	1	1	0	1	1	1	1	1	0	1	1	1	1	1	1	0	0	1	0	0	0	1	0	1	0	1	1	0	1	0	0	0	0	1	0	0
X_citri_punicae_NCPPB3563	1	1	1	1	1	1	1	0	0	1	1	1	1	1	1	0	1	1	1	1	1	0	1	1	1	1	1	1	0	0	1	0	0	0	0	0	0	1	1	1	0	1	0	0	0	0	1	0	0
X_citri_vignicola_CFBP7111	1	1	0	1	1	1	1	0	1	1	1	1	0	1	1	0	1	1	1	0	1	0	0	1	1	1	1	0	0	0	0	1	1	1	1	0	1	0	1	0	1	0	0	1	0	0	0	1	0
X_citri_vignicola_CFBP7112	1	1	0	1	0	1	1	0	0	1	1	1	1	1	1	1	1	1	0	0	1	0	0	1	1	1	1	1	0	0	1	0	0	1	0	0	1	0	1	1	0	0	0	0	0	0	1	0	0
X_citri_vignicola_CFBP7113	1	1	0	1	0	0	1	0	0	1	1	1	1	1	1	1	1	1	1	0	1	0	0	1	1	1	1	1	0	0	1	0	0	0	0	0	1	0	1	1	0	0	0	1	0	0	1	0	0
X_citri_viticola_CCRMXCV80	1	1	0	1	1	1	1	0	0	1	1	1	1	1	0	1	1	1	1	1	1	0	1	1	1	1	1	0	0	0	0	0	0	0	0	1	0	0	1	0	0	0	0	1	0	1	0	0	0
X_citri_viticola_LMG965	1	1	0	1	1	1	1	0	0	1	1	1	1	1	0	1	1	1	1	1	1	0	1	1	1	1	1	0	0	0	0	0	0	0	0	1	0	0	1	0	0	0	0	1	0	1	0	0	0
X_codiaei_na_CFBP4690	1	0	0	1	0	1	0	0	0	1	1	1	0	1	1	0	0	0	1	0	0	0	0	0	0	0	0	1	1	0	1	0	0	0	0	0	0	0	0	0	0	1	1	0	0	0	0	0	0
X_cucurbitae_na_ATCC23378	1	1	0	1	0	1	0	0	0	1	0	1	1	1	1	0	0	0	0	0	0	0	0	1	0	0	0	1	1	0	1	0	0	0	0	0	0	0	0	1	0	1	1	0	0	0	1	0	0
X_cucurbitae_na_CFBP2542	1	1	0	1	0	1	0	0	0	1	0	1	1	1	1	0	0	0	0	0	0	0	0	1	0	0	0	1	1	0	1	0	0	0	0	0	0	0	0	0	0	1	1	0	0	0	1	0	0
X_dyei_na_CFBP7245	1	1	0	1	0	1	1	0	1	1	1	1	1	1	1	0	1	1	1	0	0	0	0	1	0	0	0	1	1	0	1	0	1	1	1	1	1	1	1	0	0	1	0	0	0	0	1	0	0
X_dyei_na_PLY_1	1	0	0	0	0	0	0	0	0	0	0	0	0	0	0	0	0	0	0	0	0	0	0	0	0	0	0	0	0	0	0	0	0	0	0	0	0	0	0	0	0	1	0	0	0	0	0	0	0
X_dyei_na_PLY_2	1	0	0	0	0	0	0	0	0	0	0	0	0	0	0	0	0	0	0	0	0	0	0	0	0	0	0	0	0	0	0	0	0	0	0	0	0	0	0	0	0	1	0	0	0	0	0	0	0
X_euroxanthea_na_1	1	0	0	0	0	0	0	0	0	0	0	0	0	1	0	0	0	0	0	0	0	0	0	0	0	0	0	0	0	0	0	0	0	0	0	0	0	0	0	0	0	0	0	0	0	0	0	0	0
X_euroxanthea_na_CPBF424	1	0	0	0	0	0	0	0	1	1	1	0	0	1	1	0	0	0	0	0	0	0	0	0	0	0	0	0	1	0	1	0	0	0	0	0	0	0	0	0	0	0	0	0	0	0	0	0	0
X_euroxanthea_na_CPBF761	1	0	0	0	0	0	0	0	0	0	0	0	0	1	0	0	0	0	0	0	0	0	0	0	0	0	0	0	0	0	0	0	0	0	0	0	0	0	0	0	0	0	0	0	0	0	0	0	0
X_euroxanthea_na_CPBF766	1	0	0	0	0	0	0	0	1	1	1	0	0	1	1	0	0	0	0	0	0	0	0	0	0	0	0	0	1	0	1	0	0	0	0	0	0	0	0	0	0	0	0	0	0	0	0	0	0
X_perforans_alangii_NCPPB1336	1	1	1	1	1	1	1	1	1	1	1	1	1	1	1	1	1	1	1	1	1	1	1	1	1	1	1	0	0	0	0	0	0	0	0	0	0	0	1	0	0	0	0	1	1	0	0	0	0
X_perforans_alfalfae_CFBP3836	1	1	0	1	1	1	1	0	1	1	1	1	1	1	1	1	1	1	1	1	1	1	1	1	1	1	1	0	0	0	0	0	0	0	0	0	0	0	1	0	0	0	0	1	1	0	0	0	0
X_perforans_alfalfae_LMG495	1	1	0	1	1	1	1	1	1	1	1	1	0	1	1	1	0	1	1	1	1	1	1	1	1	1	1	0	0	0	0	0	0	0	0	0	1	0	0	0	0	0	0	1	1	0	0	0	0
X_perforans_allii_CFBP6369	1	1	1	1	1	1	1	1	1	1	1	1	1	1	1	1	1	1	1	1	1	0	1	1	1	1	1	0	0	0	0	0	0	0	0	0	1	0	1	0	0	0	0	0	0	0	0	0	0
X_perforans_citrumelonis_CFBP3371	1	1	0	1	1	1	1	1	1	1	1	1	0	1	1	1	1	1	1	1	1	1	1	1	1	1	1	0	0	0	0	0	0	0	0	0	0	0	1	0	1	0	0	0	0	0	0	0	0
X_perforans_citrumelonis_FDC1510	1	1	0	1	1	1	1	1	1	1	1	1	0	1	1	1	1	1	1	1	1	1	1	1	1	1	1	0	0	0	0	0	0	0	0	0	0	0	1	0	1	0	0	0	0	0	0	0	0
X_perforans_citrumelonis_FDC1637	1	1	0	1	1	1	1	1	1	1	1	1	1	1	1	1	1	1	1	1	1	1	1	1	1	1	1	0	0	0	0	0	0	0	0	0	0	0	1	0	0	0	0	0	0	0	0	0	0
X_perforans_na_66b	1	1	1	1	0	1	1	1	1	1	1	1	0	1	1	0	1	1	0	1	1	0	0	1	1	1	1	0	0	1	0	0	0	0	0	1	1	0	1	0	1	0	0	1	1	0	0	0	0
X_perforans_na_83M	1	1	0	1	1	1	1	1	1	1	1	1	0	1	1	0	1	1	0	1	1	0	1	1	1	1	1	0	0	0	0	0	0	0	0	1	1	0	1	0	1	0	0	0	1	0	0	0	0
X_perforans_na_BRIP38997	1	1	1	1	1	1	1	1	1	1	1	1	1	1	1	0	1	1	0	1	1	0	1	1	1	1	1	0	0	0	0	0	0	0	0	1	1	0	1	0	1	0	0	1	1	0	0	1	0
X_perforans_na_BRIP39016	1	1	0	1	1	1	1	1	1	1	1	1	1	1	1	1	1	1	1	1	1	0	1	1	1	1	1	0	0	0	0	0	0	0	0	1	1	0	1	0	0	0	0	0	1	0	0	1	0
X_perforans_na_BRIP62390	1	1	1	1	1	1	1	1	1	1	1	1	1	1	1	0	1	1	0	1	1	0	1	1	1	1	1	0	0	0	0	0	0	0	0	1	1	0	1	0	1	0	0	1	1	0	0	0	0
X_perforans_na_BRIP62391	1	1	1	1	1	1	1	1	1	1	1	1	1	1	1	0	1	1	0	1	1	0	1	1	1	1	1	0	0	0	0	0	0	0	0	1	1	0	1	0	1	0	0	1	1	0	0	0	0
X_perforans_na_BRIP62392	1	1	1	1	1	1	1	1	1	1	1	1	1	1	1	0	1	1	0	1	1	0	1	1	1	1	1	0	0	0	0	0	0	0	0	1	1	0	1	0	1	0	0	1	1	0	0	0	0
X_perforans_na_BRIP62395	1	1	1	1	1	1	1	1	1	1	1	1	1	1	1	0	1	1	0	1	1	0	1	1	1	1	1	0	0	0	0	0	0	0	0	1	1	0	1	0	1	0	0	1	1	0	0	0	0
X_perforans_na_BRIP62396	1	1	1	1	1	1	1	1	1	1	1	1	1	1	1	0	1	1	0	1	1	0	1	1	1	1	1	0	0	0	0	0	0	0	0	1	1	0	1	0	1	0	0	1	1	0	0	0	0
X_perforans_na_BRIP62400	1	1	1	1	1	1	1	1	1	1	1	1	1	1	1	0	1	1	0	1	1	0	1	1	1	1	1	0	0	0	0	0	0	0	0	1	1	0	1	0	1	0	0	1	1	0	0	0	0
X_perforans_na_BRIP62403	1	1	1	1	1	1	1	1	1	1	1	1	1	1	1	0	1	1	0	1	1	0	1	1	1	1	1	0	0	0	0	0	0	0	0	1	1	0	1	0	1	0	0	1	1	0	0	0	0
X_perforans_na_BRIP62425	1	1	1	1	1	1	1	1	1	1	1	1	1	1	1	0	1	1	0	1	1	0	1	1	1	1	1	0	0	0	0	0	0	0	0	1	1	0	1	0	1	0	0	1	1	0	0	0	0
X_perforans_na_BRIP62438	1	1	1	1	1	1	1	1	1	1	1	1	1	1	1	0	1	1	0	1	1	0	1	1	1	1	1	0	0	0	0	0	0	0	0	1	1	0	1	0	1	0	0	1	1	0	0	0	0
X_perforans_na_BRIP62441	1	1	1	1	1	1	1	1	1	1	1	1	1	1	1	0	1	1	0	1	1	0	1	1	1	1	1	0	0	0	0	0	0	0	0	1	1	0	1	0	1	0	0	1	1	0	0	0	0
X_perforans_na_BRIP62555	1	1	1	1	1	1	1	1	1	1	1	1	1	1	1	0	1	1	0	1	1	0	1	1	1	1	1	0	0	0	0	0	0	0	0	1	1	0	1	0	1	0	0	1	1	0	0	0	0
X_perforans_na_BRIP62757	1	1	1	1	1	1	1	1	1	1	1	1	1	1	1	0	1	1	0	1	1	0	1	1	1	1	1	0	0	0	0	0	0	0	0	1	1	0	1	0	1	0	0	1	1	0	0	0	0
X_perforans_na_BRIP62858	1	1	1	1	1	1	1	1	1	1	1	1	1	1	1	0	1	1	0	1	1	0	1	1	1	1	1	0	0	0	0	0	0	0	0	1	1	0	1	0	1	0	0	1	1	0	0	0	0
X_perforans_na_BRIP62959	1	1	1	1	1	1	1	1	1	1	1	1	1	1	1	0	1	1	0	1	1	0	1	1	1	1	1	0	0	0	0	0	0	0	0	1	1	0	1	0	1	0	0	1	1	0	0	0	0
X_perforans_na_BRIP63464	1	1	1	1	1	1	1	1	1	1	1	1	1	1	1	0	1	1	0	1	1	0	1	1	1	1	1	0	0	0	0	0	0	0	0	1	1	0	1	0	1	0	0	1	1	0	0	0	0
X_perforans_na_CFBP7921	1	1	1	1	1	1	1	0	0	1	1	1	1	1	1	1	1	1	1	1	1	0	1	1	1	0	1	0	0	0	0	0	0	0	1	0	1	1	1	0	0	0	0	0	1	0	0	0	0
X_perforans_na_DAR26930	1	1	0	1	1	1	1	1	1	1	1	1	1	1	1	1	1	1	1	1	1	1	1	1	1	1	1	0	0	0	0	0	0	0	0	0	1	0	1	0	0	0	0	1	0	0	1	0	0
X_perforans_na_DAR34895	1	1	0	1	1	1	1	1	1	1	1	1	1	1	1	0	1	1	0	1	1	0	1	1	1	1	1	0	0	0	0	0	0	0	0	1	1	0	1	0	1	0	0	0	1	0	0	0	0
X_perforans_na_DAR82542	1	1	0	1	1	1	1	1	1	1	1	1	1	1	0	0	1	1	0	1	1	0	1	1	1	1	1	0	0	0	0	0	0	0	0	1	1	0	1	0	1	0	0	0	1	0	0	0	0
X_perforans_na_LMG12749	1	1	1	1	1	1	1	1	1	1	1	1	1	1	1	1	1	1	1	1	1	1	1	1	1	1	1	1	0	0	0	0	0	0	0	0	1	0	1	0	0	0	0	0	0	0	0	0	0
X_perforans_na_LMG27970	1	1	0	1	1	1	1	1	0	1	1	1	0	1	1	0	1	1	1	1	1	0	1	1	1	1	1	0	0	0	0	0	0	0	0	1	1	0	0	0	1	0	0	0	1	0	0	1	0
X_perforans_na_LMG667	1	1	0	1	1	1	1	1	1	1	1	1	0	1	1	0	1	1	0	1	1	0	1	1	1	1	1	0	0	0	0	0	0	0	0	1	1	0	1	0	1	0	0	0	1	0	0	0	0
X_perforans_na_LMG905	1	1	0	1	1	1	1	0	1	1	1	1	0	1	1	0	1	1	0	1	1	0	1	1	1	1	1	0	0	0	0	0	0	0	0	1	1	0	1	0	1	0	0	0	1	0	0	1	0
X_perforans_na_LMG909	1	1	0	1	1	1	1	1	1	1	1	1	0	1	1	0	1	1	0	1	1	0	1	1	1	1	1	0	0	0	0	0	0	0	0	1	1	0	1	0	1	0	0	0	1	0	0	1	0
X_perforans_na_LMG918	1	1	1	1	1	1	1	0	1	1	1	1	1	1	1	1	1	1	1	1	1	0	1	1	1	1	1	0	0	0	0	0	0	0	0	1	1	0	1	0	0	0	0	1	1	0	0	0	0
X_perforans_na_LMG930	1	1	0	1	1	1	1	1	1	1	1	1	1	1	1	0	1	1	0	1	1	0	1	1	1	1	1	0	0	1	0	0	1	1	0	1	1	0	1	0	1	0	0	0	1	0	0	0	0
X_perforans_na_LMG933	1	1	0	1	1	1	1	1	1	1	1	1	1	1	1	0	1	1	0	1	1	0	1	1	1	1	1	0	0	0	0	0	0	0	0	1	1	0	1	0	1	0	0	0	1	0	0	1	0
X_perforans_na_NI38	1	1	0	1	1	0	0	1	1	1	1	1	0	1	1	0	1	1	0	1	1	0	1	1	1	1	1	0	0	0	0	0	0	0	0	1	1	0	1	0	1	0	0	0	1	0	0	1	0
X_perforans_na_Xe073	1	1	1	1	1	1	1	1	1	1	1	1	1	1	1	0	1	1	0	1	1	0	1	1	1	1	1	0	0	0	0	0	0	0	0	1	1	0	1	0	1	0	0	1	1	0	0	1	0
X_perforans_na_Xe074	1	1	1	1	1	1	1	1	1	1	1	1	1	1	1	0	1	1	0	1	1	0	1	1	1	1	1	0	0	0	0	0	0	0	0	1	1	0	1	0	1	0	0	1	1	0	0	1	0
X_perforans_na_Xe075	1	1	0	1	1	1	1	1	1	1	1	1	1	1	1	0	1	1	0	1	1	0	1	1	1	1	1	0	0	1	0	0	1	1	0	1	1	1	1	0	1	0	0	0	1	0	0	0	0
X_perforans_na_Xe076	1	1	0	1	1	1	1	1	1	1	1	1	1	1	1	0	1	1	0	1	1	0	1	1	1	1	1	0	0	1	0	0	0	0	0	1	1	0	1	0	1	0	0	0	1	0	0	0	0
X_perforans_na_Xe077	1	1	1	1	1	1	1	1	1	1	1	1	1	1	1	0	1	1	0	1	1	0	1	1	1	1	1	0	0	1	0	0	0	0	0	1	1	0	1	0	1	0	0	1	1	0	0	0	0
X_perforans_na_Xe078	1	1	0	1	1	1	1	1	1	1	1	1	1	1	1	0	1	1	0	1	1	0	1	1	1	1	1	0	0	0	0	0	0	0	0	1	1	0	1	0	1	0	0	0	1	0	0	0	0
X_perforans_na_Xe079	1	1	1	1	1	1	1	1	1	1	1	1	1	1	1	0	1	1	0	1	1	0	1	1	1	1	1	0	0	0	0	0	0	0	0	1	1	0	1	0	1	0	0	1	1	0	0	0	0
X_perforans_na_Xe081	1	1	1	1	1	1	1	1	1	1	1	1	1	1	1	0	1	1	0	1	1	0	1	1	1	1	1	0	0	0	0	0	0	0	0	1	1	0	1	0	1	0	0	1	1	0	0	0	0
X_perforans_na_Xe082	1	1	1	1	1	1	1	1	1	1	1	1	1	1	1	0	1	1	0	1	1	0	1	1	1	1	1	0	0	0	0	0	0	0	0	1	1	0	1	0	1	0	0	1	1	0	0	0	0
X_perforans_na_Xe083	1	1	1	1	1	1	1	1	1	1	1	1	1	1	1	0	1	1	0	1	1	0	1	1	1	1	1	0	0	0	0	0	0	0	0	1	1	0	1	0	1	0	0	1	1	0	0	0	0
X_perforans_na_Xe085	1	1	1	1	1	1	1	1	1	1	1	1	1	1	1	0	1	1	0	1	1	0	1	1	1	1	1	0	0	0	0	0	0	0	0	1	1	0	1	0	1	0	0	1	1	0	0	0	0
X_perforans_na_Xe086	1	1	1	1	1	1	1	1	1	1	1	1	1	1	1	0	1	1	0	1	1	0	1	1	1	1	1	0	0	0	0	0	0	0	0	1	1	0	1	0	1	0	0	1	1	0	0	0	0
X_perforans_na_Xe091	1	1	1	1	1	1	1	1	1	1	1	1	1	1	1	0	1	1	0	1	1	0	1	1	1	1	1	0	0	0	0	0	0	0	0	1	1	0	1	0	1	0	0	1	1	0	0	0	0
X_perforans_na_Xe101	1	1	1	1	1	1	1	1	1	1	1	1	1	1	1	0	1	1	0	1	1	0	1	1	1	1	1	0	0	0	0	0	0	0	0	1	1	0	1	0	1	0	0	1	1	0	0	0	0
X_perforans_na_Xe102	1	1	1	1	1	1	1	1	1	1	1	1	1	1	1	0	1	1	0	1	1	0	1	1	1	1	1	0	0	0	0	0	0	0	0	1	1	0	1	0	1	0	0	1	1	0	0	0	0
X_perforans_na_Xe103	1	1	1	1	1	1	1	1	1	1	1	1	1	1	1	0	1	1	0	1	1	0	1	1	1	1	1	0	0	0	0	0	0	0	0	1	1	0	1	0	1	0	0	1	1	0	0	0	0
X_perforans_na_Xe104	1	1	1	1	1	1	1	1	1	1	1	1	1	1	1	0	1	1	0	1	1	0	1	1	1	1	1	0	0	0	0	0	0	0	0	1	1	0	1	0	1	0	0	1	1	0	0	0	0
X_perforans_na_Xe105	1	1	1	1	1	1	1	1	1	1	1	1	1	1	1	0	1	1	0	1	1	0	1	1	1	1	1	0	0	0	0	0	0	0	0	1	1	0	1	0	1	0	0	1	1	0	0	0	0
X_perforans_na_Xe106	1	1	1	1	1	1	1	1	1	1	1	1	1	1	1	0	1	1	0	1	1	0	1	1	1	1	1	0	0	0	0	0	0	0	0	1	1	0	1	0	1	0	0	1	1	0	0	0	0
X_perforans_na_Xe107	1	1	1	1	1	1	1	1	1	1	1	1	1	1	1	0	1	1	0	1	1	0	1	1	1	1	1	0	0	0	0	0	0	0	0	1	1	0	1	0	1	0	0	1	1	0	0	0	0
X_perforans_na_Xe108	1	1	1	1	1	1	1	1	1	1	1	1	1	1	1	0	1	1	0	1	1	0	1	1	1	1	1	0	0	0	0	0	0	0	0	1	1	0	1	0	1	0	0	1	1	0	0	0	0
X_perforans_na_Xe109	1	1	1	1	1	1	1	1	1	1	1	1	1	1	1	0	1	1	0	1	1	0	1	1	1	1	1	0	0	0	0	0	0	0	0	1	1	0	1	0	1	0	0	1	1	0	0	0	0
X_perforans_na_Xe110	1	1	1	1	1	1	1	1	1	1	1	1	1	1	1	0	1	1	0	1	1	0	1	1	1	1	1	0	0	0	0	0	0	0	0	1	1	0	1	0	1	0	0	1	1	0	0	0	0
X_perforans_na_Xe111	1	1	1	1	1	1	1	1	1	1	1	1	1	1	1	0	1	1	0	1	1	0	1	1	1	1	1	0	0	0	0	0	0	0	0	1	1	0	1	0	1	0	0	1	1	0	0	0	0
X_perforans_na_Xe112	1	1	1	1	1	1	1	1	1	1	1	1	1	1	1	0	1	1	0	1	1	0	1	1	1	1	1	0	0	0	0	0	0	0	0	1	1	0	1	0	1	0	0	1	1	0	0	0	0
X_perforans_na_Xe_Pep_Lee_17a	1	1	1	1	1	1	1	1	1	1	1	1	0	1	1	0	0	1	1	1	1	0	1	1	1	1	1	0	0	0	0	0	0	0	0	1	1	0	1	0	1	0	0	1	1	0	0	0	0
X_perforans_na_Xe_Pep_Lee_18a	1	1	1	1	1	1	1	1	1	1	1	1	0	1	1	0	0	1	0	1	1	0	1	1	1	1	1	0	0	0	0	0	0	0	0	1	1	0	1	0	1	0	0	1	1	0	0	0	0
X_perforans_na_Xe_Pep_Tuscaloosa_18b	1	1	1	1	1	1	1	1	1	1	1	1	0	1	1	0	0	1	0	1	1	0	1	1	1	1	1	0	0	0	0	0	0	0	0	1	1	0	1	0	1	0	0	1	1	0	0	0	0
X_perforans_physalidis_NCPPB1756	1	1	1	1	1	1	1	0	1	1	1	1	1	1	1	1	1	1	1	1	1	0	1	1	1	1	1	0	0	0	0	0	0	0	0	1	1	0	1	0	0	0	0	1	1	0	0	1	0
X_fastidiosa_na_9a5c	1	0	0	0	0	0	0	0	0	0	0	0	0	0	0	0	0	0	0	0	0	0	0	0	0	0	0	0	0	0	0	0	0	0	0	0	0	0	0	0	0	0	0	0	0	0	0	0	0
X_floridensis_na_WHRI8848	1	0	0	0	0	0	0	0	0	0	0	0	0	0	0	0	0	0	0	0	0	0	0	0	0	0	0	0	0	0	0	0	0	0	0	0	0	0	0	0	0	1	0	0	0	0	0	0	0
X_fragariae_na_CFBP1558	1	1	1	1	0	1	1	0	0	1	1	1	1	0	1	0	1	1	1	0	0	0	0	1	1	0	1	1	1	0	1	0	0	0	0	1	0	0	1	0	1	0	0	0	0	0	1	0	0
X_fragariae_na_CFBP2510	1	1	1	1	0	1	1	0	0	1	1	1	1	0	1	0	1	1	1	0	0	0	0	1	1	0	1	1	1	0	1	0	0	0	0	1	0	0	1	0	1	0	0	0	0	0	1	0	0
X_fragariae_na_CFBP4784	1	1	1	1	0	1	1	0	0	1	1	1	1	0	1	0	1	1	1	0	0	0	0	1	1	0	1	1	1	0	1	0	0	0	0	1	0	0	1	0	1	0	0	0	0	0	1	0	0
X_fragariae_na_CFBP4785	1	1	1	1	0	1	1	0	0	1	1	1	1	0	1	0	1	1	1	0	0	0	0	1	1	0	1	1	1	0	1	0	0	0	0	1	0	0	1	0	1	0	0	0	0	0	1	0	0
X_fragariae_na_CFBP4786	1	1	1	1	0	1	1	0	0	1	1	1	1	0	1	0	1	1	1	0	0	0	0	1	1	0	1	1	1	0	1	0	0	0	0	1	0	0	1	0	1	0	0	0	0	0	1	0	0
X_fragariae_na_CFBP5253	1	1	1	1	0	1	1	0	0	1	1	1	1	0	1	0	1	1	1	0	0	0	0	1	1	0	1	1	1	0	1	0	0	0	0	1	0	0	1	0	1	0	0	0	0	0	1	0	0
X_fragariae_na_CFBP5257	1	1	1	1	0	1	1	0	0	1	1	1	1	0	1	0	1	1	1	0	0	0	0	1	1	0	1	1	1	0	1	0	0	0	0	1	0	0	1	0	1	0	0	0	0	0	1	0	0
X_fragariae_na_CFBP5260	1	1	1	1	0	1	1	0	0	1	1	1	1	0	1	0	1	1	1	0	0	0	0	1	1	0	1	1	1	0	1	0	0	0	0	1	0	0	1	0	1	0	0	0	0	0	1	0	0
X_fragariae_na_CFBP6767	1	1	1	1	0	1	1	0	0	1	1	1	1	0	1	0	1	1	1	0	0	0	0	1	1	0	1	1	1	0	1	0	0	0	0	1	0	0	1	0	1	0	0	0	0	0	1	0	0
X_fragariae_na_F1_80	1	1	1	1	0	1	1	0	0	1	1	1	1	0	1	0	1	1	1	0	0	0	0	1	1	0	1	1	1	0	1	0	0	0	0	1	0	0	1	0	1	0	0	0	0	0	1	0	0
X_fragariae_na_F1_81	1	1	1	1	0	1	1	0	0	1	1	1	1	0	1	0	1	1	1	0	0	0	0	1	1	0	1	1	1	0	1	0	0	0	0	1	0	0	1	0	1	0	0	0	0	0	1	0	0
X_fragariae_na_F2_02	1	1	1	1	0	1	1	0	0	1	1	1	1	0	1	0	1	1	1	0	0	0	0	1	1	0	1	1	1	0	1	0	0	0	0	1	0	0	1	0	1	0	0	0	0	0	1	0	0
X_fragariae_na_Fap21	1	1	1	1	0	1	1	0	0	1	1	1	1	0	1	0	1	1	1	0	0	0	0	1	1	0	1	1	1	0	1	0	0	0	0	1	0	0	1	0	1	0	0	0	0	0	1	0	0
X_fragariae_na_Fap29	1	1	1	1	0	1	1	0	0	1	1	1	1	1	1	0	1	1	1	0	0	0	0	1	1	0	1	1	1	0	1	0	0	0	0	1	0	0	1	0	1	0	0	0	0	0	1	0	0
X_fragariae_na_GBBC2087	1	1	1	1	0	1	1	0	0	0	1	1	1	0	1	0	1	1	1	0	0	0	0	1	1	0	1	1	1	0	1	0	0	0	0	1	0	0	1	0	1	0	0	0	0	0	1	0	0
X_fragariae_na_GBBC2088	1	1	1	1	0	1	1	0	0	1	1	1	1	0	1	0	1	1	1	0	0	0	0	1	1	0	1	1	1	0	1	0	0	0	0	1	0	0	1	0	1	0	0	0	0	0	1	0	0
X_fragariae_na_ICMP13779	1	1	1	1	0	1	1	0	0	1	1	1	1	0	1	0	1	1	1	0	0	0	0	1	1	0	1	1	1	0	1	0	0	0	0	1	0	0	1	0	1	0	0	0	0	0	1	0	0
X_fragariae_na_ICMP13780	1	1	1	1	0	1	1	0	0	1	1	1	1	0	1	0	1	1	1	0	0	0	0	1	1	0	1	1	1	0	1	0	0	0	0	1	0	0	1	0	1	0	0	0	0	0	1	0	0
X_fragariae_na_ICMP20572	1	1	1	1	0	1	1	0	0	1	1	1	1	0	1	0	1	1	1	0	0	0	0	1	1	0	1	1	1	0	1	0	0	0	0	1	0	0	1	0	1	0	0	0	0	0	1	0	0
X_fragariae_na_ICMP20573	1	1	1	1	0	1	1	0	0	1	1	1	1	0	1	0	1	1	1	0	0	0	0	1	1	0	1	1	1	0	1	0	0	0	0	1	0	0	1	0	1	0	0	0	0	0	1	0	0
X_fragariae_na_ICMP20574	1	1	1	1	0	1	1	0	0	1	1	1	0	0	1	0	1	1	1	0	0	0	0	1	1	0	1	1	1	0	1	0	0	0	0	1	0	0	1	0	1	0	0	0	0	0	1	0	0
X_fragariae_na_ICMP20575	1	1	1	1	0	1	1	0	0	1	1	1	1	0	1	0	1	1	1	0	0	0	0	1	1	0	1	1	1	0	1	0	0	0	0	1	0	0	1	0	1	0	0	0	0	0	1	0	0
X_fragariae_na_ICMP4019	1	1	1	1	0	1	1	0	0	1	1	1	1	0	1	0	1	1	1	0	0	0	0	1	1	0	1	1	1	0	1	0	0	0	0	1	0	0	1	0	1	0	0	0	0	0	1	0	0
X_fragariae_na_ICMP5813	1	1	1	1	0	1	1	0	0	1	1	1	1	0	1	0	1	1	1	0	0	0	0	1	1	0	1	1	1	0	1	0	0	0	0	1	0	0	1	0	1	0	0	0	0	0	1	0	0
X_fragariae_na_ICMP6269	1	1	1	1	0	1	1	0	0	1	1	1	1	0	1	0	1	1	1	0	0	0	0	1	1	0	1	1	1	0	1	0	0	0	0	1	0	0	1	0	1	0	0	0	0	0	1	0	0
X_fragariae_na_ICMP6277	1	1	1	1	0	1	1	0	0	1	1	1	1	0	1	0	1	1	1	0	0	0	0	1	1	0	1	1	1	0	1	0	0	0	0	1	0	0	1	0	1	0	0	0	0	0	1	0	0
X_fragariae_na_ICMP6278	1	1	1	1	0	1	1	0	0	1	1	1	1	0	1	0	1	1	1	0	0	0	0	1	1	0	1	1	1	0	1	0	0	0	0	1	0	0	1	0	1	0	0	0	0	0	1	0	0
X_fragariae_na_ICMP659	1	1	1	1	0	1	1	0	0	1	1	1	1	0	1	0	1	1	1	0	0	0	0	1	1	0	1	1	1	0	1	0	0	0	0	1	0	0	1	0	1	0	0	0	0	0	1	0	0
X_fragariae_na_ICMP661	1	1	1	1	0	1	1	0	0	1	1	1	1	0	1	0	1	1	1	0	0	0	0	1	1	0	1	1	1	0	1	0	0	0	0	1	0	0	1	0	1	0	0	0	0	0	1	0	0
X_fragariae_na_ICMP6646	1	1	1	1	0	1	1	0	0	1	1	1	0	0	1	0	1	1	1	0	0	0	0	1	1	0	1	1	1	0	1	0	0	0	0	1	0	0	1	0	1	0	0	0	0	0	1	0	0
X_fragariae_na_ICMP6648	1	1	1	1	0	1	1	0	0	1	1	1	1	0	1	0	1	1	1	0	0	0	0	1	1	0	1	1	1	0	1	0	0	0	0	1	0	0	1	0	1	0	0	0	0	0	1	0	0
X_fragariae_na_JVD_0046	1	1	1	1	0	1	1	0	0	1	1	1	1	0	1	0	1	1	1	0	0	0	0	1	1	0	1	1	1	0	1	0	0	0	0	1	0	0	1	0	1	0	0	0	0	0	1	0	0
X_fragariae_na_JVD_0047	1	1	1	1	0	1	1	0	0	1	1	1	0	0	1	0	1	1	1	0	0	0	0	1	1	0	1	1	1	0	1	0	0	0	0	1	0	0	1	0	1	0	0	0	0	0	1	0	0
X_fragariae_na_JVD_0051	1	1	1	1	0	1	1	0	0	1	1	1	1	0	1	0	1	1	1	0	0	0	0	1	1	0	1	1	1	0	1	0	0	0	0	1	0	0	1	0	1	0	0	0	0	0	1	0	0
X_fragariae_na_LMG25863	1	1	1	1	0	1	1	0	0	1	1	1	1	1	1	0	1	1	1	0	0	0	0	1	1	0	1	1	1	0	1	0	0	0	0	1	0	0	1	0	1	0	0	0	0	0	1	0	0
X_fragariae_na_NBC2815	1	1	1	1	0	1	1	0	0	1	1	1	1	0	1	0	1	1	1	0	0	0	0	1	1	0	1	1	1	0	1	0	0	0	0	1	0	0	1	0	1	0	0	0	0	0	1	0	0
X_fragariae_na_NCPPB1822	1	1	1	1	0	1	1	0	0	1	1	1	1	0	1	0	1	1	1	0	0	0	0	1	1	0	1	1	1	0	1	0	0	0	0	1	0	0	1	0	1	0	0	0	0	0	1	0	0
X_fragariae_na_NCPPB2473	1	1	1	1	0	1	1	0	0	1	1	1	1	0	1	0	1	1	1	0	0	0	0	1	1	0	1	1	1	0	1	0	0	0	0	1	0	0	1	0	1	0	0	0	0	0	1	0	0
X_fragariae_na_NCPPB3743	1	1	1	1	0	1	1	0	0	1	1	1	1	0	1	0	1	1	1	0	0	0	0	1	1	0	1	1	1	0	1	0	0	0	0	1	0	0	1	0	1	0	0	0	0	0	1	0	0
X_fragariae_na_PD2659	1	1	1	1	0	1	1	0	0	1	1	1	1	0	1	0	0	1	1	0	0	0	0	1	1	0	1	1	1	0	1	0	0	0	0	1	0	0	1	0	1	0	0	0	0	0	1	0	0
X_fragariae_na_PD2662	1	1	1	1	0	1	1	0	0	1	1	1	1	0	1	0	0	1	1	0	0	0	0	1	1	0	1	1	1	0	1	0	0	0	0	1	0	0	1	0	1	0	0	0	0	0	1	0	0
X_fragariae_na_PD2905	1	1	1	1	0	1	1	0	0	1	1	1	1	0	1	0	0	1	1	0	0	0	0	1	1	0	1	1	1	0	1	0	0	0	0	1	0	0	1	0	1	0	0	0	0	0	1	0	0
X_fragariae_na_PD3145	1	1	1	0	0	1	1	0	0	1	1	1	1	0	1	0	0	1	1	0	0	0	0	1	1	0	1	1	1	0	1	0	0	0	0	1	0	0	1	0	1	0	0	0	0	0	1	0	0
X_fragariae_na_PD3170	1	1	1	1	0	1	1	0	0	1	1	1	1	0	1	0	0	1	1	0	0	0	0	1	1	0	1	1	1	0	1	0	0	0	0	1	0	0	1	0	1	0	0	0	0	0	1	0	0
X_fragariae_na_PD4314	1	1	1	1	0	1	1	0	0	1	1	1	1	0	1	0	0	1	1	0	0	0	0	1	1	0	1	1	1	0	1	0	0	0	0	1	0	0	1	0	1	0	0	0	0	0	1	0	0
X_fragariae_na_PD4634	1	1	1	1	0	1	1	0	0	1	1	1	1	0	1	0	0	1	1	0	0	0	0	1	1	0	1	1	1	0	1	0	0	0	0	1	0	0	1	0	1	0	0	0	0	0	1	0	0
X_fragariae_na_PD4932	1	1	1	1	0	1	1	0	0	1	1	1	1	0	1	0	0	1	1	0	0	0	0	1	1	0	1	1	1	0	1	0	0	0	0	1	0	0	1	0	1	0	0	0	0	0	1	0	0
X_fragariae_na_PD5205	1	1	1	1	0	1	1	0	0	1	1	1	1	1	1	0	1	1	1	0	0	0	0	1	1	0	1	1	1	0	1	0	0	0	0	1	0	0	1	0	1	0	0	0	0	0	1	0	0
X_fragariae_na_PD5365	1	1	1	1	0	1	1	0	0	1	1	1	1	0	1	0	0	1	1	0	0	0	0	1	1	0	1	1	1	0	1	0	0	0	0	1	0	0	1	0	1	0	0	0	0	0	1	0	0
X_fragariae_na_PD5482	1	1	1	1	0	1	1	0	0	1	1	1	1	0	1	0	0	1	1	0	0	0	0	1	1	0	1	1	1	0	1	0	0	0	0	1	0	0	1	0	1	0	0	0	0	0	1	0	0
X_fragariae_na_PD6840	1	1	1	1	0	1	1	0	0	1	1	1	1	0	1	0	0	1	1	0	0	0	0	1	1	0	1	1	1	0	1	0	0	0	0	1	0	0	1	0	1	0	0	0	0	0	1	0	0
X_fragariae_na_PD6879	1	1	1	1	0	1	1	0	0	1	1	1	1	0	1	0	0	1	1	0	0	0	0	1	1	0	1	1	1	0	1	0	0	0	0	1	0	0	1	0	1	0	0	0	0	0	1	0	0
X_fragariae_na_PD6880	1	1	1	1	0	1	1	0	0	1	1	1	1	0	1	0	0	1	1	0	0	0	0	1	1	0	1	1	1	0	1	0	0	0	0	1	0	0	1	0	1	0	0	0	0	0	1	0	0
X_fragariae_na_PD6881	1	1	1	1	0	1	1	0	0	1	1	1	1	0	1	0	0	1	1	0	0	0	0	1	1	0	1	1	1	0	1	0	0	0	0	1	0	0	1	0	1	0	0	0	0	0	1	0	0
X_fragariae_na_PD6882	1	1	1	1	0	1	1	0	0	1	1	1	1	0	1	0	0	1	1	0	0	0	0	1	1	0	1	1	1	0	1	0	0	0	0	1	0	0	1	0	1	0	0	0	0	0	1	0	0
X_fragariae_na_PD885	1	1	1	1	0	1	1	0	0	1	1	1	1	1	1	0	1	1	1	0	0	0	0	1	1	0	1	1	1	0	1	0	0	0	0	1	0	0	1	0	1	0	0	0	0	0	1	0	0
X_fragariae_na_Xf100	1	1	1	1	0	1	1	0	0	1	1	1	1	0	1	0	1	1	1	0	0	0	0	1	1	0	1	1	1	0	1	0	0	0	0	1	0	0	1	0	1	0	0	0	0	0	1	0	0
X_fragariae_na_XF61	1	1	1	1	0	1	1	0	0	1	1	1	1	0	1	0	0	1	1	0	0	0	0	1	1	0	1	1	1	0	1	0	0	0	0	1	0	0	1	0	1	0	0	0	0	0	1	0	0
X_fragariae_na_Xf1431	1	1	1	1	0	1	1	0	0	1	1	1	1	0	1	0	1	1	1	0	0	0	0	1	1	0	1	1	1	0	1	0	0	0	0	1	0	0	1	0	1	0	0	0	0	0	1	0	0
X_fragariae_na_YL19	1	1	1	1	0	1	1	0	0	1	1	1	1	1	1	0	1	1	1	0	0	0	0	1	0	0	1	0	1	0	1	0	1	1	0	1	0	1	1	0	1	0	0	0	0	0	1	0	0
X_hortorum_na_ATCC19865	1	1	0	1	0	1	1	0	1	1	1	1	1	1	1	0	0	1	1	0	0	0	0	0	1	0	0	0	1	0	1	0	1	0	0	1	0	1	1	0	0	1	0	0	0	0	1	0	0
X_hortorum_carotae_CFBP7900	1	0	0	1	1	1	1	0	0	1	1	1	1	0	1	0	0	0	1	0	0	0	0	1	1	0	0	1	1	0	1	0	0	0	0	0	1	1	0	1	0	0	0	0	0	0	0	0	0
X_hortorum_carotae_M081	1	0	0	1	1	1	1	0	0	1	1	1	1	0	1	0	0	0	1	0	0	0	0	0	1	0	0	1	0	0	1	0	0	0	0	0	1	1	0	0	0	0	0	0	0	0	0	0	0
X_hortorum_carotae_MAFF301101	1	0	0	1	1	1	1	0	0	1	1	1	1	0	1	0	0	0	1	0	0	0	0	1	1	0	0	1	1	0	1	0	0	0	0	0	1	1	0	0	0	0	0	0	0	0	0	0	0
X_hortorum_cynarae_CFBP2044	1	1	1	1	0	1	1	0	0	1	1	0	1	1	1	0	0	1	1	0	0	0	0	1	1	0	0	0	1	0	1	0	0	1	0	1	0	1	1	0	1	1	0	0	0	1	1	0	0
X_hortorum_cynarae_CFBP4188	1	1	1	1	0	1	1	0	0	1	1	0	1	1	1	0	0	1	1	0	0	0	0	1	1	0	0	0	1	0	1	0	0	1	0	1	0	1	1	0	1	1	0	0	0	1	1	0	0
X_hortorum_gardneri_CFBP8163	1	1	0	1	0	1	1	0	1	1	1	0	1	1	1	0	0	1	1	0	0	0	0	1	1	0	0	0	1	0	1	0	1	0	0	1	0	1	1	1	0	1	0	0	0	0	1	0	0
X_hortorum_gardneri_ICMP7383	1	1	1	1	0	1	1	0	1	1	0	1	1	1	1	0	0	1	1	0	0	0	0	1	1	0	0	0	1	0	1	0	1	1	0	1	1	1	1	1	1	1	0	0	0	0	1	0	0
X_hortorum_gardneri_JS749_3	1	1	0	1	0	1	1	0	1	1	1	1	1	1	1	0	0	1	1	0	0	0	0	1	1	0	0	0	1	0	1	0	1	1	0	1	1	1	1	1	0	1	0	1	0	0	1	0	0
X_hortorum_gardneri_SM177_10	1	1	0	1	0	1	1	0	1	1	1	1	1	1	1	0	0	1	1	0	0	0	0	1	1	0	0	0	1	0	1	0	1	1	0	1	1	1	1	0	0	1	0	0	0	0	1	0	0
X_hortorum_gardneri_SM182_10	1	1	0	1	0	1	1	0	1	1	1	0	1	1	1	0	0	1	1	0	0	0	0	1	1	0	0	0	1	0	1	0	1	1	0	1	1	1	1	0	0	1	0	0	0	0	1	0	0
X_hortorum_gardneri_SM194_10	1	1	0	1	0	1	1	0	1	1	1	1	1	1	1	0	0	1	1	0	0	0	0	1	1	0	0	0	1	0	1	0	1	1	0	1	1	1	1	0	0	1	0	0	0	0	1	0	0
X_hortorum_gardneri_SM220_10	1	1	0	1	0	1	1	0	1	1	1	1	1	1	1	0	0	1	1	0	0	0	0	1	1	0	0	0	1	0	1	0	1	1	0	1	1	1	1	0	0	1	0	0	0	0	1	0	0
X_hortorum_gardneri_SM234_10	1	1	0	1	0	1	1	0	1	1	1	1	1	1	1	0	0	1	1	0	0	0	0	1	1	0	0	0	1	0	1	0	1	1	0	1	1	1	1	0	0	1	0	0	0	0	1	0	0
X_hortorum_gardneri_SM406_11	1	1	0	1	0	1	1	0	1	1	1	1	1	1	1	0	0	1	1	0	0	0	0	1	1	0	0	0	1	0	1	0	1	1	0	1	1	1	1	0	0	1	0	0	0	0	1	0	0
X_hortorum_gardneri_SM413_11	1	1	0	1	0	1	1	0	1	1	0	0	1	1	1	0	0	1	1	0	0	0	0	1	1	0	0	0	1	0	1	0	1	1	0	1	1	1	1	0	0	1	0	0	0	0	1	0	0
X_hortorum_gardneri_SM605_11	1	1	0	1	0	1	1	0	1	1	1	1	1	1	1	0	0	1	1	0	0	0	0	1	1	0	0	0	1	0	1	0	1	1	0	1	1	1	1	0	0	1	0	0	0	0	1	0	0
X_hortorum_gardneri_SM775_12	1	1	0	1	0	1	1	0	1	1	1	0	1	1	1	0	0	1	1	0	0	0	0	1	1	0	0	0	1	0	1	0	1	1	0	1	1	1	1	0	0	1	0	0	0	0	1	0	0
X_hortorum_gardneri_SM795_12	1	1	0	1	0	1	1	0	1	1	1	0	1	1	1	0	0	1	1	0	0	0	0	1	1	0	0	0	1	0	1	0	1	1	0	1	1	1	1	0	0	1	0	0	0	0	1	0	0
X_hortorum_hederae_CFBP4925	1	0	0	1	1	1	1	0	1	1	1	1	1	1	1	0	1	1	1	0	0	0	0	1	1	0	1	1	1	0	1	1	1	1	1	1	0	0	1	0	0	0	0	0	0	0	0	0	0
X_hortorum_hederae_WHRI7744	1	0	0	1	1	1	1	0	1	1	1	1	1	1	1	0	1	1	1	0	0	0	0	1	1	0	1	1	1	0	1	1	1	1	1	1	0	0	1	0	0	0	0	0	0	0	0	0	0
X_hortorum_na_B07_007	1	1	1	1	0	1	1	0	1	1	0	1	1	1	1	0	0	1	1	0	0	0	0	1	1	0	0	0	1	0	1	0	1	1	0	1	1	1	1	1	1	1	0	1	0	0	1	0	0
X_hortorum_na_FPH2013_1	1	0	0	1	0	1	1	0	1	1	1	0	0	0	1	0	1	0	1	0	0	0	0	0	1	0	0	1	1	0	1	1	0	0	0	0	1	1	0	0	0	0	0	0	0	0	0	0	0
X_hortorum_na_VT106	1	1	0	1	0	1	1	0	1	1	0	1	1	1	1	0	0	1	1	0	0	0	0	1	1	0	0	0	1	0	1	0	1	1	0	1	1	1	1	1	1	1	0	0	0	0	1	0	0
X_hortorum_pelargonii_CFBP2533	1	1	0	1	0	1	1	0	1	1	1	0	1	1	1	0	1	0	1	0	0	0	0	1	1	0	0	0	1	0	1	1	0	1	1	1	1	1	1	0	1	0	1	0	1	1	1	0	0
X_hortorum_taraxaci_CFBP410	1	1	1	1	0	1	1	0	1	1	1	1	1	1	1	0	0	1	1	0	0	0	0	1	1	0	0	1	1	0	1	0	1	1	0	1	0	1	1	0	1	1	0	0	0	0	1	0	0
X_hortorum_taraxaci_NCPPB940	1	1	1	1	0	1	1	0	1	1	1	1	1	1	1	0	0	1	1	0	0	0	0	1	1	0	0	1	1	0	1	0	1	1	0	1	0	1	1	1	1	1	0	0	0	0	1	0	0
X_hortorum_vitians_CFBP3978	1	1	1	1	0	1	1	0	1	1	0	1	1	1	1	0	0	1	1	0	0	0	0	1	1	0	0	0	1	0	1	0	0	1	0	1	1	1	1	0	1	1	0	0	0	0	1	0	0
X_hortorum_vitians_CFBP498	1	1	1	1	0	1	1	0	1	1	0	1	1	1	1	0	0	1	1	0	0	0	0	1	1	0	0	0	1	0	1	0	1	1	0	1	0	1	1	0	1	1	0	1	0	0	1	0	0
X_hortorum_vitians_CFBP499	1	1	0	1	0	1	1	0	1	1	0	1	1	1	1	0	0	1	1	0	0	0	0	1	1	0	0	0	1	0	1	0	0	1	0	1	1	1	1	0	1	1	0	0	0	0	1	0	0
X_hortorum_vitians_LM16388	1	1	1	1	0	1	1	0	1	1	0	1	1	1	1	0	0	1	1	0	0	0	0	1	1	0	0	0	1	0	1	0	1	1	0	1	1	1	1	1	1	1	0	0	0	0	1	0	0
X_hortorum_vitians_LM16734	1	1	1	1	0	1	1	0	1	1	0	1	1	1	1	0	0	1	1	0	0	0	0	1	1	0	0	0	1	0	1	0	1	1	0	1	1	1	1	1	1	1	0	1	0	0	1	0	0
X_hortorum_vitians_LM16735	1	1	1	1	0	1	1	0	1	1	0	1	1	1	1	0	0	1	1	0	0	0	0	1	1	0	0	0	1	0	1	0	1	1	0	1	1	1	1	1	1	1	0	1	0	0	1	0	0
X_hortorum_vitians_LMG938	1	1	1	1	0	1	1	0	1	1	0	1	1	1	1	0	0	1	1	0	0	0	0	1	1	0	0	0	1	0	1	0	1	1	0	1	1	1	1	0	1	1	0	0	0	0	1	0	0
X_translucens_na_CFBP1156	1	1	1	1	1	1	0	0	0	0	1	1	1	0	1	0	0	0	0	0	0	0	1	1	0	0	1	1	0	0	1	0	0	0	1	1	1	1	1	1	0	0	0	0	0	0	1	0	1
X_maliensis_na_LMG27592	1	0	0	0	0	0	0	0	0	0	0	0	0	0	0	0	0	0	0	0	0	0	0	0	1	0	0	0	0	0	0	0	0	0	0	0	0	0	0	0	0	0	0	0	0	0	0	0	0
X_maliensis_na_M97	1	0	0	0	0	0	0	0	0	0	0	0	0	0	0	0	0	0	0	0	0	0	0	0	1	0	0	0	0	0	0	0	0	0	0	0	0	0	0	0	0	0	0	0	0	0	0	0	0
X_melonis_na_CFBP4644	1	0	0	0	0	0	0	0	0	0	0	0	0	0	0	0	0	0	0	0	0	0	0	0	1	0	0	0	0	0	0	0	0	0	0	0	0	0	0	0	0	1	0	0	0	0	0	0	0
X_nasturtii_na_WHRI8853	1	0	0	1	0	1	0	0	1	1	1	1	1	1	1	0	0	0	0	0	0	0	0	1	1	0	0	1	1	0	1	0	0	0	0	0	1	0	0	0	0	1	0	0	0	0	1	0	0
X_nasturtii_na_WHRI8984	1	0	0	1	0	1	0	0	1	1	1	1	1	1	1	0	0	0	0	0	0	0	0	1	1	0	0	1	1	0	1	0	0	0	0	0	1	0	0	0	0	1	0	0	0	0	1	0	0
X_oryzae_leersiae_BAI23	1	1	1	1	1	1	1	0	1	1	1	1	1	0	1	1	1	1	1	0	1	1	0	1	1	1	1	0	0	0	0	0	0	0	0	0	0	0	1	1	0	0	0	0	1	0	0	0	0
X_oryzae_leersiae_BB151_3	1	1	1	1	1	1	1	0	1	1	1	1	1	0	1	1	1	1	1	0	1	0	0	1	1	1	1	0	0	0	0	0	0	0	0	0	0	0	1	1	0	0	0	0	1	0	0	0	0
X_oryzae_leersiae_BB156_2	1	0	1	1	1	1	1	0	1	1	1	1	1	0	1	1	1	1	1	0	1	0	0	1	1	1	1	0	0	0	0	0	0	0	0	0	0	0	1	1	0	0	0	0	1	0	0	0	0
X_oryzae_leersiae_NCPPB4346	1	0	1	1	1	1	1	0	1	1	1	1	1	0	1	1	1	1	1	0	1	0	0	1	1	1	1	0	0	0	0	0	0	0	0	0	0	0	1	1	0	0	0	0	1	0	0	0	0
X_oryzae_leersiae_NJ611	1	0	1	1	1	1	1	0	1	1	1	1	1	0	1	1	1	1	1	0	1	1	0	1	1	1	1	0	0	0	0	0	0	0	0	0	0	0	1	1	0	0	0	0	1	0	0	0	0
X_oryzae_na_AH28	1	0	0	1	0	1	1	0	1	1	1	1	1	1	1	1	1	1	1	0	1	1	0	1	1	0	1	0	0	0	0	0	0	0	0	0	0	0	1	1	0	0	0	0	1	0	0	0	0
X_oryzae_na_X115A	1	0	0	1	1	1	1	1	1	1	1	1	1	1	1	1	1	1	1	0	1	1	0	1	1	1	1	0	0	0	0	0	0	0	0	1	0	0	1	0	0	0	0	0	1	0	0	0	0
X_oryzae_na_X81A	1	0	0	1	1	1	1	0	1	1	1	1	1	0	1	1	1	1	1	0	1	1	0	1	0	0	1	0	0	0	0	0	0	0	0	0	0	0	1	0	0	0	0	0	1	0	0	0	0
X_oryzae_oryzae_#2	0	0	0	0	0	0	0	0	0	0	0	0	0	0	0	0	0	0	0	0	0	0	0	0	0	0	0	0	0	0	0	0	0	0	0	0	0	0	0	0	0	0	0	0	0	0	0	0	0
X_oryzae_oryzae_172	1	0	0	1	0	1	1	0	1	1	1	1	1	1	1	1	1	1	1	0	1	1	0	1	1	0	1	0	0	0	0	0	0	0	0	0	0	0	1	0	0	0	0	0	1	0	0	0	0
X_oryzae_oryzae_26	1	0	0	1	0	1	1	0	1	1	1	1	1	1	1	1	1	1	1	0	1	1	0	1	1	0	1	0	0	0	0	0	0	0	0	0	0	0	1	0	0	0	0	0	1	0	0	0	0
X_oryzae_oryzae_296	1	0	0	1	0	1	1	0	1	1	1	1	1	1	1	1	1	1	1	0	1	1	0	1	1	0	1	0	0	0	0	0	0	0	0	0	0	0	1	0	0	0	0	0	1	0	0	0	0
X_oryzae_oryzae_AH1	1	0	0	1	0	1	1	0	1	1	1	1	1	1	1	1	1	1	1	0	1	1	0	1	1	0	1	0	0	0	0	0	0	0	0	0	0	0	1	0	0	0	0	0	1	0	0	0	0
X_oryzae_oryzae_AH11	1	0	0	1	0	1	1	0	1	1	1	1	1	1	1	1	1	1	1	0	1	1	0	1	1	0	1	0	0	0	0	0	0	0	0	0	0	0	1	0	0	0	0	0	1	0	0	0	0
X_oryzae_oryzae_AH3	1	0	0	1	0	1	1	0	1	1	1	1	0	1	1	1	1	1	1	0	1	1	0	1	1	0	1	0	0	0	0	0	0	0	0	0	0	0	1	0	0	0	0	0	1	0	0	0	0
X_oryzae_oryzae_AH39	1	0	0	1	0	1	1	0	1	1	1	1	0	1	1	1	1	1	1	0	1	1	0	1	1	0	1	0	0	0	0	0	0	0	0	0	0	0	1	0	0	0	0	0	1	0	0	0	0
X_oryzae_oryzae_AH4	1	0	0	1	0	1	1	0	1	1	1	1	0	1	1	1	1	1	1	0	1	1	0	1	1	0	1	0	0	0	0	0	0	0	0	0	0	0	1	0	0	0	0	0	1	0	0	0	0
X_oryzae_oryzae_AH40	1	0	0	1	0	1	1	0	1	1	1	1	0	1	1	1	1	1	1	0	1	1	0	1	1	0	1	0	0	0	0	0	0	0	0	0	0	0	1	0	0	0	0	0	1	0	0	0	0
X_oryzae_oryzae_AH8	1	0	0	1	0	1	1	0	1	1	1	1	1	1	1	1	1	1	1	0	1	1	0	1	1	0	1	0	0	0	0	0	0	0	0	0	0	0	1	0	0	0	0	0	1	0	0	0	0
X_oryzae_oryzae_AH87	1	0	0	1	0	1	1	0	1	1	1	1	0	1	1	1	1	1	1	0	1	1	0	1	1	0	1	0	0	0	0	0	0	0	0	0	0	0	1	0	0	0	0	0	1	0	0	0	0
X_oryzae_oryzae_ATCC35933	1	0	0	1	0	1	1	0	1	1	1	1	1	1	1	1	1	1	1	0	1	1	0	1	1	0	1	0	0	0	0	0	0	0	0	0	0	0	1	0	0	0	0	0	1	0	0	0	0
X_oryzae_oryzae_AUST2013	1	0	0	1	0	1	1	0	1	1	1	1	1	1	1	1	1	1	1	0	1	1	0	1	1	0	1	0	0	0	0	0	0	0	0	0	0	1	1	1	0	0	0	0	1	0	0	0	0
X_oryzae_oryzae_AXO1947	1	0	0	1	1	1	1	0	1	1	1	1	1	0	1	1	1	1	1	0	1	1	0	1	1	1	1	0	0	0	0	0	0	0	0	0	0	0	1	1	0	0	0	0	1	0	0	0	0
X_oryzae_oryzae_BAI3	1	0	0	1	1	1	1	0	1	1	1	1	1	0	1	1	1	1	1	0	1	1	0	1	1	1	1	0	0	0	0	0	0	0	0	0	0	0	1	1	0	0	0	0	1	0	0	0	0
X_oryzae_oryzae_BJ12	1	0	0	1	0	1	1	0	1	1	1	1	0	1	1	1	1	1	1	0	1	1	0	1	1	0	1	0	0	0	0	0	0	0	0	0	0	1	1	0	0	0	0	0	1	0	0	0	0
X_oryzae_oryzae_BJ84_3	1	0	0	1	0	1	1	0	1	1	1	1	1	1	1	1	1	1	1	0	1	1	0	1	1	0	1	0	0	0	0	0	0	0	0	0	0	1	1	0	0	0	0	0	1	0	0	0	0
X_oryzae_oryzae_BJ84_4	1	0	0	1	0	1	1	0	1	1	1	1	0	1	1	1	1	1	1	0	1	1	0	1	1	0	1	0	0	0	0	0	0	0	0	0	0	0	1	0	0	0	0	0	1	0	0	0	0
X_oryzae_oryzae_BXO1	1	0	0	1	0	1	1	0	1	1	1	1	1	1	1	1	1	1	1	0	1	1	0	1	1	0	1	0	0	0	0	0	0	0	0	0	0	0	1	1	0	0	0	0	1	0	0	0	0
X_oryzae_oryzae_BXO2	1	0	0	1	0	1	1	0	1	1	1	1	1	1	1	1	1	1	1	0	1	1	0	1	1	0	1	0	0	0	0	0	0	0	0	0	0	0	1	0	0	0	0	0	1	0	0	0	0
X_oryzae_oryzae_BXO25	1	0	0	1	0	1	1	0	0	1	0	1	1	1	1	1	1	1	1	0	1	1	0	1	1	0	1	0	0	0	0	0	0	0	0	0	0	1	1	0	0	0	0	0	1	0	0	0	0
X_oryzae_oryzae_BXO33	1	0	0	1	0	1	1	0	1	1	1	1	1	1	1	1	1	1	1	0	1	1	0	1	1	0	1	0	0	0	0	0	0	0	0	0	0	0	1	0	0	0	0	0	1	0	0	0	0
X_oryzae_oryzae_BXO34	1	0	0	1	0	1	1	0	1	1	1	1	1	1	1	1	1	1	1	0	1	1	0	1	1	0	1	0	0	0	0	0	0	0	0	0	0	0	1	0	0	0	0	0	1	0	0	0	0
X_oryzae_oryzae_BXO407	1	0	0	1	0	1	1	0	1	1	1	1	1	1	1	1	1	1	1	0	1	1	0	1	1	0	1	0	0	0	0	0	0	0	0	0	0	1	1	0	0	0	0	0	1	0	0	0	0
X_oryzae_oryzae_BXO416	1	0	0	1	0	1	1	0	1	1	1	1	1	1	1	1	1	1	1	0	1	1	0	1	1	0	1	0	0	0	0	0	0	0	0	0	0	1	1	0	0	0	0	0	1	0	0	0	0
X_oryzae_oryzae_BXO432	1	0	0	1	0	1	1	0	1	1	1	1	1	1	1	1	1	1	1	0	1	1	0	1	1	0	1	0	0	0	0	0	0	0	0	0	0	1	1	0	0	0	0	0	1	0	0	0	0
X_oryzae_oryzae_BXO439	1	0	0	1	0	1	1	0	1	1	1	1	1	1	1	1	1	1	1	0	1	1	0	1	1	0	1	0	0	0	0	0	0	0	0	0	0	1	1	0	0	0	0	0	1	0	0	0	0
X_oryzae_oryzae_BXO447	1	0	0	1	0	1	1	0	1	1	1	1	1	1	1	1	1	1	1	0	1	1	0	1	1	0	1	0	0	0	0	0	0	0	0	0	0	1	1	0	0	0	0	0	1	0	0	0	0
X_oryzae_oryzae_BXO454	1	0	0	1	0	1	1	0	1	1	1	1	1	1	1	1	1	1	1	0	1	1	0	1	1	0	1	0	0	0	0	0	0	0	0	0	0	0	1	0	0	0	0	0	1	0	0	0	0
X_oryzae_oryzae_BXO471	1	0	0	1	0	1	1	0	1	1	1	1	1	1	1	1	1	1	1	0	1	1	0	1	1	0	1	0	0	0	0	0	0	0	0	0	0	1	1	0	0	0	0	0	1	0	0	0	0
X_oryzae_oryzae_BXO512	1	0	0	1	0	1	1	0	1	1	1	1	1	1	1	1	1	1	1	0	1	1	0	1	1	0	1	0	0	0	0	0	0	0	0	0	0	0	1	1	0	0	0	0	1	0	0	0	0
X_oryzae_oryzae_BXO554	1	0	0	1	0	1	1	0	1	1	1	1	1	1	1	1	1	1	1	0	1	1	0	1	1	0	1	0	0	0	0	0	0	0	0	0	0	1	1	0	0	0	0	0	1	0	0	0	0
X_oryzae_oryzae_BXO557	1	0	0	1	0	1	1	0	1	1	1	1	1	1	1	1	1	1	1	0	1	0	0	1	1	0	1	0	0	0	0	0	0	0	0	0	0	1	1	0	0	0	0	0	1	0	0	0	0
X_oryzae_oryzae_BXO558	1	0	0	1	0	1	1	0	1	1	1	1	1	1	1	1	1	1	1	0	1	1	0	1	1	0	1	0	0	0	0	0	0	0	0	0	0	1	1	0	0	0	0	0	1	0	0	0	0
X_oryzae_oryzae_BXO559	1	0	0	1	0	1	1	0	1	1	1	1	1	1	1	1	1	1	1	0	1	1	0	1	1	0	1	0	0	0	0	0	0	0	0	0	0	1	0	0	0	0	0	0	1	0	0	0	0
X_oryzae_oryzae_BXO571	1	0	0	1	0	1	1	0	1	1	1	1	1	1	1	1	1	1	1	0	1	1	0	1	1	0	1	0	0	0	0	0	0	0	0	0	0	1	1	0	0	0	0	0	1	0	0	0	0
X_oryzae_oryzae_BXO582	1	0	0	1	0	1	1	0	1	1	1	1	1	1	1	1	1	1	1	0	1	1	0	1	1	0	1	0	0	0	0	0	0	0	0	0	0	1	1	0	0	0	0	0	1	0	0	0	0
X_oryzae_oryzae_BXO589	1	0	0	1	0	1	1	0	1	1	1	1	1	1	1	1	1	1	1	0	1	1	0	1	1	0	1	0	0	0	0	0	0	0	0	0	0	0	1	0	0	0	0	0	1	0	0	0	0
X_oryzae_oryzae_BXO590	1	0	0	1	0	1	1	0	1	1	1	1	1	1	1	1	1	1	1	0	1	1	0	1	1	0	1	0	0	0	0	0	0	0	0	0	0	1	1	0	0	0	0	0	1	0	0	0	0
X_oryzae_oryzae_BXO6	1	0	0	1	0	1	1	0	1	1	1	1	1	1	1	1	1	1	1	0	1	1	0	1	1	0	1	0	0	0	0	0	0	0	0	0	0	0	1	0	0	0	0	0	1	0	0	0	0
X_oryzae_oryzae_BXO8	1	0	0	1	0	1	1	0	1	1	1	1	1	1	1	1	1	1	1	0	1	1	0	1	1	0	1	0	0	0	0	0	0	0	0	0	0	0	1	0	0	0	0	0	1	0	0	0	0
X_oryzae_oryzae_CFBP1948	1	0	0	1	1	1	1	0	1	1	1	1	1	0	1	1	1	1	1	0	1	1	0	1	1	1	1	0	0	0	0	0	0	0	0	0	0	0	1	1	0	0	0	0	1	0	0	0	0
X_oryzae_oryzae_CFBP1949	1	0	0	1	1	1	1	0	1	1	1	1	1	0	1	1	1	1	1	0	1	1	0	1	1	1	1	0	0	0	0	0	0	0	0	0	0	0	1	1	0	0	0	0	1	0	0	0	0
X_oryzae_oryzae_CFBP1951	1	0	0	1	1	1	1	0	1	1	1	1	1	0	1	1	1	1	1	0	1	1	0	1	1	1	1	0	0	0	0	0	0	0	0	0	0	0	1	1	0	0	0	0	1	0	0	0	0
X_oryzae_oryzae_CFBP1952	1	0	0	1	1	1	1	0	1	1	1	1	1	0	1	1	1	1	1	0	1	1	0	1	1	1	1	0	0	0	0	0	0	0	0	0	0	0	1	1	0	0	0	0	1	0	0	0	0
X_oryzae_oryzae_CFBP7319	1	0	0	1	1	1	1	0	1	1	1	1	1	0	1	1	1	1	1	0	1	1	0	1	1	1	1	0	0	0	0	0	0	0	0	0	0	0	1	1	0	0	0	0	1	0	0	0	0
X_oryzae_oryzae_CFBP7320	1	0	0	1	1	1	1	0	1	1	1	1	1	0	1	1	1	1	1	0	1	1	0	1	1	1	1	0	0	0	0	0	0	0	0	0	0	0	1	1	0	0	0	0	1	0	0	0	0
X_oryzae_oryzae_CFBP7321	1	0	0	1	1	1	1	0	1	1	1	1	1	0	1	1	1	1	1	0	1	1	0	1	1	1	1	0	0	0	0	0	0	0	0	0	0	0	1	1	0	0	0	0	1	0	0	0	0
X_oryzae_oryzae_CFBP7322	1	0	0	1	1	1	1	0	1	1	1	1	1	0	1	1	1	1	1	0	1	1	0	1	1	1	1	0	0	0	0	0	0	0	0	0	0	0	1	1	0	0	0	0	1	0	0	0	0
X_oryzae_oryzae_CFBP7323	1	0	0	1	1	1	1	0	1	1	1	1	1	0	1	1	1	1	1	0	1	1	0	1	1	1	1	0	0	0	0	0	0	0	0	0	0	0	1	1	0	0	0	0	1	0	0	0	0
X_oryzae_oryzae_CFBP7324	1	0	0	1	1	1	1	0	1	1	1	1	1	0	1	1	1	1	1	0	1	1	0	1	1	1	1	0	0	0	0	0	0	0	0	0	0	0	1	1	0	0	0	0	1	0	0	0	0
X_oryzae_oryzae_CFBP7325	1	0	0	1	1	1	1	0	1	1	1	1	1	0	1	1	1	1	1	0	1	1	0	1	1	1	1	0	0	0	0	0	0	0	0	0	0	0	1	1	0	0	0	0	1	0	0	0	0
X_oryzae_oryzae_CFBP7337	1	0	0	1	1	1	1	0	1	1	1	1	1	0	1	1	1	1	1	0	1	1	0	1	1	1	1	0	0	0	0	0	0	0	0	0	0	0	1	1	0	0	0	0	1	0	0	0	0
X_oryzae_oryzae_CFBP7340	1	0	0	1	1	1	1	0	1	1	1	1	1	0	1	1	1	1	1	0	1	1	0	1	1	1	1	0	0	0	0	0	0	0	0	0	0	0	1	1	0	0	0	0	1	0	0	0	0
X_oryzae_oryzae_CFBP8172	1	0	0	1	1	1	1	0	1	1	1	1	1	0	1	1	1	1	1	0	1	1	0	1	1	1	1	0	0	0	0	0	0	0	0	0	0	0	1	1	0	0	0	0	1	0	0	0	0
X_oryzae_oryzae_CFPB1947	1	0	0	1	1	1	1	0	1	1	1	1	1	0	1	1	1	1	1	0	1	1	0	1	1	1	1	0	0	0	0	0	0	0	0	0	0	0	1	0	0	0	0	0	1	0	0	0	0
X_oryzae_oryzae_CIAT	1	0	0	1	0	1	1	0	1	1	1	1	1	1	1	1	1	1	1	0	1	1	0	1	1	0	1	0	0	0	0	0	0	0	0	0	0	0	1	1	0	0	0	0	1	0	0	0	0
X_oryzae_oryzae_CIX1041	1	0	0	1	1	1	1	0	1	1	1	1	1	0	1	1	1	1	1	0	1	1	0	1	1	1	1	0	0	0	0	0	0	0	0	0	0	0	1	1	0	0	0	0	1	0	0	0	0
X_oryzae_oryzae_CIX2374	1	0	0	1	1	1	1	0	1	1	1	1	1	0	1	1	1	1	1	0	1	1	0	1	1	1	1	0	0	0	0	0	0	0	0	0	0	0	1	1	0	0	0	0	1	0	0	0	0
X_oryzae_oryzae_CIX298	1	0	0	1	1	1	1	0	1	1	1	1	1	0	1	1	1	1	1	0	1	1	0	1	1	1	1	0	0	0	0	0	0	0	0	0	0	0	1	1	0	0	0	0	1	0	0	0	0
X_oryzae_oryzae_CIX611	1	0	0	1	1	1	1	0	1	1	1	1	1	0	1	1	1	1	1	0	1	1	0	1	1	1	1	0	0	0	0	0	0	0	0	0	0	0	1	1	0	0	0	0	1	0	0	0	0
X_oryzae_oryzae_CIX629	1	0	0	1	1	1	1	0	1	1	1	1	1	0	1	1	1	1	1	0	1	1	0	1	1	1	1	0	0	0	0	0	0	0	0	0	0	0	1	1	0	0	0	0	1	0	0	0	0
X_oryzae_oryzae_DBX0011	1	0	0	1	0	1	1	0	1	1	1	1	1	1	1	1	0	1	1	0	1	1	0	1	1	0	1	0	0	0	0	0	0	0	0	0	0	1	1	0	0	0	0	0	1	0	0	0	0
X_oryzae_oryzae_DBX0013	1	0	0	1	0	1	1	0	1	1	1	1	1	1	1	1	1	1	1	0	1	1	0	1	1	0	1	0	0	0	0	0	0	0	0	0	0	0	1	0	0	0	0	0	1	0	0	0	0
X_oryzae_oryzae_DBX0016	1	0	0	1	0	1	1	0	1	1	1	1	1	1	1	1	0	1	1	0	1	1	0	1	1	0	1	0	0	0	0	0	0	0	0	0	0	1	1	0	0	0	0	0	1	0	0	0	0
X_oryzae_oryzae_DBX0017	1	0	0	1	0	1	1	0	1	1	1	1	1	1	1	1	0	1	1	0	1	1	0	1	1	0	1	0	0	0	0	0	0	0	0	0	0	1	1	0	0	0	0	0	1	0	0	0	0
X_oryzae_oryzae_DBX0018	1	0	0	1	0	1	1	0	1	1	1	1	1	1	1	1	0	1	1	0	1	1	0	1	1	0	1	0	0	0	0	0	0	0	0	0	0	1	1	0	0	0	0	0	1	0	0	0	0
X_oryzae_oryzae_DBX0019	1	0	0	1	0	1	1	0	1	1	1	1	1	1	1	1	1	1	1	0	1	1	0	1	1	0	1	0	0	0	0	0	0	0	0	0	0	0	1	0	0	0	0	0	1	0	0	0	0
X_oryzae_oryzae_DBX0020	1	0	0	1	0	1	1	0	1	1	1	1	1	1	1	1	0	1	1	0	1	1	0	1	1	0	1	0	0	0	0	0	0	0	0	0	0	1	1	0	0	0	0	0	1	0	0	0	0
X_oryzae_oryzae_DBX0023	1	0	0	1	0	1	1	0	1	1	1	1	1	1	1	1	0	1	1	0	1	1	0	1	1	0	1	0	0	0	0	0	0	0	0	0	0	1	1	0	0	0	0	0	1	0	0	0	0
X_oryzae_oryzae_DBX0024	1	0	0	1	0	1	1	0	1	1	1	1	1	1	1	1	0	1	1	0	1	1	0	1	1	0	1	0	0	0	0	0	0	0	0	0	0	1	1	0	0	0	0	0	1	0	0	0	0
X_oryzae_oryzae_DBX004	1	0	0	1	0	1	1	0	1	1	1	1	1	1	1	1	0	1	1	0	1	1	0	1	1	0	1	0	0	0	0	0	0	0	0	0	0	1	1	0	0	0	0	0	1	0	0	0	0
X_oryzae_oryzae_DXO_012	1	0	0	1	0	1	1	0	1	1	1	1	1	1	1	1	1	1	1	0	1	1	0	1	1	0	1	0	0	0	0	0	0	0	0	0	0	1	1	0	0	0	0	0	1	0	0	0	0
X_oryzae_oryzae_DXO_015	1	0	0	1	0	1	1	0	1	1	1	1	1	1	1	1	1	1	1	0	1	1	0	1	1	0	1	0	0	0	0	0	0	0	0	0	1	0	1	0	0	0	0	0	1	0	0	0	0
X_oryzae_oryzae_DXO_044	1	0	0	1	0	1	1	0	1	1	1	1	1	1	1	1	1	1	1	0	1	1	0	1	1	0	1	0	0	0	0	0	0	0	0	0	0	1	1	0	0	0	0	0	1	0	0	0	0
X_oryzae_oryzae_DXO_052	1	0	0	1	0	1	1	0	1	1	1	1	1	1	1	1	1	1	1	0	1	0	0	1	1	0	1	0	0	0	0	0	0	0	0	0	0	1	1	0	0	0	0	0	1	0	0	0	0
X_oryzae_oryzae_DXO_089	1	0	0	1	0	1	1	0	1	1	1	1	1	1	1	1	1	1	1	0	1	1	0	1	1	0	1	0	0	0	0	0	0	0	0	0	0	1	1	0	0	0	0	0	1	0	0	0	0
X_oryzae_oryzae_DXO_091	1	0	0	1	0	1	1	0	1	1	1	1	1	1	1	1	1	1	1	0	1	1	0	1	1	0	1	0	0	0	0	0	0	0	0	0	0	1	1	0	0	0	0	0	1	0	0	0	0
X_oryzae_oryzae_DXO_116	1	0	0	1	0	1	1	0	1	1	1	1	1	1	1	1	1	1	1	0	1	1	0	1	1	0	1	0	0	0	0	0	0	0	0	0	0	0	1	0	0	0	0	0	1	0	0	0	0
X_oryzae_oryzae_DXO_122	1	0	0	1	0	1	1	0	1	1	1	1	1	1	1	1	1	1	1	0	1	1	0	1	1	0	1	0	0	0	0	0	0	0	0	0	0	1	1	0	0	0	0	0	1	0	0	0	0
X_oryzae_oryzae_DXO_129	1	0	0	1	0	1	1	0	1	1	1	1	1	1	1	1	1	1	1	0	1	1	0	1	1	0	1	0	0	0	0	0	0	0	0	0	0	1	1	0	0	0	0	0	1	0	0	0	0
X_oryzae_oryzae_DXO_131	1	0	0	1	0	1	1	0	1	1	1	1	1	1	1	1	1	1	1	0	1	1	0	1	1	0	1	0	0	0	0	0	0	0	0	0	0	0	1	0	0	0	0	0	1	0	0	0	0
X_oryzae_oryzae_DXO_133	1	0	0	1	0	1	1	0	1	1	1	1	1	1	1	1	1	1	1	0	1	1	0	1	1	0	1	0	0	0	0	0	0	0	0	0	0	0	1	0	0	0	0	0	1	0	0	0	0
X_oryzae_oryzae_DXO_150	1	0	0	1	0	1	1	0	1	1	1	1	1	1	1	1	1	1	1	0	1	1	0	1	1	0	1	0	0	0	0	0	0	0	0	0	0	1	1	0	0	0	0	0	1	0	0	0	0
X_oryzae_oryzae_DXO_165	1	0	0	1	0	1	1	0	1	1	1	1	1	1	1	1	1	1	1	0	1	1	0	1	1	0	1	0	0	0	0	0	0	0	0	0	0	1	1	0	0	0	0	0	1	0	0	0	0
X_oryzae_oryzae_DXO_170	1	0	0	1	0	1	1	0	1	1	1	1	1	1	1	1	1	1	1	0	1	1	0	1	1	0	1	0	0	0	0	0	0	0	0	0	0	1	1	0	0	0	0	0	1	0	0	0	0
X_oryzae_oryzae_DXO_174	1	0	0	1	0	1	1	0	1	1	1	1	1	1	1	1	1	1	1	0	1	1	0	1	1	0	1	0	0	0	0	0	0	0	0	0	0	0	1	0	0	0	0	0	1	0	0	0	0
X_oryzae_oryzae_DXO_181	1	0	0	0	0	1	1	0	1	1	1	1	1	1	1	1	1	1	1	0	1	1	0	1	1	0	1	0	0	0	0	0	0	0	0	0	0	0	1	0	0	0	0	0	1	0	0	0	0
X_oryzae_oryzae_DXO_200	1	0	0	1	0	1	1	0	1	1	1	1	1	1	1	1	1	1	1	0	1	1	0	1	1	0	1	0	0	0	0	0	0	0	0	0	0	0	1	0	0	0	0	0	1	0	0	0	0
X_oryzae_oryzae_DXO_203	1	0	0	1	0	1	1	0	1	1	1	1	1	1	1	1	1	1	1	0	1	1	0	1	1	0	1	0	0	0	0	0	0	0	0	0	0	1	1	0	0	0	0	0	1	0	0	0	0
X_oryzae_oryzae_DXO_206	1	0	0	1	0	1	1	0	1	1	1	1	1	1	1	1	1	1	1	0	1	1	0	1	1	0	1	0	0	0	0	0	0	0	0	0	0	0	1	0	0	0	0	0	1	0	0	0	0
X_oryzae_oryzae_DXO_216	1	0	0	1	0	1	1	0	1	1	1	1	1	1	1	1	1	1	1	0	1	0	0	1	1	0	1	0	0	0	0	0	0	0	0	0	0	0	1	0	0	0	0	0	1	0	0	0	0
X_oryzae_oryzae_DXO_226	1	0	0	1	0	1	1	0	1	1	1	1	1	1	1	1	1	1	1	0	1	1	0	1	1	0	1	0	0	0	0	0	0	0	0	0	0	0	1	0	0	0	0	0	1	0	0	0	0
X_oryzae_oryzae_DXO_233	1	0	0	1	0	1	1	0	1	1	1	1	1	1	1	1	1	1	1	0	1	1	0	1	0	0	1	0	0	0	0	0	0	0	0	0	0	0	1	0	0	0	0	0	1	0	0	0	0
X_oryzae_oryzae_DXO_242	1	0	0	1	0	1	1	0	1	1	1	1	1	1	1	1	1	1	1	0	1	1	0	1	1	0	1	0	0	0	0	0	0	0	0	0	0	0	1	0	0	0	0	0	1	0	0	0	0
X_oryzae_oryzae_DXO_246	1	0	0	1	0	1	1	0	1	1	1	1	1	1	1	1	1	1	1	0	1	1	0	1	1	0	1	0	0	0	0	0	0	0	0	0	0	0	1	0	0	0	0	0	1	0	0	0	0
X_oryzae_oryzae_DXO_248	1	0	0	1	0	1	1	0	1	1	1	1	1	1	1	1	1	1	1	0	1	1	0	1	1	0	1	0	0	0	0	0	0	0	0	0	0	1	1	0	0	0	0	0	1	0	0	0	0
X_oryzae_oryzae_DXO_27	1	0	0	1	0	1	1	0	1	1	1	1	1	1	1	1	1	1	1	0	1	1	0	1	1	0	1	0	0	0	0	0	0	0	0	0	0	0	1	0	0	0	0	0	1	0	0	0	0
X_oryzae_oryzae_DXO_331	1	0	0	1	0	1	1	0	1	1	1	1	1	1	1	1	1	1	1	0	1	1	0	1	1	0	1	0	0	0	0	0	0	0	0	0	0	0	1	0	0	0	0	0	1	0	0	0	0
X_oryzae_oryzae_DXO_369	1	0	0	1	0	1	1	0	1	1	1	1	1	1	1	1	1	1	1	0	1	1	0	1	1	0	1	0	0	0	0	0	0	0	0	0	0	1	1	0	0	0	0	0	1	0	0	0	0
X_oryzae_oryzae_DXO_397	1	0	0	1	0	1	1	0	1	1	1	1	1	1	1	1	1	1	1	0	1	1	0	1	1	0	1	0	0	0	0	0	0	0	0	0	0	0	1	0	0	0	0	0	1	0	0	0	0
X_oryzae_oryzae_DXO_50	1	0	0	1	0	1	1	0	1	1	1	1	1	1	1	1	1	1	1	0	1	1	0	1	1	0	1	0	0	0	0	0	0	0	0	0	0	1	1	0	0	0	0	0	1	0	0	0	0
X_oryzae_oryzae_Dak16	1	0	0	1	1	1	1	0	1	1	1	1	1	0	1	1	1	1	1	0	1	1	0	1	1	1	1	0	0	0	0	0	0	0	0	0	0	0	1	1	0	0	0	0	1	0	0	0	0
X_oryzae_oryzae_FJ16	1	0	0	1	0	1	1	0	1	1	1	1	1	1	1	1	1	1	1	0	1	1	0	1	1	0	1	0	0	0	0	0	0	0	0	0	1	0	1	0	0	0	0	0	1	0	0	0	0
X_oryzae_oryzae_FJ17	1	0	0	1	0	1	1	0	1	1	1	1	1	1	1	1	1	1	1	0	1	1	0	1	1	0	1	0	0	0	0	0	0	0	0	0	0	0	1	0	0	0	0	0	1	0	0	0	0
X_oryzae_oryzae_FJ21	1	0	0	1	0	1	1	0	1	1	1	1	1	1	1	1	1	1	1	0	1	1	0	1	1	0	1	0	0	0	0	0	0	0	0	0	0	0	1	0	0	0	0	0	1	0	0	0	0
X_oryzae_oryzae_FJ22	1	0	0	1	0	1	1	0	1	1	1	1	1	1	1	1	1	1	1	0	1	1	0	1	1	0	1	0	0	0	0	0	0	0	0	0	0	0	1	0	0	0	0	0	1	0	0	0	0
X_oryzae_oryzae_FJ24	1	0	0	1	0	1	1	0	1	1	1	1	1	1	1	1	1	1	1	0	1	1	0	1	1	0	1	0	0	0	0	0	0	0	0	0	0	0	1	0	0	0	0	0	1	0	0	0	0
X_oryzae_oryzae_FuJ	1	0	0	1	0	1	1	0	1	1	1	1	1	1	1	1	1	1	1	0	1	1	0	1	1	0	1	0	0	0	0	0	0	0	0	0	0	0	1	0	0	0	0	0	1	0	0	0	0
X_oryzae_oryzae_G8	1	0	0	1	0	1	1	0	1	1	1	1	0	1	1	1	1	1	1	0	1	1	0	1	1	0	1	0	0	0	0	0	0	0	0	0	0	0	1	0	0	0	0	0	1	0	0	0	0
X_oryzae_oryzae_GD32	1	0	0	1	0	1	1	0	1	1	1	1	0	1	1	1	1	1	1	0	1	1	0	1	1	0	1	0	0	0	0	0	0	0	0	0	0	0	0	0	0	0	0	0	1	0	0	0	0
X_oryzae_oryzae_GD33	1	0	0	1	0	1	1	0	1	1	1	1	1	1	1	1	1	1	1	0	1	1	0	1	1	0	1	0	0	0	0	0	0	0	0	0	0	0	1	0	0	0	0	0	1	0	0	0	0
X_oryzae_oryzae_GD38	1	0	0	1	0	1	1	0	1	1	1	1	0	1	1	1	1	1	1	0	1	1	0	1	1	0	1	0	0	0	0	0	0	0	0	0	0	0	1	0	0	0	0	0	1	0	0	0	0
X_oryzae_oryzae_GD401	1	0	0	1	0	1	1	0	1	1	1	1	1	1	1	1	1	1	1	0	1	1	0	1	1	0	1	0	0	0	0	0	0	0	0	0	0	0	1	0	0	0	0	0	1	0	0	0	0
X_oryzae_oryzae_GD402	1	0	0	1	0	1	1	0	1	1	1	1	1	1	1	1	1	1	1	0	1	1	0	1	1	0	1	0	0	0	0	0	0	0	0	0	0	0	1	0	0	0	0	0	1	0	0	0	0
X_oryzae_oryzae_GD403	1	0	0	1	0	1	1	0	1	1	1	1	1	1	1	1	1	1	1	0	1	1	0	1	1	0	1	0	0	0	0	0	0	0	0	0	0	0	1	0	0	0	0	0	1	0	0	0	0
X_oryzae_oryzae_GD404	1	0	0	1	0	1	1	0	1	1	1	1	1	1	1	1	1	1	1	0	1	1	0	1	1	0	1	0	0	0	0	0	0	0	0	0	0	0	1	0	0	0	0	0	1	0	0	0	0
X_oryzae_oryzae_GD405	1	0	0	1	0	1	1	0	1	1	1	1	1	1	1	1	1	1	1	0	1	1	0	1	1	0	1	0	0	0	0	0	0	0	0	0	0	0	1	0	0	0	0	0	1	0	0	0	0
X_oryzae_oryzae_GD407	1	0	0	1	0	1	1	0	1	1	1	1	1	1	1	1	1	1	1	0	1	1	0	1	1	0	1	0	0	0	0	0	0	0	0	0	0	0	1	0	0	0	0	0	1	0	0	0	0
X_oryzae_oryzae_GD408	1	0	0	1	0	1	1	0	1	1	1	1	1	1	1	1	1	1	1	0	1	1	0	1	1	0	1	0	0	0	0	0	0	0	0	0	0	0	1	0	0	0	0	0	1	0	0	0	0
X_oryzae_oryzae_GD411	1	0	0	1	0	1	1	0	1	1	1	1	1	1	1	1	1	1	1	0	1	1	0	1	1	0	1	0	0	0	0	0	0	0	0	0	0	0	1	0	0	0	0	0	1	0	0	0	0
X_oryzae_oryzae_GD412	1	0	0	1	0	1	1	0	1	1	1	1	0	1	1	1	1	1	1	0	1	1	0	1	1	0	1	0	0	0	0	0	0	0	0	0	0	0	1	0	0	0	0	0	1	0	0	0	0
X_oryzae_oryzae_GD413	1	0	0	1	0	1	1	0	1	1	1	1	1	1	1	1	1	1	1	0	1	1	0	1	1	0	1	0	0	0	0	0	0	0	0	0	0	0	1	0	0	0	0	0	1	0	0	0	0
X_oryzae_oryzae_GD414	1	0	0	1	0	1	1	0	1	1	1	1	1	1	1	1	1	1	1	0	1	1	0	1	1	0	1	0	0	0	0	0	0	0	0	0	0	0	1	0	0	0	0	0	1	0	0	0	0
X_oryzae_oryzae_GD415	1	0	0	1	0	1	1	0	1	1	1	1	0	1	1	1	1	1	1	0	1	1	0	1	1	0	1	0	0	0	0	0	0	0	0	0	0	0	1	0	0	0	0	0	1	0	0	0	0
X_oryzae_oryzae_GD416	1	0	0	1	0	1	1	0	1	1	1	1	0	1	1	1	1	1	1	0	1	1	0	1	1	0	1	0	0	0	0	0	0	0	0	0	0	0	1	0	0	0	0	0	1	0	0	0	0
X_oryzae_oryzae_GD417	1	0	0	1	0	1	1	0	1	1	1	1	1	1	1	1	1	1	1	0	1	1	0	1	1	0	1	0	0	0	0	0	0	0	0	0	0	0	1	0	0	0	0	0	1	0	0	0	0
X_oryzae_oryzae_GX07	1	0	0	1	0	1	1	0	1	1	1	1	0	1	1	1	1	1	1	0	1	1	0	1	1	0	1	0	0	0	0	0	0	0	0	0	0	0	1	0	0	0	0	0	1	0	0	0	0
X_oryzae_oryzae_GX09	1	0	0	1	0	1	1	0	1	1	1	1	0	1	1	1	1	1	1	0	1	1	0	1	1	0	1	0	0	0	0	0	0	0	0	0	0	0	1	0	0	0	0	0	1	0	0	0	0
X_oryzae_oryzae_GX1	1	0	0	1	0	1	1	0	1	1	1	1	1	1	1	1	1	1	1	0	1	1	0	1	1	0	1	0	0	0	0	0	0	0	0	0	0	0	1	0	0	0	0	0	1	0	0	0	0
X_oryzae_oryzae_GX2	1	0	0	1	0	1	1	0	1	1	1	1	1	1	1	1	1	1	1	0	1	1	0	1	1	0	1	0	0	0	0	0	0	0	0	0	0	0	1	0	0	0	0	0	1	0	0	0	0
X_oryzae_oryzae_GX23	1	0	0	1	0	1	1	0	1	1	1	1	0	1	1	1	1	1	1	0	1	1	0	1	1	0	1	0	0	0	0	0	0	0	0	0	0	0	1	0	0	0	0	0	1	0	0	0	0
X_oryzae_oryzae_GX3	1	0	0	1	0	1	1	0	1	1	1	1	1	1	1	1	1	1	1	0	1	1	0	1	1	0	1	0	0	0	0	0	0	0	0	0	0	0	1	0	0	0	0	0	1	0	0	0	0
X_oryzae_oryzae_GX35	1	0	0	1	0	1	1	0	1	1	1	1	0	1	1	1	1	1	1	0	1	1	0	1	1	0	1	0	0	0	0	0	0	0	0	0	0	0	1	0	0	0	0	0	1	0	0	0	0
X_oryzae_oryzae_GX4	1	0	0	1	0	1	1	0	1	1	1	1	1	1	1	1	1	1	1	0	1	1	0	1	1	0	1	0	0	0	0	0	0	0	0	0	0	0	1	0	0	0	0	0	1	0	0	0	0
X_oryzae_oryzae_GX49	1	0	0	1	0	1	1	0	1	1	1	1	0	1	1	1	1	1	1	0	1	1	0	1	1	0	1	0	0	0	0	0	0	0	0	0	0	0	1	0	0	0	0	0	1	0	0	0	0
X_oryzae_oryzae_GX5	1	0	0	1	0	1	1	0	1	1	1	1	1	1	1	1	1	1	1	0	1	1	0	1	1	0	1	0	0	0	0	0	0	0	0	0	0	0	1	0	0	0	0	0	1	0	0	0	0
X_oryzae_oryzae_GX56	1	0	0	1	0	1	1	0	1	1	1	1	0	1	1	1	1	1	1	0	1	1	0	1	1	0	1	0	0	0	0	0	0	0	0	0	0	0	1	0	0	0	0	0	1	0	0	0	0
X_oryzae_oryzae_GX6	1	0	0	1	0	1	1	0	1	1	1	1	1	1	1	1	1	1	1	0	1	1	0	1	1	0	1	0	0	0	0	0	0	0	0	0	0	0	1	0	0	0	0	0	1	0	0	0	0
X_oryzae_oryzae_HB_84_17	1	0	0	1	0	1	0	0	1	1	1	1	0	1	1	1	1	1	1	0	1	1	0	1	1	0	1	0	0	0	0	0	0	0	0	0	0	0	1	0	0	0	0	0	1	0	0	0	0
X_oryzae_oryzae_HB_84_21	1	0	0	1	0	1	1	0	1	1	1	1	0	1	1	1	1	1	1	0	1	1	0	1	1	0	1	0	0	0	0	0	0	0	0	0	0	1	1	0	0	0	0	0	0	0	0	0	0
X_oryzae_oryzae_HB8417	1	0	0	1	0	1	1	0	1	1	1	1	0	1	1	1	1	1	1	0	1	1	0	1	1	0	1	0	0	0	0	0	0	0	0	0	0	0	1	0	0	0	0	0	1	0	0	0	0
X_oryzae_oryzae_HEN08	1	0	0	1	0	1	1	0	1	1	1	1	0	1	1	1	1	1	1	0	1	1	0	1	1	0	1	0	0	0	0	0	0	0	0	0	0	0	1	0	0	0	0	0	1	0	0	0	0
X_oryzae_oryzae_HEN11	1	0	0	1	0	1	1	0	1	1	1	1	1	1	1	1	1	1	1	0	1	1	0	1	1	0	1	0	0	0	0	0	0	0	0	0	0	0	1	0	0	0	0	0	1	0	0	0	0
X_oryzae_oryzae_HEN12	1	0	0	1	0	1	1	0	1	1	1	1	0	1	1	1	1	1	1	0	1	1	0	1	1	0	1	0	0	0	0	0	0	0	0	0	0	0	1	0	0	0	0	0	1	0	0	0	0
X_oryzae_oryzae_HLJ_85_72	1	0	0	1	0	1	1	0	1	1	1	1	1	1	1	1	1	1	1	0	1	1	0	1	1	0	1	0	0	0	0	0	0	0	0	0	0	0	1	0	0	0	0	0	1	0	0	0	0
X_oryzae_oryzae_HLJ02	1	0	0	1	0	1	1	0	1	1	1	1	1	1	1	1	1	1	1	0	1	1	0	1	1	0	1	0	0	0	0	0	0	0	0	0	0	0	1	0	0	0	0	0	1	0	0	0	0
X_oryzae_oryzae_HLJ85_69	1	0	0	1	0	1	1	0	1	1	1	1	0	1	1	1	1	1	1	0	1	1	0	1	1	0	1	0	0	0	0	0	0	0	0	0	0	0	1	0	0	0	0	0	1	0	0	0	0
X_oryzae_oryzae_HN_7	1	0	0	1	0	1	1	0	1	1	1	1	0	1	1	1	1	1	1	0	1	1	0	1	1	0	1	0	0	0	0	0	0	0	0	0	0	0	1	0	0	0	0	0	1	0	0	0	0
X_oryzae_oryzae_HN_84_31	1	0	0	1	0	1	1	0	1	1	1	1	0	1	1	1	1	1	1	0	1	1	0	1	1	0	1	0	0	0	0	0	0	0	0	0	0	0	1	0	0	0	0	0	1	0	0	0	0
X_oryzae_oryzae_HN_84_35	1	0	0	1	0	1	1	0	1	1	1	1	0	1	1	1	1	1	1	0	1	1	0	1	1	0	1	0	0	0	0	0	0	0	0	0	0	0	1	0	0	0	0	0	1	0	0	0	0
X_oryzae_oryzae_HN14	1	0	0	1	0	1	1	0	1	1	1	1	0	1	1	1	1	1	1	0	1	1	0	1	0	0	1	0	0	0	0	0	0	0	0	0	0	0	1	0	0	0	0	0	1	0	0	0	0
X_oryzae_oryzae_HUB14	1	0	0	1	0	1	1	0	1	1	1	1	1	1	1	1	1	1	1	0	1	1	0	1	1	0	1	0	0	0	0	0	0	0	0	0	0	0	1	1	0	0	0	0	1	0	0	0	0
X_oryzae_oryzae_HUN14	1	0	0	1	0	1	1	0	1	1	1	1	0	1	1	1	1	1	1	0	1	1	0	1	0	0	1	0	0	0	0	0	0	0	0	0	0	0	1	0	0	0	0	0	1	0	0	0	0
X_oryzae_oryzae_HUN17	1	0	0	1	0	1	1	0	1	1	1	1	0	1	1	1	1	1	1	0	1	1	0	1	1	0	1	0	0	0	0	0	0	0	0	0	0	0	1	0	0	0	0	0	1	0	0	0	0
X_oryzae_oryzae_HUN20	1	0	0	1	0	1	1	0	1	1	1	1	1	1	1	1	1	1	1	0	1	1	0	1	1	0	1	0	0	0	0	0	0	0	0	0	0	0	1	0	0	0	0	0	1	0	0	0	0
X_oryzae_oryzae_HUN22	1	0	0	1	0	1	1	0	1	1	1	1	1	1	1	1	1	1	1	0	1	1	0	1	1	0	1	0	0	0	0	0	0	0	0	0	0	0	1	0	0	0	0	0	1	0	0	0	0
X_oryzae_oryzae_HaN1	1	0	0	1	0	1	1	0	1	1	1	1	1	1	1	1	1	1	1	0	1	1	0	1	1	0	1	0	0	0	0	0	0	0	0	0	0	0	1	0	0	0	0	0	1	0	0	0	0
X_oryzae_oryzae_HeN03_01	1	0	0	1	0	1	1	0	1	1	1	1	1	1	1	1	1	1	1	0	1	1	0	1	1	0	1	0	0	0	0	0	0	0	0	0	0	0	1	0	0	0	0	0	1	0	0	0	0
X_oryzae_oryzae_HeN03_02	1	0	0	1	0	1	1	0	1	1	1	1	0	1	1	1	1	1	1	0	1	1	0	1	1	0	1	0	0	0	0	0	0	0	0	0	0	0	1	0	0	0	0	0	1	0	0	0	0
X_oryzae_oryzae_HeN03_03	1	0	0	1	0	1	1	0	1	1	1	1	1	1	1	1	1	1	1	0	1	1	0	1	1	0	1	0	0	0	0	0	0	0	0	0	0	0	1	0	0	0	0	0	1	0	0	0	0
X_oryzae_oryzae_HeN03_04	1	0	0	1	0	1	1	0	1	1	1	1	1	1	1	1	1	1	1	0	1	1	0	1	1	0	1	0	0	0	0	0	0	0	0	0	0	0	1	0	0	0	0	0	1	0	0	0	0
X_oryzae_oryzae_HeN03_06	1	0	0	1	0	1	1	0	1	1	1	1	1	1	1	1	1	1	1	0	1	1	0	1	1	0	1	0	0	0	0	0	0	0	0	0	0	0	1	0	0	0	0	0	1	0	0	0	0
X_oryzae_oryzae_HeN03_10	1	0	0	1	0	1	1	0	1	1	1	1	1	1	1	1	1	1	1	0	1	1	0	1	1	0	1	0	0	0	0	0	0	0	0	0	0	0	1	0	0	0	0	0	1	0	0	0	0
X_oryzae_oryzae_HeN03_11	1	0	0	1	0	1	1	0	1	1	1	1	0	1	1	1	1	1	1	0	1	1	0	1	1	0	1	0	0	0	0	0	0	0	0	0	0	0	1	0	0	0	0	0	1	0	0	0	0
X_oryzae_oryzae_HeN03_16	1	0	0	1	0	1	1	0	1	1	1	1	0	1	1	1	1	1	1	0	1	1	0	1	1	0	1	0	0	0	0	0	0	0	0	0	0	0	1	0	0	0	0	0	1	0	0	0	0
X_oryzae_oryzae_HuB03_06	1	0	0	1	0	1	1	0	1	1	1	1	0	1	1	1	1	1	1	0	1	1	0	1	1	0	1	0	0	0	0	0	0	0	0	0	0	0	1	0	0	0	0	0	1	0	0	0	0
X_oryzae_oryzae_HuN03_02	1	0	0	1	0	1	1	0	1	1	1	1	0	1	1	1	1	1	1	0	1	1	0	1	1	0	1	0	0	0	0	0	0	0	0	0	0	0	1	0	0	0	0	0	1	0	0	0	0
X_oryzae_oryzae_HuN32	1	0	0	1	0	1	1	0	1	1	1	1	0	1	1	1	1	1	1	0	1	1	0	1	1	0	1	0	0	0	0	0	0	0	0	0	0	0	1	0	0	0	0	0	1	0	0	0	0
X_oryzae_oryzae_HuN33	1	0	0	1	0	1	1	0	1	1	1	1	0	1	1	1	1	1	1	0	1	1	0	1	1	0	1	0	0	0	0	0	0	0	0	0	0	0	1	0	0	0	0	0	1	0	0	0	0
X_oryzae_oryzae_HuN36	1	0	0	1	0	1	1	0	1	1	1	1	0	1	1	1	1	1	1	0	1	1	0	1	1	0	1	0	0	0	0	0	0	0	0	0	0	0	1	0	0	0	0	0	1	0	0	0	0
X_oryzae_oryzae_HuN37	1	0	0	1	0	1	1	0	1	1	1	1	1	1	1	1	1	1	1	0	1	1	0	1	1	0	1	0	0	0	0	0	0	0	0	0	0	0	1	1	0	0	0	0	1	0	0	0	0
X_oryzae_oryzae_HuN38	1	0	0	1	0	1	1	0	1	1	1	1	0	1	1	1	1	1	1	0	1	1	0	1	1	0	1	0	0	0	0	0	0	0	0	0	0	0	1	0	0	0	0	0	1	0	0	0	0
X_oryzae_oryzae_HuN39	1	0	0	1	0	1	1	0	1	1	1	1	0	1	1	1	1	1	1	0	1	1	0	1	1	0	1	0	0	0	0	0	0	0	0	0	0	0	1	0	0	0	0	0	1	0	0	0	0
X_oryzae_oryzae_ICMP3125	1	0	0	1	0	1	1	0	1	1	1	1	1	1	1	1	1	1	1	0	1	1	0	1	1	0	1	0	0	0	0	0	0	0	0	0	0	0	1	1	0	0	0	0	1	0	0	0	0
X_oryzae_oryzae_ITCCBB0002	1	0	0	1	0	1	1	0	1	1	1	1	1	0	1	1	1	1	1	0	1	1	0	1	1	0	1	0	0	0	0	0	0	0	0	0	0	0	1	1	0	0	0	0	1	0	0	0	0
X_oryzae_oryzae_IX_280	1	0	0	1	0	1	1	0	1	1	1	1	1	1	1	1	1	1	1	0	1	1	0	1	1	0	1	0	0	0	0	0	0	0	0	0	0	0	1	1	0	0	0	0	1	0	0	0	0
X_oryzae_oryzae_IXO1088	1	0	0	1	0	1	1	0	1	1	1	1	1	1	1	1	1	1	1	0	1	1	0	1	1	0	1	0	0	0	0	0	0	0	0	0	0	0	1	1	0	0	0	0	1	0	0	0	0
X_oryzae_oryzae_IXO1104	1	0	0	1	0	1	1	0	1	1	1	1	1	1	0	1	1	1	1	0	1	1	0	1	1	0	1	0	0	0	0	0	0	0	0	0	0	0	1	0	0	0	0	0	1	0	0	0	0
X_oryzae_oryzae_IXO1221	1	0	0	1	0	1	1	0	1	1	1	1	1	1	1	1	1	1	1	0	1	1	0	1	1	0	1	0	0	0	0	0	0	0	0	0	0	0	1	0	0	0	0	0	1	0	0	0	0
X_oryzae_oryzae_IXO134	1	0	0	1	0	1	1	0	1	1	1	1	1	1	1	1	1	1	1	0	1	0	0	1	1	0	1	0	0	0	0	0	0	0	0	0	0	0	1	0	0	0	0	0	1	0	0	0	0
X_oryzae_oryzae_IXO141	1	0	0	1	0	1	1	0	1	1	1	1	1	1	1	1	1	1	1	0	1	1	0	1	1	0	1	0	0	0	0	0	0	0	0	0	0	1	1	0	0	0	0	0	1	0	0	0	0
X_oryzae_oryzae_IXO151	1	0	0	1	0	1	1	0	1	1	1	1	1	1	1	1	1	1	1	0	1	1	0	1	1	0	1	0	0	0	0	0	0	0	0	0	0	1	1	0	0	0	0	0	1	0	0	0	0
X_oryzae_oryzae_IXO159	1	0	0	1	0	1	1	0	1	1	1	1	1	1	1	1	1	1	1	0	1	1	0	1	1	0	1	0	0	0	0	0	0	0	0	0	0	0	1	0	0	0	0	0	1	0	0	0	0
X_oryzae_oryzae_IXO189	1	0	0	1	0	1	1	0	1	1	1	1	1	1	1	1	1	1	1	0	1	1	0	1	1	0	1	0	0	0	0	0	0	0	0	0	0	1	1	0	0	0	0	0	1	0	0	0	0
X_oryzae_oryzae_IXO220	1	0	0	1	0	1	1	0	1	1	1	1	1	1	1	1	1	1	1	0	1	1	0	1	1	0	1	0	0	0	0	0	0	0	0	0	0	1	1	0	0	0	0	0	1	0	0	0	0
X_oryzae_oryzae_IXO221	1	0	0	1	0	1	1	0	1	1	1	1	1	1	1	1	1	1	1	0	1	1	0	1	1	0	1	0	0	0	0	0	0	0	0	0	0	0	1	0	0	0	0	0	1	0	0	0	0
X_oryzae_oryzae_IXO222	1	0	0	1	0	1	1	0	1	1	1	1	1	1	1	1	1	1	1	0	1	1	0	1	1	0	1	0	0	0	0	0	0	0	0	0	0	1	1	0	0	0	0	0	1	0	0	0	0
X_oryzae_oryzae_IXO278	1	0	0	1	0	1	1	0	1	1	1	1	1	1	1	1	1	1	1	0	1	0	0	1	1	0	1	0	0	0	0	0	0	0	0	0	0	0	1	0	0	0	0	0	1	0	0	0	0
X_oryzae_oryzae_IXO35	1	0	0	1	0	1	1	0	1	1	1	1	1	1	1	1	1	1	1	0	1	1	0	1	1	0	1	0	0	0	0	0	0	0	0	0	0	1	1	0	0	0	0	0	1	0	0	0	0
X_oryzae_oryzae_IXO365	1	0	0	1	0	1	1	0	1	1	1	1	1	1	1	1	1	1	1	0	1	1	0	1	1	0	1	0	0	0	0	0	0	0	0	0	0	1	1	0	0	0	0	0	1	0	0	0	0
X_oryzae_oryzae_IXO367	1	0	0	1	0	1	1	0	1	1	1	1	1	1	1	1	1	1	1	0	1	1	0	1	1	0	1	0	0	0	0	0	0	0	0	0	0	1	1	0	0	0	0	0	1	0	0	0	0
X_oryzae_oryzae_IXO390	1	0	0	1	0	1	1	0	0	1	1	1	1	1	1	1	1	1	1	0	1	1	0	1	1	0	1	0	0	0	0	0	0	0	0	0	0	1	1	0	0	0	0	0	1	0	0	0	0
X_oryzae_oryzae_IXO411	1	0	0	1	0	1	1	0	1	1	1	1	1	1	1	1	1	1	1	0	1	1	0	1	1	0	1	0	0	0	0	0	0	0	0	0	0	0	1	0	0	0	0	0	1	0	0	0	0
X_oryzae_oryzae_IXO414	1	0	0	1	0	1	1	0	1	1	1	1	1	1	1	1	1	1	1	0	1	1	0	1	1	0	1	0	0	0	0	0	0	0	0	0	0	0	1	0	0	0	0	0	1	0	0	0	0
X_oryzae_oryzae_IXO493	1	0	0	1	0	1	1	0	1	1	1	1	1	1	1	1	1	1	1	0	1	1	0	1	1	0	1	0	0	0	0	0	0	0	0	0	0	1	1	0	0	0	0	0	1	0	0	0	0
X_oryzae_oryzae_IXO597	1	0	0	1	0	1	1	0	0	1	1	1	1	1	1	1	1	1	1	0	1	1	0	1	1	0	1	0	0	0	0	0	0	0	0	0	0	0	1	0	0	0	0	0	1	0	0	0	0
X_oryzae_oryzae_IXO599	1	0	0	1	0	1	1	0	1	1	1	1	1	1	1	1	1	1	1	0	1	1	0	1	1	0	1	0	0	0	0	0	0	0	0	0	0	0	1	0	0	0	0	0	1	0	0	0	0
X_oryzae_oryzae_IXO603	1	0	0	1	0	1	1	0	1	1	1	1	1	1	1	1	1	1	1	0	1	1	0	1	1	0	1	0	0	0	0	0	0	0	0	0	0	0	1	0	0	0	0	0	1	0	0	0	0
X_oryzae_oryzae_IXO608	1	0	0	1	0	1	1	0	1	1	1	1	1	1	1	1	1	1	1	0	1	1	0	1	1	0	1	0	0	0	0	0	0	0	0	0	0	0	1	0	0	0	0	0	1	0	0	0	0
X_oryzae_oryzae_IXO620	1	0	0	1	0	1	1	0	1	1	1	1	1	1	1	1	1	1	1	0	1	1	0	1	1	0	1	0	0	0	0	0	0	0	0	0	0	1	1	0	0	0	0	0	1	0	0	0	0
X_oryzae_oryzae_IXO621	1	0	0	1	0	1	1	0	1	1	1	1	1	1	1	1	1	1	1	0	1	0	0	1	1	0	1	0	0	0	0	0	0	0	0	0	0	1	1	0	0	0	0	0	1	0	0	0	0
X_oryzae_oryzae_IXO627	1	0	0	1	0	1	1	0	1	1	1	1	1	1	1	1	1	1	1	0	1	1	0	1	1	0	1	0	0	0	0	0	0	0	0	0	0	0	1	0	0	0	0	0	1	0	0	0	0
X_oryzae_oryzae_IXO630	1	0	0	1	0	1	1	0	1	1	1	1	1	1	1	1	1	1	1	0	1	1	0	1	1	0	1	0	0	0	0	0	0	0	0	0	0	1	1	0	0	0	0	0	1	0	0	0	0
X_oryzae_oryzae_IXO639	1	0	0	1	0	1	1	0	1	1	1	1	1	1	1	1	1	1	1	0	1	1	0	1	1	0	1	0	0	0	0	0	0	0	0	0	0	1	1	0	0	0	0	0	1	0	0	0	0
X_oryzae_oryzae_IXO644	1	0	0	1	0	1	1	0	1	1	1	1	1	1	1	1	1	1	1	0	1	0	0	1	1	0	1	0	0	0	0	0	0	0	0	0	0	1	1	0	0	0	0	0	1	0	0	0	0
X_oryzae_oryzae_IXO645	1	0	0	1	0	1	1	0	1	1	1	1	1	1	1	1	1	1	1	0	1	1	0	1	1	0	1	0	0	0	0	0	0	0	0	0	0	1	1	0	0	0	0	0	1	0	0	0	0
X_oryzae_oryzae_IXO651	1	0	0	1	0	1	1	0	1	1	1	1	1	1	1	1	1	1	1	0	1	0	0	1	1	0	1	0	0	0	0	0	0	0	0	0	0	0	1	0	0	0	0	0	1	0	0	0	0
X_oryzae_oryzae_IXO675	1	0	0	1	0	1	1	0	1	1	1	1	1	1	1	1	1	1	1	0	1	1	0	1	1	0	1	0	0	0	0	0	0	0	0	0	0	0	1	0	0	0	0	0	1	0	0	0	0
X_oryzae_oryzae_IXO685	1	0	0	1	0	1	1	0	1	1	1	1	1	1	1	1	1	1	1	0	1	1	0	1	1	0	1	0	0	0	0	0	0	0	0	0	0	0	1	0	0	0	0	0	1	0	0	0	0
X_oryzae_oryzae_IXO704	1	0	0	1	0	1	1	0	1	1	1	1	1	1	1	1	1	1	1	0	1	1	0	1	1	0	1	0	0	0	0	0	0	0	0	0	0	0	1	1	0	0	0	0	1	0	0	0	0
X_oryzae_oryzae_IXO725	1	0	0	1	0	1	1	0	1	1	1	1	1	1	1	1	1	1	1	0	1	1	0	1	0	0	1	0	0	0	0	0	0	0	0	0	0	0	1	0	0	0	0	0	1	0	0	0	0
X_oryzae_oryzae_IXO74	1	0	0	1	0	1	1	0	1	1	1	1	1	1	1	1	1	1	1	0	1	1	0	1	1	0	1	0	0	0	0	0	0	0	0	0	0	1	1	0	0	0	0	0	1	0	0	0	0
X_oryzae_oryzae_IXO792	1	0	0	1	0	1	1	0	1	1	1	1	1	1	1	1	1	1	1	0	1	1	0	1	1	0	1	0	0	0	0	0	0	0	0	0	0	1	1	0	0	0	0	0	1	0	0	0	0
X_oryzae_oryzae_IXO812	1	0	0	1	0	1	1	0	1	1	1	1	1	1	1	1	1	1	1	0	1	1	0	1	1	0	1	0	0	0	0	0	0	0	0	0	0	1	1	0	0	0	0	0	1	0	0	0	0
X_oryzae_oryzae_IXO842	1	0	0	1	0	1	1	0	1	1	1	1	1	1	1	1	1	1	1	0	1	1	0	1	1	0	1	0	0	0	0	0	0	0	0	0	0	1	1	0	0	0	0	0	1	0	0	0	0
X_oryzae_oryzae_IXO884	1	0	0	1	0	1	1	0	1	1	1	1	1	1	1	1	1	1	1	0	1	1	0	1	1	0	1	0	0	0	0	0	0	0	0	0	0	0	1	0	0	0	0	0	1	0	0	0	0
X_oryzae_oryzae_IXO89	1	0	0	1	0	1	1	0	1	1	1	1	1	1	1	1	1	1	1	0	1	1	0	1	1	0	1	0	0	0	0	0	0	0	0	0	0	0	1	0	0	0	0	0	1	0	0	0	0
X_oryzae_oryzae_IXO90	1	0	0	1	0	1	1	0	1	1	1	1	1	1	1	1	1	1	1	0	1	1	0	1	1	0	1	0	0	0	0	0	0	0	0	0	0	0	1	0	0	0	0	0	1	0	0	0	0
X_oryzae_oryzae_IXO92	1	0	0	1	0	1	1	0	1	1	1	1	1	1	1	1	1	1	1	0	1	1	0	1	1	0	1	0	0	0	0	0	0	0	0	0	0	1	1	0	0	0	0	0	1	0	0	0	0
X_oryzae_oryzae_IXO93	1	0	0	1	0	1	1	0	1	1	1	1	1	1	1	1	1	1	1	0	1	1	0	1	1	0	1	0	0	0	0	0	0	0	0	0	0	0	1	0	0	0	0	0	1	0	0	0	0
X_oryzae_oryzae_IXO97	1	0	0	1	0	1	1	0	1	1	1	1	1	1	1	1	1	1	1	0	1	0	0	1	1	0	1	0	0	0	0	0	0	0	0	0	0	0	1	0	0	0	0	0	1	0	0	0	0
X_oryzae_oryzae_IXO98	1	0	0	1	0	1	1	0	1	1	1	1	1	1	1	1	1	1	1	0	1	1	0	1	1	0	1	0	0	0	0	0	0	0	0	0	0	1	1	0	0	0	0	0	1	0	0	0	0
X_oryzae_oryzae_IXO99	1	0	0	1	0	1	1	0	1	1	1	1	1	1	1	1	1	1	1	0	1	1	0	1	1	0	1	0	0	0	0	0	0	0	0	0	0	1	1	0	0	0	0	0	1	0	0	0	0
X_oryzae_oryzae_JL1_2003	1	0	0	1	0	1	1	0	1	1	1	1	1	1	1	1	1	1	1	0	1	1	0	1	1	0	1	0	0	0	0	0	0	0	0	0	0	0	1	0	0	0	0	0	1	0	0	0	0
X_oryzae_oryzae_JL1	1	0	0	1	0	1	1	0	1	1	1	1	1	1	1	1	0	1	1	0	1	1	0	1	1	0	1	0	0	0	0	0	0	0	0	0	0	1	1	0	0	0	0	0	1	0	0	0	0
X_oryzae_oryzae_JL11	1	0	0	1	0	1	1	0	1	1	1	1	1	1	1	1	1	1	1	0	1	1	0	1	1	0	1	0	0	0	0	0	0	0	0	0	0	0	1	0	0	0	0	0	1	0	0	0	0
X_oryzae_oryzae_JL12	1	0	0	1	0	1	1	0	1	1	1	1	1	1	1	1	1	1	1	0	1	1	0	1	1	0	1	0	0	0	0	0	0	0	0	0	0	0	1	0	0	0	0	0	1	0	0	0	0
X_oryzae_oryzae_JL13	1	0	0	1	0	1	1	0	1	1	1	1	1	1	1	1	1	1	1	0	1	1	0	1	1	0	1	0	0	0	0	0	0	0	0	0	0	0	1	0	0	0	0	0	1	0	0	0	0
X_oryzae_oryzae_JL15	1	0	0	1	0	1	1	0	1	1	1	1	1	1	1	1	1	1	1	0	1	1	0	1	1	0	1	0	0	0	0	0	0	0	0	0	0	0	1	0	0	0	0	0	1	0	0	0	0
X_oryzae_oryzae_JL16	1	0	0	1	0	1	0	0	1	1	1	1	0	1	1	1	1	1	1	0	1	1	0	1	1	0	1	0	0	0	0	0	0	0	0	0	0	0	0	0	0	0	0	0	0	0	0	0	0
X_oryzae_oryzae_JL17	1	0	0	1	0	1	1	0	1	1	1	1	1	1	1	1	0	1	1	0	1	1	0	1	1	0	1	0	0	0	0	0	0	0	0	0	0	1	1	0	0	0	0	0	1	0	0	0	0
X_oryzae_oryzae_JL19	1	0	0	1	0	1	1	0	1	1	1	1	1	1	1	1	1	1	1	0	1	1	0	1	1	0	1	0	0	0	0	0	0	0	0	0	0	0	1	0	0	0	0	0	1	0	0	0	0
X_oryzae_oryzae_JL21	1	0	0	1	0	1	1	0	1	1	1	1	1	1	1	1	1	1	1	0	1	1	0	1	1	0	1	0	0	0	0	0	0	0	0	0	0	0	1	0	0	0	0	0	1	0	0	0	0
X_oryzae_oryzae_JL22	1	0	0	1	0	1	1	0	1	1	1	1	1	1	1	1	1	1	1	0	1	1	0	1	1	0	1	0	0	0	0	0	0	0	0	0	0	0	1	0	0	0	0	0	1	0	0	0	0
X_oryzae_oryzae_JL23	1	0	0	1	0	1	1	0	1	1	1	1	1	1	1	1	1	1	1	0	1	1	0	1	1	0	1	0	0	0	0	0	0	0	0	0	0	0	1	0	0	0	0	0	1	0	0	0	0
X_oryzae_oryzae_JL24	1	0	0	1	0	1	1	0	1	1	1	1	0	1	1	1	0	1	1	0	1	1	0	1	1	0	1	0	0	0	0	0	0	0	0	0	0	1	1	0	0	0	0	0	1	0	0	0	0
X_oryzae_oryzae_JL25	1	0	0	1	0	1	1	0	1	1	1	1	1	1	1	1	1	1	1	0	1	1	0	1	1	0	1	0	0	0	0	0	0	0	0	0	0	0	1	1	0	0	0	0	1	0	0	0	0
X_oryzae_oryzae_JL28	1	0	0	1	0	1	1	0	1	1	1	1	1	1	1	1	1	1	1	0	1	1	0	1	1	0	1	0	0	0	0	0	0	0	0	0	0	0	1	1	0	0	0	0	1	0	0	0	0
X_oryzae_oryzae_JL29	1	0	0	1	0	1	1	0	1	1	1	1	0	1	1	1	1	1	1	0	1	1	0	1	1	0	1	0	0	0	0	0	0	0	0	0	0	0	1	0	0	0	0	0	0	0	0	0	0
X_oryzae_oryzae_JL3	1	0	0	1	0	1	1	0	1	1	1	1	1	1	1	1	0	1	1	0	1	1	0	1	1	0	1	0	0	0	0	0	0	0	0	0	0	1	1	0	0	0	0	0	1	0	0	0	0
X_oryzae_oryzae_JL30	1	0	0	1	0	1	1	0	1	1	1	1	0	1	1	1	0	1	1	0	1	0	0	1	1	0	1	0	0	0	0	0	0	0	0	0	0	1	1	0	0	0	0	0	1	0	0	0	0
X_oryzae_oryzae_JL31	1	0	0	1	0	1	1	0	1	1	1	1	0	1	1	1	1	1	1	0	1	1	0	1	1	0	1	0	0	0	0	0	0	0	0	0	0	0	1	0	0	0	0	0	0	0	0	0	0
X_oryzae_oryzae_JL33	1	0	0	1	0	1	1	0	1	1	1	1	1	1	1	1	1	1	1	0	1	1	0	1	1	0	1	0	0	0	0	0	0	0	0	0	0	0	1	1	0	0	0	0	1	0	0	0	0
X_oryzae_oryzae_JL4	1	0	0	1	0	1	1	0	1	1	1	1	1	1	1	1	0	1	1	0	1	1	0	1	1	0	1	0	0	0	0	0	0	0	0	0	0	1	1	0	0	0	0	0	1	0	0	0	0
X_oryzae_oryzae_JL6	1	0	0	1	0	1	1	0	1	1	1	1	1	1	1	1	1	1	1	0	1	1	0	1	1	0	1	0	0	0	0	0	0	0	0	0	0	0	1	0	0	0	0	0	1	0	0	0	0
X_oryzae_oryzae_JNXO	1	0	0	1	0	1	1	0	1	1	1	1	0	1	1	1	1	1	1	0	1	1	0	1	1	0	1	0	0	0	0	0	0	0	0	0	0	0	1	0	0	0	0	0	1	0	0	0	0
X_oryzae_oryzae_JP01	1	0	0	1	0	1	1	0	1	1	1	1	1	1	1	1	1	1	1	0	1	1	0	1	1	0	1	0	0	0	0	0	0	0	0	0	0	0	1	1	0	0	0	0	1	0	0	0	0
X_oryzae_oryzae_JP02	1	0	0	1	0	1	1	0	1	1	1	1	1	1	1	1	1	1	1	0	1	1	0	1	1	0	1	0	0	0	0	0	0	0	0	0	0	0	1	0	0	0	0	0	1	0	0	0	0
X_oryzae_oryzae_JP03	1	0	0	1	0	1	1	0	1	1	1	1	1	1	1	1	1	1	1	0	1	1	0	1	1	0	1	0	0	0	0	0	0	0	0	0	0	1	1	0	0	0	0	0	1	0	0	0	0
X_oryzae_oryzae_JP04	1	0	0	1	0	1	1	0	1	1	1	1	1	1	1	1	1	1	1	0	1	1	0	1	1	0	1	0	0	0	0	0	0	0	0	0	0	0	1	0	0	0	0	0	1	0	0	0	0
X_oryzae_oryzae_JS158_2	1	0	0	1	0	1	1	0	1	1	1	1	0	1	1	1	1	1	1	0	1	1	0	1	1	0	1	0	0	0	0	0	0	0	0	0	0	0	1	0	0	0	0	0	1	0	0	0	0
X_oryzae_oryzae_JS65	1	0	0	1	0	1	1	0	1	1	1	1	1	1	1	1	1	1	1	0	1	1	0	1	1	0	1	0	0	0	0	0	0	0	0	0	0	0	1	0	0	0	0	0	1	0	0	0	0
X_oryzae_oryzae_JS68	1	0	0	1	0	1	1	0	1	1	1	1	0	1	1	1	1	1	1	0	1	1	0	1	1	0	1	0	0	0	0	0	0	0	0	0	0	0	1	0	0	0	0	0	1	0	0	0	0
X_oryzae_oryzae_JS69	1	0	0	1	0	1	1	0	1	1	1	1	0	1	1	1	1	1	1	0	1	1	0	1	1	0	1	0	0	0	0	0	0	0	0	0	0	0	1	0	0	0	0	0	0	0	0	0	0
X_oryzae_oryzae_JS72	1	0	0	1	0	1	1	0	1	1	1	1	0	1	1	1	1	1	1	0	1	1	0	1	1	0	1	0	0	0	0	0	0	0	0	0	0	0	1	0	0	0	0	0	1	0	0	0	0
X_oryzae_oryzae_JW11089	1	0	0	1	0	1	1	0	1	1	1	1	1	1	1	1	1	1	1	0	1	1	0	1	1	0	1	0	0	0	0	0	0	0	0	0	0	1	1	1	0	0	0	0	1	0	0	0	0
X_oryzae_oryzae_JX19	1	0	0	1	0	1	1	0	1	1	1	1	1	1	1	1	1	1	1	0	1	1	0	1	1	0	1	0	0	0	0	0	0	0	0	0	0	0	1	0	0	0	0	0	1	0	0	0	0
X_oryzae_oryzae_JX21	1	0	0	1	0	1	1	0	1	1	1	1	1	1	1	1	1	1	1	0	1	1	0	1	1	0	1	0	0	0	0	0	0	0	0	0	0	0	1	0	0	0	0	0	1	0	0	0	0
X_oryzae_oryzae_K1	1	0	0	1	0	1	1	0	1	1	1	1	1	1	1	1	1	1	1	0	1	1	0	1	1	0	1	0	0	0	0	0	0	0	0	0	0	1	1	1	0	0	0	0	1	0	0	0	0
X_oryzae_oryzae_K2	1	0	0	1	0	1	1	0	1	1	1	1	1	1	1	1	1	1	1	0	1	1	0	1	1	0	1	0	0	0	0	0	0	0	0	0	0	1	1	1	0	0	0	0	1	0	0	0	0
X_oryzae_oryzae_K3	1	0	0	1	0	1	1	0	1	1	1	1	1	1	1	1	1	1	1	0	1	1	0	1	1	0	1	0	0	0	0	0	0	0	0	0	0	0	1	1	0	0	0	0	1	0	0	0	0
X_oryzae_oryzae_K3a	1	0	0	1	0	1	1	0	1	1	1	1	1	1	1	1	1	1	1	0	1	1	0	1	1	0	1	0	0	0	0	0	0	0	0	0	0	0	1	1	0	0	0	0	1	0	0	0	0
X_oryzae_oryzae_KACC10331	1	0	0	1	0	1	1	0	1	1	1	1	1	1	1	1	1	1	1	0	1	1	0	1	1	0	1	0	0	0	0	0	0	0	0	0	0	1	1	1	0	0	0	0	1	0	0	0	0
X_oryzae_oryzae_KS_2_2	1	0	0	1	0	1	1	0	1	1	1	1	0	1	1	1	1	1	1	0	1	1	0	1	1	0	1	0	0	0	0	0	0	0	0	0	0	0	1	0	0	0	0	0	1	0	0	0	0
X_oryzae_oryzae_KS_6_6	1	0	0	1	0	1	1	0	1	1	1	1	0	1	1	1	1	1	1	0	1	1	0	1	1	0	1	0	0	0	0	0	0	0	0	0	0	0	1	0	0	0	0	0	1	0	0	0	0
X_oryzae_oryzae_KSI_3	1	0	0	1	0	1	1	0	1	1	1	1	0	1	1	1	1	1	1	0	1	1	0	1	1	0	1	0	0	0	0	0	0	0	0	0	0	0	1	0	0	0	0	0	1	0	0	0	0
X_oryzae_oryzae_KXO85	1	0	0	1	0	1	1	0	1	1	1	1	1	1	1	1	1	1	1	0	1	1	0	1	1	0	1	0	0	0	0	0	0	0	0	0	0	1	1	1	0	0	0	0	1	0	0	0	0
X_oryzae_oryzae_LFX325	1	0	0	1	0	1	0	0	1	1	1	1	0	1	1	1	1	1	1	0	1	1	0	1	1	0	1	0	0	0	0	0	0	0	0	0	0	0	1	0	0	0	0	0	1	0	0	0	0
X_oryzae_oryzae_LMG9585	1	0	0	1	0	1	1	0	1	1	1	1	1	1	1	1	1	1	1	0	1	1	0	1	1	0	1	0	0	0	0	0	0	0	0	0	0	0	1	0	0	0	0	0	1	0	0	0	0
X_oryzae_oryzae_LN_85_59	1	0	0	1	0	1	1	0	1	1	1	1	1	1	1	1	1	1	1	0	1	1	0	1	1	0	1	0	0	0	0	0	0	0	0	0	0	0	1	0	0	0	0	0	1	0	0	0	0
X_oryzae_oryzae_LN01	1	0	0	1	0	1	1	0	1	1	1	1	1	1	1	1	1	1	1	0	1	1	0	1	1	0	1	0	0	0	0	0	0	0	0	0	0	0	1	0	0	0	0	0	1	0	0	0	0
X_oryzae_oryzae_LN02	1	0	0	1	0	1	1	0	1	1	1	1	1	1	1	1	1	1	1	0	1	1	0	1	1	0	1	0	0	0	0	0	0	0	0	0	0	0	1	0	0	0	0	0	1	0	0	0	0
X_oryzae_oryzae_LN1	1	0	0	1	0	1	1	0	1	1	1	1	1	1	1	1	0	1	1	0	1	1	0	1	1	0	1	0	0	0	0	0	0	0	0	0	0	1	1	0	0	0	0	0	1	0	0	0	0
X_oryzae_oryzae_LN2	1	0	0	1	0	1	1	0	1	1	1	1	1	1	1	1	0	1	1	0	1	1	0	1	1	0	1	0	0	0	0	0	0	0	0	0	0	1	1	0	0	0	0	0	1	0	0	0	0
X_oryzae_oryzae_LN3	1	0	0	1	0	1	1	0	1	1	1	1	1	1	1	1	0	1	1	0	1	1	0	1	1	0	1	0	0	0	0	0	0	0	0	0	0	1	1	0	0	0	0	0	1	0	0	0	0
X_oryzae_oryzae_LN8547	1	0	0	1	0	1	1	0	1	1	1	1	0	1	1	1	1	1	1	0	1	1	0	1	1	0	1	0	0	0	0	0	0	0	0	0	0	0	1	0	0	0	0	0	1	0	0	0	0
X_oryzae_oryzae_LYG03_02	1	0	0	1	0	1	1	0	1	1	1	1	0	1	1	1	1	1	1	0	1	1	0	1	1	0	1	0	0	0	0	0	0	0	0	0	0	0	1	0	0	0	0	0	1	0	0	0	0
X_oryzae_oryzae_LYG03_04	1	0	0	1	0	1	1	0	1	1	1	1	0	1	1	1	1	1	1	0	1	1	0	1	1	0	1	0	0	0	0	0	0	0	0	0	0	0	1	0	0	0	0	0	1	0	0	0	0
X_oryzae_oryzae_LYG03_05	1	0	0	1	0	1	1	0	1	1	1	1	0	1	1	1	1	1	1	0	1	1	0	1	1	0	1	0	0	0	0	0	0	0	0	0	0	0	1	0	0	0	0	0	1	0	0	0	0
X_oryzae_oryzae_LYG03_07	1	0	0	1	0	1	1	0	1	1	1	1	0	1	1	1	1	1	1	0	1	1	0	1	1	0	1	0	0	0	0	0	0	0	0	0	0	0	1	0	0	0	0	0	1	0	0	0	0
X_oryzae_oryzae_LYG03_08	1	0	0	1	0	1	1	0	1	1	1	1	0	1	1	1	1	1	1	0	1	1	0	1	1	0	1	0	0	0	0	0	0	0	0	0	0	0	1	0	0	0	0	0	1	0	0	0	0
X_oryzae_oryzae_LYG03_11	1	0	0	1	0	1	1	0	1	1	1	1	0	1	1	1	1	1	1	0	1	1	0	1	1	0	1	0	0	0	0	0	0	0	0	0	0	0	1	0	0	0	0	0	1	0	0	0	0
X_oryzae_oryzae_LYG03_13	1	0	0	1	0	1	1	0	1	1	1	1	0	1	1	1	1	1	1	0	1	1	0	1	1	0	1	0	0	0	0	0	0	0	0	0	0	0	1	0	0	0	0	0	1	0	0	0	0
X_oryzae_oryzae_LYG46	1	0	0	1	0	1	1	0	1	1	1	1	1	1	1	1	1	1	1	0	1	1	0	1	1	0	1	0	0	0	0	0	0	0	0	0	0	0	1	0	0	0	0	0	1	0	0	0	0
X_oryzae_oryzae_LYG48	1	0	0	1	0	1	1	0	1	1	1	1	1	1	1	1	1	1	1	0	1	1	0	1	1	0	1	0	0	0	0	0	0	0	0	0	0	0	1	0	0	0	0	0	1	0	0	0	0
X_oryzae_oryzae_LYG49	1	0	0	1	0	1	1	0	1	1	1	1	1	1	1	1	1	1	1	0	1	1	0	1	1	0	1	0	0	0	0	0	0	0	0	0	0	0	1	0	0	0	0	0	1	0	0	0	0
X_oryzae_oryzae_LYG51	1	0	0	1	0	1	1	0	1	1	1	1	1	1	1	1	1	1	1	0	1	1	0	1	1	0	1	0	0	0	0	0	0	0	0	0	0	0	1	0	0	0	0	0	1	0	0	0	0
X_oryzae_oryzae_LYG52	1	0	0	1	0	1	1	0	1	1	1	1	1	1	1	1	1	1	1	0	1	1	0	1	1	0	1	0	0	0	0	0	0	0	0	0	0	0	1	0	0	0	0	0	1	0	0	0	0
X_oryzae_oryzae_LYG53	1	0	0	1	0	1	1	0	1	1	1	1	1	1	1	1	1	1	1	0	1	1	0	1	1	0	1	0	0	0	0	0	0	0	0	0	0	0	1	0	0	0	0	0	1	0	0	0	0
X_oryzae_oryzae_MAFF311018	1	0	0	1	0	1	1	0	1	1	1	1	1	1	1	1	1	1	1	0	1	1	0	1	1	0	1	0	0	0	0	0	0	0	0	0	0	0	1	1	0	0	0	0	1	0	0	0	0
X_oryzae_oryzae_MAI1	1	0	0	1	1	1	1	0	1	1	1	1	1	0	1	1	1	1	1	0	1	1	0	1	1	1	1	0	0	0	0	0	0	0	0	0	0	0	1	1	0	0	0	0	1	0	0	0	0
X_oryzae_oryzae_MAI106	1	0	0	1	1	1	1	0	1	1	1	1	1	0	1	1	1	1	1	0	1	1	0	1	1	1	1	0	0	0	0	0	0	0	0	0	0	0	1	1	0	0	0	0	1	0	0	0	0
X_oryzae_oryzae_MAI129	1	0	0	1	1	1	1	0	1	1	1	1	1	0	1	1	1	1	1	0	1	1	0	1	1	1	1	0	0	0	0	0	0	0	0	0	0	0	1	1	0	0	0	0	1	0	0	0	0
X_oryzae_oryzae_MAI134	1	0	0	1	1	1	1	0	1	1	1	1	1	0	1	1	1	1	1	0	1	1	0	1	1	1	1	0	0	0	0	0	0	0	0	0	0	0	1	1	0	0	0	0	1	0	0	0	0
X_oryzae_oryzae_MAI145	1	0	0	1	1	1	1	0	1	1	1	1	1	0	1	1	1	1	1	0	1	1	0	1	1	1	1	0	0	0	0	0	0	0	0	0	0	0	1	1	0	0	0	0	1	0	0	0	0
X_oryzae_oryzae_MAI68	1	0	0	1	1	1	1	0	1	1	1	1	1	0	1	1	1	1	1	0	1	1	0	1	1	1	1	0	0	0	0	0	0	0	0	0	0	0	1	1	0	0	0	0	1	0	0	0	0
X_oryzae_oryzae_MAI73	1	0	0	1	1	1	1	0	1	1	1	1	1	0	1	1	1	1	1	0	1	1	0	1	1	1	1	0	0	0	0	0	0	0	0	0	0	0	1	1	0	0	0	0	1	0	0	0	0
X_oryzae_oryzae_MAI95	1	0	0	1	1	1	1	0	1	1	1	1	1	0	1	1	1	1	1	0	1	1	0	1	1	1	1	0	0	0	0	0	0	0	0	0	0	0	1	1	0	0	0	0	1	0	0	0	0
X_oryzae_oryzae_MAI99	1	0	0	1	1	1	1	0	1	1	1	1	1	0	1	1	1	1	1	0	1	1	0	1	1	1	1	0	0	0	0	0	0	0	0	0	0	0	1	1	0	0	0	0	1	0	0	0	0
X_oryzae_oryzae_NAI8	1	0	0	1	1	1	1	0	1	1	1	1	1	0	1	1	1	1	1	0	1	1	0	1	1	1	1	0	0	0	0	0	0	0	0	0	0	0	1	0	0	0	0	0	1	0	0	0	0
X_oryzae_oryzae_NX0260	1	0	0	1	0	1	1	0	1	1	1	1	1	1	1	1	1	1	1	0	1	1	0	1	1	0	1	0	0	0	0	0	0	0	0	0	0	0	1	1	0	0	0	0	1	0	0	0	0
X_oryzae_oryzae_OS109	1	0	0	1	0	1	1	0	1	1	1	1	0	1	1	1	1	1	1	0	1	1	0	1	1	0	1	0	0	0	0	0	0	0	0	0	0	0	1	0	0	0	0	0	1	0	0	0	0
X_oryzae_oryzae_OS15	1	0	0	1	0	1	1	0	1	1	1	1	0	1	1	1	1	1	1	0	1	1	0	1	1	0	1	0	0	0	0	0	0	0	0	0	0	0	1	0	0	0	0	0	1	0	0	0	0
X_oryzae_oryzae_OS166	1	0	0	1	0	1	1	0	1	1	1	1	0	1	1	1	1	1	1	0	1	1	0	1	1	0	1	0	0	0	0	0	0	0	0	0	0	0	1	0	0	0	0	0	1	0	0	0	0
X_oryzae_oryzae_OS169	1	0	0	1	0	1	1	0	1	1	1	1	0	1	1	1	1	1	1	0	1	1	0	1	1	0	1	0	0	0	0	0	0	0	0	0	0	0	1	0	0	0	0	0	1	0	0	0	0
X_oryzae_oryzae_OS181	1	0	0	1	0	1	1	0	1	1	1	1	0	1	1	1	1	1	1	0	1	1	0	1	1	0	1	0	0	0	0	0	0	0	0	0	0	0	1	0	0	0	0	0	1	0	0	0	0
X_oryzae_oryzae_OS182	1	0	0	1	0	1	1	0	1	1	1	1	0	1	1	1	1	1	1	0	1	1	0	1	1	0	1	0	0	0	0	0	0	0	0	0	0	0	1	0	0	0	0	0	1	0	0	0	0
X_oryzae_oryzae_OS185	1	0	0	1	0	1	1	0	1	1	1	1	0	1	1	1	1	1	1	0	1	1	0	1	1	0	1	0	0	0	0	0	0	0	0	0	0	0	1	0	0	0	0	0	1	0	0	0	0
X_oryzae_oryzae_OS189	1	0	0	1	0	1	1	0	1	1	1	1	0	1	1	1	1	1	1	0	1	1	0	1	1	0	1	0	0	0	0	0	0	0	0	0	0	0	1	0	0	0	0	0	1	0	0	0	0
X_oryzae_oryzae_OS209	1	0	0	1	0	1	1	0	1	1	1	1	0	0	1	1	1	1	1	0	1	1	0	1	1	0	1	0	0	0	0	0	0	0	0	0	0	0	1	0	0	0	0	0	1	0	0	0	0
X_oryzae_oryzae_OS221	1	0	0	1	0	1	1	0	1	1	1	1	1	1	1	1	1	1	1	0	1	1	0	1	1	0	1	0	0	0	0	0	0	0	0	0	0	0	1	0	0	0	0	0	1	0	0	0	0
X_oryzae_oryzae_OS225	1	0	0	1	0	1	1	0	1	1	1	1	1	1	1	1	1	1	1	0	1	1	0	1	1	0	1	0	0	0	0	0	0	0	0	0	0	0	1	0	0	0	0	0	1	0	0	0	0
X_oryzae_oryzae_OS26	1	0	0	1	0	1	1	0	1	1	1	1	0	1	1	1	1	1	1	0	1	1	0	1	1	0	1	0	0	0	0	0	0	0	0	0	0	0	1	0	0	0	0	0	0	0	0	0	0
X_oryzae_oryzae_OS27	1	0	0	1	0	1	0	0	1	1	1	1	0	1	1	1	1	1	1	0	1	1	0	1	1	0	1	0	0	0	0	0	0	0	0	0	0	0	0	0	0	0	0	0	0	0	0	0	0
X_oryzae_oryzae_OS34	1	0	0	1	0	1	1	0	1	1	1	1	0	1	1	1	1	1	1	0	1	1	0	1	1	0	1	0	0	0	0	0	0	0	0	0	0	0	0	0	0	0	0	0	1	0	0	0	0
X_oryzae_oryzae_OS35	1	0	0	1	0	1	1	0	1	1	1	1	0	1	1	1	1	1	1	0	1	1	0	1	1	0	1	0	0	0	0	0	0	0	0	0	0	0	1	0	0	0	0	0	1	0	0	0	0
X_oryzae_oryzae_OS44	1	0	0	1	0	1	1	0	1	1	1	1	0	1	1	1	1	1	1	0	1	1	0	1	1	0	1	0	0	0	0	0	0	0	0	0	0	0	1	0	0	0	0	0	1	0	0	0	0
X_oryzae_oryzae_OS48	1	0	0	1	0	1	1	0	1	1	1	1	0	1	1	1	1	1	1	0	1	1	0	1	1	0	1	0	0	0	0	0	0	0	0	0	0	0	1	0	0	0	0	0	1	0	0	0	0
X_oryzae_oryzae_OS54	1	0	0	1	0	1	1	0	1	1	1	1	0	1	1	1	1	1	1	0	1	1	0	1	1	0	1	0	0	0	0	0	0	0	0	0	0	0	0	0	0	0	0	0	1	0	0	0	0
X_oryzae_oryzae_OS57	1	0	0	1	0	1	1	0	1	1	1	1	0	1	1	1	1	1	1	0	1	1	0	1	1	0	1	0	0	0	0	0	0	0	0	0	0	0	1	0	0	0	0	0	1	0	0	0	0
X_oryzae_oryzae_OS70	1	0	0	1	0	1	1	0	1	1	1	1	0	1	1	1	1	1	1	0	1	1	0	1	1	0	1	0	0	0	0	0	0	0	0	0	0	0	1	0	0	0	0	0	1	0	0	0	0
X_oryzae_oryzae_OS77	1	0	0	1	0	1	1	0	1	1	1	1	0	1	1	1	1	1	1	0	1	1	0	1	1	0	1	0	0	0	0	0	0	0	0	0	0	0	1	0	0	0	0	0	1	0	0	0	0
X_oryzae_oryzae_OS82	1	0	0	1	0	1	1	0	1	1	1	1	0	1	1	1	1	1	1	0	1	1	0	1	1	0	1	0	0	0	0	0	0	0	0	0	0	0	1	0	0	0	0	0	1	0	0	0	0
X_oryzae_oryzae_PX0124	1	0	0	1	0	1	1	0	1	1	1	1	0	1	1	1	1	1	1	0	1	1	0	1	1	0	1	0	0	0	0	0	0	0	0	0	0	0	1	0	0	0	0	0	1	0	0	0	0
X_oryzae_oryzae_PX061	1	0	0	1	0	1	1	0	1	1	1	1	0	0	1	1	1	1	1	0	1	1	0	1	1	0	1	0	0	0	0	0	0	0	0	0	0	0	1	0	0	0	0	0	1	0	0	0	0
X_oryzae_oryzae_PX079	1	0	0	1	0	1	1	0	1	1	1	1	1	1	1	1	1	1	1	0	1	1	0	1	1	0	1	0	0	0	0	0	0	0	0	0	0	0	1	1	0	0	0	0	1	0	0	0	0
X_oryzae_oryzae_PX086	1	0	0	1	0	1	1	0	1	1	1	1	1	1	1	1	1	1	1	0	1	1	0	1	1	0	1	0	0	0	0	0	0	0	0	0	0	0	1	1	0	0	0	0	1	0	0	0	0
X_oryzae_oryzae_PXO112	1	0	0	1	0	1	1	0	1	1	1	1	1	1	1	1	0	1	1	0	1	1	0	1	1	0	1	0	0	0	0	0	0	0	0	0	0	0	1	0	0	0	0	0	1	0	0	0	0
[truncated: 591 more rows]
[truncated: 6 more columns]
